# Supplementary material for: Tetra­kis(tri­ethyl­enediamin-1-ium) dodeca-μ2-chlorido-hexakis(thio­cyanato-κN)hexa-octa­hedro-niobate
Source: IUCrdata. 2023 May 12;8(Pt 5):x230398. doi: 10.1107/S241431462300398X (PMC10242733; doi:10.1107/S241431462300398X)
Supplement: Supplementary file 1 [file x-08-x230398-sup1.cif]

##############################################################################
#                                                                            #
# This CIF contains the data for a data article accepted for                 #
# publication in IUCrData. It conforms to the requirements of                #
# Notes for Authors for IUCrData, and has been                               #
# peer reviewed under the auspices of IUCrData.                              #
#                                                                            #
# Full details of the Crystallographic Information File format               #
# are given in the paper "The Crystallographic Information File (CIF):       #
# a New Standard Archive File for Crystallography" by S. R. Hall, F. H.      #
# Allen and I. D. Brown [Acta Cryst. (1991), A47, 655-685].                  #
#                                                                            #
# The current version of the core CIF dictionary is obtainable from          #
# ftp://ftp.iucr.org/pub/cif_core.dic.                                       #
#                                                                            #
# Software is freely available for graphical display of the structure(s)     #
# in this CIF. For information consult the CIF software page                 #
# http://www.iucr.org/resources/cif/software.                                #
#                                                                            #
# This file may be used for bona fide research purposes within the           #
# scientific community so long as proper attribution is given to the data    # 
# article from which it was obtained.                                        #
#                                                                            #
##############################################################################
data_I
_audit_creation_method     'ciftab-2016 (M. K\"ockerling, 2016)'
_journal_date_recd_electronic     2023-04-04
_journal_date_accepted     2023-05-04
_journal_name_full     'IUCrData'
_journal_year     2023
_journal_volume     8
_journal_issue      5
_journal_page_first     0
_journal_page_last     0
_journal_paper_category     HM
_journal_paper_doi     10.1107/S241431462300398X
_journal_coeditor_code     WM4186
_publ_contact_author_name     'K\"ockerling, Martin'
_publ_contact_author_address
;
Universit\"at Rostock
Institut f\"ur Chemie
Anorganische Festk\"orperchemie
Albert-Einstein-Str. 3a
D-18059 Rostock
Germany
;
_publ_contact_author_email     'Martin.Koeckerling@uni-rostock.de'
_publ_contact_author_fax     '++49 381 498 6382'
_publ_contact_author_phone     '++49 381 498 6390'
_publ_section_title
;\
Tetrakis(triethylenediamin-1-ium)
dodeca-\m~2~-chlorido-hexakis(thiocyanato-\k<i>N</i>)hexa-<i>octahedro</i>-\
niobate
;
loop_
    _publ_author_name
    _publ_author_address
    'Sperlich, Eric'
;
Universit\"at Potsdam
Institut f\"ur Chemie
Liebknecht-Str. 24-25
D-14476 Potsdam
Germany
;
    'K\"ockerling, Martin'
;
Universit\"at Rostock
Institut f\"ur Chemie
Anorganische Festk\"orperchemie
Albert-Einstein-Str. 3a
D-18059 Rostock
Germany
;
_publ_section_synopsis
;
The anion of the cluster complex salt, (H-DABCO)~4~[Nb~6~Cl~12~(NCS)~6~],
comprises octahedral Nb~6~ cluster units, which are coordinated by twelve
<i>\m</i>~2~-bridging chlorido ligands and six terminal N-bound thiocyanato
ligands.
;
_chemical_name_systematic
;\
Tetrakis(triethylenediamin-1-ium)
dodeca-\m~2~-chlorido-hexakis(thiocyanato-\k<i>N</i>)hexa-<i>octahedro</i>-\
niobate
;
_chemical_formula_moiety     '4(C6 H13 N2 +), C6 N6 S6 Cl12 Nb6 4-'
_chemical_formula_sum     'C30 H52 Cl12 N14 Nb6 S6'
_chemical_formula_iupac     '(C6 H13 N2)4 [Nb6 (N C S)6 Cl12]'
_chemical_formula_weight     1784.08
_space_group_crystal_system     trigonal
_space_group_name_H-M_alt     'R -3'
_space_group_name_Hall     '-R 3'
loop_
    _space_group_symop_operation_xyz
    'x, y, z'
    '-y, x-y, z'
    '-x+y, -x, z'
    'x+2/3, y+1/3, z+1/3'
    '-y+2/3, x-y+1/3, z+1/3'
    '-x+y+2/3, -x+1/3, z+1/3'
    'x+1/3, y+2/3, z+2/3'
    '-y+1/3, x-y+2/3, z+2/3'
    '-x+y+1/3, -x+2/3, z+2/3'
    '-x, -y, -z'
    'y, -x+y, -z'
    'x-y, x, -z'
    '-x+2/3, -y+1/3, -z+1/3'
    'y+2/3, -x+y+1/3, -z+1/3'
    'x-y+2/3, x+1/3, -z+1/3'
    '-x+1/3, -y+2/3, -z+2/3'
    'y+1/3, -x+y+2/3, -z+2/3'
    'x-y+1/3, x+2/3, -z+2/3'
_cell_length_a     25.399(2)
_cell_length_b     25.399(2)
_cell_length_c     30.418(2)
_cell_angle_alpha     90
_cell_angle_beta     90
_cell_angle_gamma     120
_cell_volume     16993(3)
_cell_formula_units_Z     12
_cell_measurement_reflns_used     9867
_cell_measurement_theta_min     2.5405
_cell_measurement_theta_max     32.6065
_cell_measurement_temperature     123(2)
_exptl_crystal_description     block
_exptl_crystal_colour     black
_exptl_crystal_size_max     0.300
_exptl_crystal_size_mid     0.200
_exptl_crystal_size_min     0.200
_exptl_crystal_density_diffrn     2.092
_exptl_crystal_density_method     'none'
_exptl_crystal_F_000     10512
_exptl_absorpt_coefficient_mu     1.977
_exptl_absorpt_correction_type     multi-scan
_exptl_absorpt_process_details
;
(SADABS; Krause <i>et al.</i>, 2015)
;
_diffrn_ambient_temperature     123(2)
_diffrn_radiation_type     MoK\a
_diffrn_radiation_wavelength     0.71073
_diffrn_radiation_source     'microfocus sealed tube'
_diffrn_measurement_device_type     'Bruker APEXII CCD'
_diffrn_measurement_method     '\f and \w scans'
_diffrn_reflns_number     84629
_diffrn_reflns_av_R_equivalents     0.0398
_diffrn_reflns_av_unetI/netI     0.0233
_diffrn_reflns_theta_min     1.142
_diffrn_reflns_theta_max     32.618
_diffrn_reflns_theta_full     25.000
_diffrn_measured_fraction_theta_max     0.999
_diffrn_measured_fraction_theta_full     1.000
_diffrn_reflns_limit_h_min     -38
_diffrn_reflns_limit_h_max     38
_diffrn_reflns_limit_k_min     -38
_diffrn_reflns_limit_k_max     38
_diffrn_reflns_limit_l_min     -46
_diffrn_reflns_limit_l_max     46
_refine_special_details
;
C-and N-bound hydrogen atoms
were placed on idealized positions and refined using a riding models.
;
_reflns_number_total     13784
_reflns_number_gt     11834
_reflns_threshold_expression     'I > 2\s(I)'
_refine_ls_structure_factor_coef     Fsqd
_refine_ls_matrix_type     full
_refine_ls_R_factor_all     0.0504
_refine_ls_R_factor_gt     0.0396
_refine_ls_wR_factor_gt     0.0842
_refine_ls_wR_factor_ref     0.0932
_refine_ls_goodness_of_fit_ref     1.087
_refine_ls_restrained_S_all     1.087
_refine_ls_number_reflns     13784
_refine_ls_number_parameters     502
_refine_ls_number_restraints     0
_refine_ls_hydrogen_treatment     mixed
_refine_ls_weighting_scheme     calc
_refine_ls_weighting_details
            'w=1/[\s^2^(Fo^2^)+(0.0200P)^2^+223.5098P] where P=(Fo^2^+2Fc^2^)/3'
_atom_sites_solution_hydrogens     geom
_atom_sites_solution_primary     direct
_atom_sites_solution_secondary     difmap
_refine_ls_shift/su_max     0.002
_refine_ls_shift/su_mean     0.000
_refine_diff_density_max     2.032
_refine_diff_density_min     -1.794
_refine_ls_extinction_method     none
_refine_ls_extinction_coef     .
loop_
    _atom_type_symbol
    _atom_type_description
    _atom_type_scat_dispersion_real
    _atom_type_scat_dispersion_imag
    _atom_type_scat_source
    'C' 'C' 0.0034 0.0017
                         'International Tables Vol C Tables 4.2.6.8 and 6.1.1.4'
    'H' 'H' 0.0000 0.0000
                         'International Tables Vol C Tables 4.2.6.8 and 6.1.1.4'
    'N' 'N' 0.0066 0.0034
                         'International Tables Vol C Tables 4.2.6.8 and 6.1.1.4'
    'S' 'S' 0.1265 0.1256
                         'International Tables Vol C Tables 4.2.6.8 and 6.1.1.4'
    'Cl' 'Cl' 0.1507 0.1611
                         'International Tables Vol C Tables 4.2.6.8 and 6.1.1.4'
    'Nb' 'Nb' -2.0614 0.6336
                         'International Tables Vol C Tables 4.2.6.8 and 6.1.1.4'
_computing_data_collection
;
APEX3 (Bruker, 2017)
;
_computing_cell_refinement
;
SAINT (Bruker, 2017)
;
_computing_data_reduction
;
SAINT (Bruker, 2017)
;
_computing_structure_solution
;
SHELXS (Sheldrick, 2008)
;
_computing_structure_refinement
;
SHELXL (Sheldrick, 2015)
;
_computing_molecular_graphics
;
DIAMOND (Brandenburg & Putz, 2019)
;
_computing_publication_material
;
publCIF (Westrip, 2010)
;
loop_
    _atom_site_type_symbol
    _atom_site_label
    _atom_site_fract_x
    _atom_site_fract_y
    _atom_site_fract_z
    _atom_site_U_iso_or_equiv
    _atom_site_adp_type
    _atom_site_calc_flag
    _atom_site_occupancy
    _atom_site_disorder_assembly
    _atom_site_disorder_group
    Nb Nb1 0.15274(2) 0.27928(2) 0.38766(2) 0.01794(5) Uani d 1 . .
    Nb Nb2 0.21875(2) 0.30094(2) 0.30483(2) 0.01810(5) Uani d 1 . .
    Nb Nb3 0.24363(2) 0.40316(2) 0.36253(2) 0.01897(5) Uani d 1 . .
    Nb Nb4 0.65963(2) 0.39594(2) 0.37251(2) 0.02176(6) Uani d 1 . .
    Cl Cl1 0.20921(4) 0.22977(4) 0.36270(3) 0.0306(2) Uani d 1 . .
    Cl Cl2 0.24134(4) 0.35140(4) 0.43131(3) 0.0304(2) Uani d 1 . .
    Cl Cl3 0.13796(4) 0.21431(3) 0.26443(3) 0.0296(2) Uani d 1 . .
    Cl Cl4 0.24550(4) 0.35960(4) 0.23630(2) 0.02600(10)
                                                      Uani d 1 . .
    Cl Cl5 0.31827(3) 0.37626(4) 0.33539(3) 0.0296(2) Uani d 1 . .
    Cl Cl6 0.27439(3) 0.47858(3) 0.30297(3) 0.02710(10)
                                                      Uani d 1 . .
    Cl Cl7 0.73993(4) 0.41477(4) 0.42584(2) 0.0305(2) Uani d 1 . .
    Cl Cl8 0.72998(6) 0.48879(4) 0.33235(3) 0.0453(3) Uani d 1 . .
    S S1 0.17220(6) 0.16375(5) 0.50800(4) 0.0499(3) Uani d 1 . .
    S S2B_a 0.3823(2) 0.2647(2) 0.2775(6) 0.065(2) Uani d 0.49(3) A 1
    S S2A_b 0.3887(3) 0.2711(4) 0.2966(3) 0.049(2) Uani d 0.51(3) A 2
    S S3A_c 0.44840(10)
                      0.5661(4) 0.3962(4) 0.0430(10)
                                                   Uani d 0.49(3) B 3
    S S3B_d 0.4442(2) 0.5774(2) 0.3810(3) 0.0350(10)
                                                   Uani d 0.51(3) B 4
    S S4 0.67419(8) 0.51041(6) 0.50030(4) 0.0591(4) Uani d 1 . .
    N N1 0.14120(10)
                   0.22210(10)
                             0.44530(10)
                                       0.0304(6) Uani d 1 . .
    N N2 0.2775(2) 0.26840(10)
                             0.27640(10)
                                       0.0343(7) Uani d 1 . .
    N N3 0.32730(10)
                   0.4780(2) 0.39110(10)
                                       0.0355(7) Uani d 1 . .
    N N4 0.6530(2) 0.4609(2) 0.41670(10)
                                       0.0454(9) Uani d 1 . .
    N N5 0.4310(4) 0.4556(4) 0.2629(2) 0.102(2) Uani d 1 . .
    H H5N 0.3886 0.4307 0.2745 0.123 Uiso calc 1 . .
    N N6 0.5372(3) 0.5180(2) 0.23470(10)
                                       0.0620(10)
                                                Uani d 1 . .
    N N7 0.3333 0.6667 0.2131(2) 0.0427(13) Uani d 1 . .
    N N8 0.3333 0.6667 0.2968(2) 0.0291(10) Uani d 1 . .
    H H8N 0.3333 0.6667 0.3297 0.035 Uiso calc 1 . .
    N N9 0.3333 0.6667 0.3887(2) 0.0270(9) Uani d 1 . .
    N N10 0.3333 0.6667 0.4714(2) 0.0450(14) Uani d 1 . .
    H H10N 0.3333 0.6667 0.5043 0.054 Uiso calc 1 . .
    C C1 0.1537(2) 0.1978(2) 0.47160(10)
                                       0.0248(6) Uani d 1 . .
    C C2 0.3228(2) 0.2677(2) 0.2819(2) 0.0450(10)
                                                Uani d 1 . .
    C C3 0.3772(2) 0.5172(2) 0.39010(10)
                                       0.0341(7) Uani d 1 . .
    C C4 0.6618(2) 0.4819(2) 0.45160(10)
                                       0.0365(8) Uani d 1 . .
    C C5 0.4472(5) 0.5205(5) 0.2635(3) 0.126(4) Uani d 1 . .
    H H5A 0.4258 0.5292 0.2399 0.151 Uiso calc 1 . .
    H H5B 0.4370 0.5316 0.2922 0.151 Uiso calc 1 . .
    C C6 0.5137(5) 0.5538(4) 0.2561(3) 0.111(4) Uani d 1 . .
    H H6A 0.5243 0.5900 0.2378 0.133 Uiso calc 1 . .
    H H6B 0.5344 0.5684 0.2848 0.133 Uiso calc 1 . .
    C C7 0.4319(3) 0.4367(3) 0.2174(2) 0.066(2) Uani d 1 . .
    H H7A 0.3981 0.4355 0.2003 0.079 Uiso calc 1 . .
    H H7B 0.4277 0.3958 0.2167 0.079 Uiso calc 1 . .
    C C8 0.4923(3) 0.4833(3) 0.1985(2) 0.068(2) Uani d 1 . .
    H H8A 0.4867 0.5121 0.1798 0.082 Uiso calc 1 . .
    H H8B 0.5085 0.4628 0.1798 0.082 Uiso calc 1 . .
    C C9 0.4715(4) 0.4440(6) 0.2907(3) 0.139(5) Uani d 1 . .
    H H9A 0.4543 0.3998 0.2953 0.166 Uiso calc 1 . .
    H H9B 0.4772 0.4638 0.3197 0.166 Uiso calc 1 . .
    C C10 0.5314(4) 0.4705(3) 0.2665(2) 0.080(2) Uani d 1 . .
    H H10A 0.5654 0.4887 0.2879 0.097 Uiso calc 1 . .
    H H10B 0.5338 0.4378 0.2505 0.097 Uiso calc 1 . .
    C C11 0.3838(3) 0.6592(3) 0.2300(2) 0.0620(10)
                                                 Uani d 1 . .
    H H11A 0.4232 0.6961 0.2235 0.074 Uiso calc 1 . .
    H H11B 0.3834 0.6242 0.2154 0.074 Uiso calc 1 . .
    C C12 0.3769(2) 0.6486(2) 0.2798(2) 0.0367(8) Uani d 1 . .
    H H12A 0.3618 0.6051 0.2863 0.044 Uiso calc 1 . .
    H H12B 0.4169 0.6729 0.2944 0.044 Uiso calc 1 . .
    C C13 0.3955(2) 0.6873(2) 0.40540(10)
                                        0.0384(8) Uani d 1 . .
    H H13A 0.4221 0.7312 0.3992 0.046 Uiso calc 1 . .
    H H13B 0.4128 0.6647 0.3904 0.046 Uiso calc 1 . .
    C C14 0.3926(2) 0.6760(3) 0.4550(2) 0.0500(10)
                                                 Uani d 1 . .
    H H14A 0.3961 0.6396 0.4612 0.060 Uiso calc 1 . .
    H H14B 0.4265 0.7114 0.4699 0.060 Uiso calc 1 . .
    N N11A_e 0.4625(7) 0.4273(5) 0.4797(5) 0.057(3) Uani d 0.5 C 5
    N N12A_e 0.4077(5) 0.3171(4) 0.4549(4) 0.035(2) Uani d 0.5 C 5
    H H12N_e 0.3860 0.2738 0.4449 0.042 Uiso calc 0.5 C 5
    C C15A_e 0.4859(5) 0.3932(5) 0.5062(4) 0.054(2) Uani d 0.5 C 5
    H H15A_e 0.4796 0.3967 0.5379 0.065 Uiso calc 0.5 C 5
    H H15B_e 0.5299 0.4104 0.5009 0.065 Uiso calc 0.5 C 5
    C C16A_e 0.4508(4) 0.3260(5) 0.4919(3) 0.045(2) Uani d 0.5 C 5
    H H16A_e 0.4800 0.3132 0.4823 0.054 Uiso calc 0.5 C 5
    H H16B_e 0.4277 0.3004 0.5173 0.054 Uiso calc 0.5 C 5
    C C17A_e 0.4761(7) 0.4240(5) 0.4331(3) 0.065(3) Uani d 0.5 C 5
    H H17A_e 0.5206 0.4429 0.4290 0.078 Uiso calc 0.5 C 5
    H H17B_e 0.4617 0.4468 0.4151 0.078 Uiso calc 0.5 C 5
    C C18A_e 0.4454(5) 0.3588(5) 0.4180(3) 0.055(3) Uani d 0.5 C 5
    H H18A_e 0.4764 0.3485 0.4086 0.066 Uiso calc 0.5 C 5
    H H18B_e 0.4189 0.3533 0.3925 0.066 Uiso calc 0.5 C 5
    C C19A_e 0.3974(5) 0.4013(6) 0.4859(4) 0.060(3) Uani d 0.5 C 5
    H H19A_e 0.3831 0.4251 0.4691 0.072 Uiso calc 0.5 C 5
    H H19B_e 0.3885 0.4030 0.5174 0.072 Uiso calc 0.5 C 5
    C C20A_e 0.3641(5) 0.3353(5) 0.4703(4) 0.052(2) Uani d 0.5 C 5
    H H20A_e 0.3397 0.3084 0.4947 0.062 Uiso calc 0.5 C 5
    H H20B_e 0.3361 0.3306 0.4460 0.062 Uiso calc 0.5 C 5
    N N11B_f 0.5240(5) 0.5477(5) 0.5162(4) 0.047(2) Uani d 0.5 D 6
    H H11N_f 0.5007 0.5040 0.5071 0.08(4) Uiso calc 0.5 D 6
    N N12B_f 0.5836(6) 0.6587(5) 0.5401(4) 0.046(2) Uani d 0.5 D 6
    C C15B_f 0.5711(5) 0.5853(5) 0.4820(3) 0.053(2) Uani d 0.5 D 6
    H H15C_f 0.5508 0.5875 0.4548 0.064 Uiso calc 0.5 D 6
    H H15D_f 0.5959 0.5664 0.4747 0.064 Uiso calc 0.5 D 6
    C C16B_f 0.6117(6) 0.6492(6) 0.5005(4) 0.066(3) Uani d 0.5 D 6
    H H16C_f 0.6520 0.6546 0.5082 0.079 Uiso calc 0.5 D 6
    H H16D_f 0.6178 0.6799 0.4780 0.079 Uiso calc 0.5 D 6
    C C17B_f 0.4833(5) 0.5719(6) 0.5220(4) 0.065(3) Uani d 0.5 D 6
    H H17C_f 0.4556 0.5515 0.5471 0.078 Uiso calc 0.5 D 6
    H H17D_f 0.4583 0.5644 0.4953 0.078 Uiso calc 0.5 D 6
    C C18B_f 0.5214(6) 0.6400(6) 0.5307(6) 0.078(4) Uani d 0.5 D 6
    H H18C_f 0.5196 0.6624 0.5046 0.094 Uiso calc 0.5 D 6
    H H18D_f 0.5039 0.6507 0.5559 0.094 Uiso calc 0.5 D 6
    C C19B_f 0.5587(6) 0.5548(6) 0.5587(3) 0.064(3) Uani d 0.5 D 6
    H H19C_f 0.5310 0.5260 0.5811 0.077 Uiso calc 0.5 D 6
    H H19D_f 0.5917 0.5456 0.5533 0.077 Uiso calc 0.5 D 6
    C C20B_f 0.5852(7) 0.6194(7) 0.5751(4) 0.071(3) Uani d 0.5 D 6
    H H20C_f 0.5617 0.6201 0.6008 0.085 Uiso calc 0.5 D 6
    H H20D_f 0.6278 0.6349 0.5846 0.085 Uiso calc 0.5 D 6
loop_
    _atom_site_aniso_label
    _atom_site_aniso_U_11
    _atom_site_aniso_U_22
    _atom_site_aniso_U_33
    _atom_site_aniso_U_12
    _atom_site_aniso_U_13
    _atom_site_aniso_U_23
    Nb1 0.01770(10)
                  0.01800(10)
                            0.01900(10)
                                      0.00960(9) 0.00115(8) 0.00467(8)
    Nb2 0.01730(10)
                  0.01710(10)
                            0.02190(10)
                                      0.01010(9) 0.00278(8) 0.00274(8)
    Nb3 0.01500(10)
                  0.01680(10)
                            0.02080(10)
                                      0.00477(8) -0.00174(8) -0.00031(8)
    Nb4 0.03440(10)
                  0.02290(10)
                            0.01340(10)
                                      0.01830(10)
                                                -0.00046(9) -0.00156(8)
    Cl1 0.0358(4) 0.0326(4) 0.0356(4) 0.0263(3) 0.0092(3) 0.0136(3)
    Cl2 0.0268(3) 0.0362(4) 0.0221(3) 0.0111(3) -0.0070(3) 0.0030(3)
    Cl3 0.0323(4) 0.0202(3) 0.0319(4) 0.0097(3) 0.0030(3) -0.0067(3)
    Cl4 0.0296(3) 0.0275(3) 0.0239(3) 0.0165(3) 0.0086(3) 0.0068(3)
    Cl5 0.0156(3) 0.0345(4) 0.0377(4) 0.0118(3) 0.0001(3) 0.0010(3)
    Cl6 0.0251(3) 0.0165(3) 0.0326(4) 0.0051(2) 0.0029(3) 0.0053(3)
    Cl7 0.0320(4) 0.0323(4) 0.0178(3) 0.0089(3) -0.0054(3) -0.0070(3)
    Cl8 0.0811(8) 0.0182(3) 0.0238(4) 0.0152(4) 0.0029(4) -0.0004(3)
    S1 0.0696(8) 0.0401(5) 0.0467(6) 0.0325(5) -0.0303(5) -0.0006(4)
    S2B_a 0.0410(10)
                   0.091(2) 0.082(7) 0.047(2) -0.016(2) -0.036(2)
    S2A_b 0.036(2) 0.082(3) 0.041(3) 0.041(2)  0.0000(10)
                                                        -0.006(2)
    S3A_c 0.0190(9) 0.039(2) 0.053(3) 0.0002(9) -0.0050(10)
                                                          0.005(2)
    S3B_d 0.0195(8) 0.0280(10)
                             0.047(3) 0.0042(8) 0.0020(10)
                                                         0.0010(10)
    S4 0.0930(10)
                0.0522(7) 0.0262(5) 0.0316(7) -0.0004(5) -0.0151(4)
    N1 0.0320(10)
                0.0330(10)
                         0.0300(10)
                                  0.0190(10)
                                           0.0060(10)
                                                    0.0120(10)
    N2 0.036(2) 0.0320(10)
                         0.045(2) 0.0240(10)
                                           0.0160(10)
                                                    0.0090(10)
    N3 0.0250(10)
                0.032(2) 0.033(2) 0.0020(10)
                                           -0.0040(10)
                                                     -0.0070(10)
    N4 0.088(3) 0.044(2) 0.0260(10)
                                  0.049(2) -0.003(2) -0.0060(10)
    N5 0.117(5) 0.174(8) 0.042(3) 0.093(6) 0.016(3) 0.030(4)
    N6 0.114(4) 0.063(3) 0.033(2) 0.061(3) -0.012(2) -0.002(2)
    N7 0.042(2) 0.042(2) 0.044(3) 0.0210(10)
                                           0.00 0.00
    N8 0.0240(10)
                0.0240(10)
                         0.040(3) 0.0118(6) 0.00 0.00
    N9 0.0270(10)
                0.0270(10)
                         0.028(2) 0.0133(7) 0.00 0.00
    N10 0.051(2) 0.051(2) 0.032(3) 0.0260(10)
                                            0.00 0.00
    C1 0.0260(10)
                0.0260(10)
                         0.0240(10)
                                  0.0150(10)
                                           -0.0010(10)
                                                     0.0010(10)
    C2 0.039(2) 0.038(2) 0.067(3) 0.026(2) 0.026(2) 0.015(2)
    C3 0.0220(10)
                0.030(2) 0.043(2) 0.0080(10)
                                           -0.0010(10)
                                                     -0.0130(10)
    C4 0.061(2) 0.025(2) 0.025(2) 0.023(2) 0.005(2) 0.0010(10)
    C5 0.146(9) 0.170(10)
                        0.123(8) 0.122(9) -0.045(7) -0.086(7)
    C6 0.190(10)
               0.080(5) 0.098(6) 0.099(7) -0.065(6) -0.047(4)
    C7 0.088(4) 0.057(3) 0.058(3) 0.040(3) 0.007(3) 0.001(3)
    C8 0.101(5) 0.067(4) 0.040(3) 0.045(4) -0.010(3) -0.010(2)
    C9 0.114(7) 0.250(10)
                        0.071(5) 0.107(9) 0.015(5) 0.085(7)
    C10 0.125(6) 0.062(4) 0.061(4) 0.051(4) -0.025(4) 0.007(3)
    C11 0.063(3) 0.084(4) 0.060(3) 0.053(3) -0.001(3) -0.013(3)
    C12 0.028(2) 0.032(2) 0.057(2) 0.0200(10)
                                            -0.002(2) -0.003(2)
    C13 0.026(2) 0.042(2) 0.046(2) 0.015(2) -0.002(2) -0.002(2)
    C14 0.043(2) 0.063(3) 0.043(2) 0.025(2) -0.014(2) -0.010(2)
    N11A_e 0.069(8) 0.038(5) 0.053(6) 0.019(6) 0.014(5) 0.013(5)
    N12A_e 0.041(4) 0.038(4) 0.034(4) 0.025(4) 0.012(3) 0.013(4)
    C15A_e 0.046(5) 0.059(6) 0.056(6) 0.025(5) 0.013(4) 0.019(5)
    C16A_e 0.050(5) 0.065(6) 0.036(4) 0.042(5) 0.011(4) 0.020(4)
    C17A_e 0.100(10)
                   0.065(7) 0.041(5) 0.052(7) 0.024(6) 0.023(5)
    C18A_e 0.066(6) 0.070(7) 0.039(4) 0.041(6) 0.020(4) 0.020(4)
    C19A_e 0.063(6) 0.074(7) 0.064(7) 0.051(6) 0.009(5) -0.001(6)
    C20A_e 0.055(6) 0.060(6) 0.060(6) 0.043(5) 0.015(5) 0.010(5)
    N11B_f 0.048(6) 0.043(5) 0.043(5) 0.018(5) 0.013(4) 0.012(5)
    N12B_f 0.047(5) 0.057(6) 0.043(5) 0.032(6) 0.000(4) 0.001(5)
    C15B_f 0.070(7) 0.068(6) 0.035(4) 0.046(6) 0.014(4) 0.012(4)
    C16B_f 0.069(7) 0.065(7) 0.053(6) 0.025(6) 0.030(6) 0.010(5)
    C17B_f 0.048(6) 0.093(9) 0.060(6) 0.040(6) 0.009(5) 0.021(6)
    C18B_f 0.060(7) 0.082(9) 0.120(10)
                                     0.060(7) -0.014(8) -0.013(9)
    C19B_f 0.089(8) 0.099(9) 0.040(5) 0.072(8) 0.021(5) 0.031(5)
    C20B_f 0.081(9) 0.100(10)
                            0.044(5) 0.060(8) -0.007(5) 0.009(6)
_geom_special_details
;
All esds (except the esd in the dihedral angle between two l.s. planes)
are estimated using the full covariance matrix. The cell esds are taken
into account individually in the estimation of esds in distances, angles
and torsion angles; correlations between esds in cell parameters are only
used when they are defined by crystal symmetry.  An approximate (isotropic)
treatment of cell esds is used for estimating esds involving l.s. planes.
;
loop_
    _geom_bond_atom_site_label_1
    _geom_bond_atom_site_label_2
    _geom_bond_site_symmetry_2
    _geom_bond_distance
    Nb1 N1 . 2.200(3)
    Nb1 Cl1 . 2.4530(8)
    Nb1 Cl6 16 2.4605(8)
    Nb1 Cl2 . 2.4617(8)
    Nb1 Cl4 16 2.4631(8)
    Nb1 Nb2 16 2.9165(4)
    Nb1 Nb3 16 2.9220(4)
    Nb1 Nb2 . 2.9221(4)
    Nb1 Nb3 . 2.9241(4)
    Nb2 N2 . 2.211(3)
    Nb2 Cl1 . 2.4467(8)
    Nb2 Cl4 . 2.4527(8)
    Nb2 Cl3 . 2.4593(8)
    Nb2 Cl5 . 2.4651(8)
    Nb2 Nb1 16 2.9164(4)
    Nb2 Nb3 16 2.9207(4)
    Nb2 Nb3 . 2.9293(4)
    Nb3 N3 . 2.201(3)
    Nb3 Cl2 . 2.4561(8)
    Nb3 Cl5 . 2.4573(8)
    Nb3 Cl3 16 2.4602(8)
    Nb3 Cl6 . 2.4627(8)
    Nb3 Nb2 16 2.9207(4)
    Nb3 Nb1 16 2.9221(4)
    Nb4 N4 . 2.199(3)
    Nb4 Cl8 . 2.4560(10)
    Nb4 Cl7 2_655 2.4568(9)
    Nb4 Cl7 . 2.4587(9)
    Nb4 Cl8 18_545 2.4620(10)
    Nb4 Nb4 18_545 2.9199(5)
    Nb4 Nb4 17 2.9199(5)
    Nb4 Nb4 2_655 2.9213(5)
    Nb4 Nb4 3_665 2.9214(5)
    Cl3 Nb3 16 2.4602(8)
    Cl4 Nb1 16 2.4629(8)
    Cl6 Nb1 16 2.4606(8)
    Cl7 Nb4 3_665 2.4569(9)
    Cl8 Nb4 17 2.4620(10)
    S1 C1 . 1.612(3)
    S2B_a C2 . 1.557(5)
    S2A_b C2 . 1.692(7)
    S3A_c C3 . 1.613(4)
    S3B_d C3 . 1.646(5)
    S4 C4 . 1.611(4)
    N1 C1 . 1.149(4)
    N2 C2 . 1.171(5)
    N3 C3 . 1.156(4)
    N4 C4 . 1.158(5)
    N5 C7 . 1.471(8)
    N5 C9 . 1.472(9)
    N5 C5 . 1.490(10)
    N5 H5N . 1.0000
    N6 C6 . 1.466(9)
    N6 C10 . 1.495(7)
    N6 C8 . 1.512(7)
    N7 C11 . 1.479(6)
    N7 C11 3_565 1.479(6)
    N7 C11 2_665 1.480(6)
    N8 C12 2_665 1.488(4)
    N8 C12 3_565 1.488(4)
    N8 C12 . 1.489(4)
    N8 H8N . 1.0000
    N9 C13 . 1.483(4)
    N9 C13 2_665 1.483(4)
    N9 C13 3_565 1.483(4)
    N10 C14 . 1.489(5)
    N10 C14 2_665 1.489(5)
    N10 C14 3_565 1.489(5)
    N10 H10N . 1.0000
    C5 C6 . 1.480(10)
    C5 H5A . 0.9900
    C5 H5B . 0.9900
    C6 H6A . 0.9900
    C6 H6B . 0.9900
    C7 C8 . 1.506(9)
    C7 H7A . 0.9900
    C7 H7B . 0.9900
    C8 H8A . 0.9900
    C8 H8B . 0.9900
    C9 C10 . 1.510(10)
    C9 H9A . 0.9900
    C9 H9B . 0.9900
    C10 H10A . 0.9900
    C10 H10B . 0.9900
    C11 C12 . 1.534(7)
    C11 H11A . 0.9900
    C11 H11B . 0.9900
    C12 H12A . 0.9900
    C12 H12B . 0.9900
    C13 C14 . 1.532(6)
    C13 H13A . 0.9900
    C13 H13B . 0.9900
    C14 H14A . 0.9900
    C14 H14B . 0.9900
    N11A_e C19A_e . 1.45(2)
    N11A_e C17A_e . 1.47(2)
    N11A_e C15A_e . 1.50(2)
    N12A_e C20A_e . 1.470(10)
    N12A_e C16A_e . 1.51(2)
    N12A_e C18A_e . 1.510(10)
    N12A_e H12N_e . 1.0000
    C15A_e C16A_e . 1.54(2)
    C15A_e H15A_e . 0.9900
    C15A_e H15B_e . 0.9900
    C16A_e H16A_e . 0.9900
    C16A_e H16B_e . 0.9900
    C17A_e C18A_e . 1.50(2)
    C17A_e H17A_e . 0.9900
    C17A_e H17B_e . 0.9900
    C18A_e H18A_e . 0.9900
    C18A_e H18B_e . 0.9900
    C19A_e C20A_e . 1.53(2)
    C19A_e H19A_e . 0.9900
    C19A_e H19B_e . 0.9900
    C20A_e H20A_e . 0.9900
    C20A_e H20B_e . 0.9900
    N11B_f C17B_f . 1.45(2)
    N11B_f C15B_f . 1.510(10)
    N11B_f C19B_f . 1.52(2)
    N11B_f H11N_f . 1.0000
    N12B_f C18B_f . 1.43(2)
    N12B_f C20B_f . 1.48(2)
    N12B_f C16B_f . 1.48(2)
    C15B_f C16B_f . 1.53(2)
    C15B_f H15C_f . 0.9900
    C15B_f H15D_f . 0.9900
    C16B_f H16C_f . 0.9900
    C16B_f H16D_f . 0.9900
    C17B_f C18B_f . 1.52(2)
    C17B_f H17C_f . 0.9900
    C17B_f H17D_f . 0.9900
    C18B_f H18C_f . 0.9900
    C18B_f H18D_f . 0.9900
    C19B_f C20B_f . 1.51(2)
    C19B_f H19C_f . 0.9900
    C19B_f H19D_f . 0.9900
    C20B_f H20C_f . 0.9900
    C20B_f H20D_f . 0.9900
loop_
    _geom_angle_atom_site_label_1
    _geom_angle_atom_site_label_2
    _geom_angle_atom_site_label_3
    _geom_angle_site_symmetry_1
    _geom_angle_site_symmetry_3
    _geom_angle
    N1 Nb1 Cl1 . . 80.10(8)
    N1 Nb1 Cl6 . 16 82.43(9)
    Cl1 Nb1 Cl6 . 16 87.98(3)
    N1 Nb1 Cl2 . . 80.31(9)
    Cl1 Nb1 Cl2 . . 89.84(3)
    Cl6 Nb1 Cl2 16 . 162.72(3)
    N1 Nb1 Cl4 . 16 83.16(8)
    Cl1 Nb1 Cl4 . 16 163.08(3)
    Cl6 Nb1 Cl4 16 16 87.38(3)
    Cl2 Nb1 Cl4 . 16 89.77(3)
    N1 Nb1 Nb2 . 16 136.57(8)
    Cl1 Nb1 Nb2 . 16 143.33(2)
    Cl6 Nb1 Nb2 16 16 95.69(2)
    Cl2 Nb1 Nb2 . 16 96.27(2)
    Cl4 Nb1 Nb2 16 16 53.44(2)
    N1 Nb1 Nb3 . 16 136.00(9)
    Cl1 Nb1 Nb3 . 16 94.66(2)
    Cl6 Nb1 Nb3 16 16 53.63(2)
    Cl2 Nb1 Nb3 . 16 143.65(2)
    Cl4 Nb1 Nb3 16 16 95.66(2)
    Nb2 Nb1 Nb3 16 16 60.229(9)
    N1 Nb1 Nb2 . . 133.33(8)
    Cl1 Nb1 Nb2 . . 53.29(2)
    Cl6 Nb1 Nb2 16 . 96.66(2)
    Cl2 Nb1 Nb2 . . 95.74(2)
    Cl4 Nb1 Nb2 16 . 143.51(2)
    Nb2 Nb1 Nb2 16 . 90.080(10)
    Nb3 Nb1 Nb2 16 . 59.970(10)
    N1 Nb1 Nb3 . . 133.73(9)
    Cl1 Nb1 Nb3 . . 96.97(2)
    Cl6 Nb1 Nb3 16 . 143.84(2)
    Cl2 Nb1 Nb3 . . 53.43(2)
    Cl4 Nb1 Nb3 16 . 96.37(2)
    Nb2 Nb1 Nb3 16 . 60.009(8)
    Nb3 Nb1 Nb3 16 . 90.220(10)
    Nb2 Nb1 Nb3 . . 60.140(9)
    N2 Nb2 Cl1 . . 80.88(9)
    N2 Nb2 Cl4 . . 82.00(9)
    Cl1 Nb2 Cl4 . . 162.82(3)
    N2 Nb2 Cl3 . . 83.50(10)
    Cl1 Nb2 Cl3 . . 88.20(3)
    Cl4 Nb2 Cl3 . . 88.42(3)
    N2 Nb2 Cl5 . . 79.40(10)
    Cl1 Nb2 Cl5 . . 89.22(3)
    Cl4 Nb2 Cl5 . . 89.08(3)
    Cl3 Nb2 Cl5 . . 162.92(3)
    N2 Nb2 Nb1 . 16 135.74(8)
    Cl1 Nb2 Nb1 . 16 143.38(2)
    Cl4 Nb2 Nb1 . 16 53.77(2)
    Cl3 Nb2 Nb1 . 16 95.52(2)
    Cl5 Nb2 Nb1 . 16 96.61(2)
    N2 Nb2 Nb3 . 16 137.10(9)
    Cl1 Nb2 Nb3 . 16 94.83(2)
    Cl4 Nb2 Nb3 . 16 96.68(2)
    Cl3 Nb2 Nb3 . 16 53.59(2)
    Cl5 Nb2 Nb3 . 16 143.48(2)
    Nb1 Nb2 Nb3 16 16 60.125(8)
    N2 Nb2 Nb1 . . 134.24(8)
    Cl1 Nb2 Nb1 . . 53.49(2)
    Cl4 Nb2 Nb1 . . 143.69(2)
    Cl3 Nb2 Nb1 . . 96.83(2)
    Cl5 Nb2 Nb1 . . 95.17(2)
    Nb1 Nb2 Nb1 16 . 89.930(10)
    Nb3 Nb2 Nb1 16 . 60.014(9)
    N2 Nb2 Nb3 . . 132.70(10)
    Cl1 Nb2 Nb3 . . 96.98(2)
    Cl4 Nb2 Nb3 . . 95.70(2)
    Cl3 Nb2 Nb3 . . 143.72(2)
    Cl5 Nb2 Nb3 . . 53.36(2)
    Nb1 Nb2 Nb3 16 . 59.983(9)
    Nb3 Nb2 Nb3 16 . 90.147(9)
    Nb1 Nb2 Nb3 . . 59.963(9)
    N3 Nb3 Cl2 . . 83.07(9)
    N3 Nb3 Cl5 . . 80.00(10)
    Cl2 Nb3 Cl5 . . 87.27(3)
    N3 Nb3 Cl3 . 16 83.10(10)
    Cl2 Nb3 Cl3 . 16 88.24(3)
    Cl5 Nb3 Cl3 . 16 162.87(3)
    N3 Nb3 Cl6 . . 79.96(9)
    Cl2 Nb3 Cl6 . . 163.01(3)
    Cl5 Nb3 Cl6 . . 88.87(3)
    Cl3 Nb3 Cl6 16 . 90.63(3)
    N3 Nb3 Nb2 . 16 136.56(9)
    Cl2 Nb3 Nb2 . 16 96.29(2)
    Cl5 Nb3 Nb2 . 16 143.44(2)
    Cl3 Nb3 Nb2 16 16 53.56(2)
    Cl6 Nb3 Nb2 . 16 96.65(2)
    N3 Nb3 Nb1 . 16 133.51(9)
    Cl2 Nb3 Nb1 . 16 143.38(2)
    Cl5 Nb3 Nb1 . 16 96.64(2)
    Cl3 Nb3 Nb1 16 16 96.81(2)
    Cl6 Nb3 Nb1 . 16 53.56(2)
    Nb2 Nb3 Nb1 16 16 60.019(9)
    N3 Nb3 Nb1 . . 136.67(9)
    Cl2 Nb3 Nb1 . . 53.60(2)
    Cl5 Nb3 Nb1 . . 95.30(2)
    Cl3 Nb3 Nb1 16 . 95.31(2)
    Cl6 Nb3 Nb1 . . 143.32(2)
    Nb2 Nb3 Nb1 16 . 59.867(8)
    Nb1 Nb3 Nb1 16 . 89.780(10)
    N3 Nb3 Nb2 . . 133.54(9)
    Cl2 Nb3 Nb2 . . 95.68(2)
    Cl5 Nb3 Nb2 . . 53.60(2)
    Cl3 Nb3 Nb2 16 . 143.40(2)
    Cl6 Nb3 Nb2 . . 95.31(2)
    Nb2 Nb3 Nb2 16 . 89.855(9)
    Nb1 Nb3 Nb2 16 . 59.790(9)
    Nb1 Nb3 Nb2 . . 59.898(9)
    N4 Nb4 Cl8 . . 82.80(10)
    N4 Nb4 Cl7 . 2_655 80.00(10)
    Cl8 Nb4 Cl7 . 2_655 162.74(3)
    N4 Nb4 Cl7 . . 79.50(10)
    Cl8 Nb4 Cl7 . . 90.39(4)
    Cl7 Nb4 Cl7 2_655 . 88.07(4)
    N4 Nb4 Cl8 . 18_545 83.40(10)
    Cl8 Nb4 Cl8 . 18_545 88.750(10)
    Cl7 Nb4 Cl8 2_655 18_545 87.71(4)
    Cl7 Nb4 Cl8 . 18_545 162.93(3)
    N4 Nb4 Nb4 . 18_545 136.90(10)
    Cl8 Nb4 Nb4 . 18_545 95.17(3)
    Cl7 Nb4 Nb4 2_655 18_545 96.27(2)
    Cl7 Nb4 Nb4 . 18_545 143.51(2)
    Cl8 Nb4 Nb4 18_545 18_545 53.49(2)
    N4 Nb4 Nb4 . 17 136.40(10)
    Cl8 Nb4 Nb4 . 17 53.67(2)
    Cl7 Nb4 Nb4 2_655 17 143.57(2)
    Cl7 Nb4 Nb4 . 17 96.22(2)
    Cl8 Nb4 Nb4 18_545 17 96.98(3)
    Nb4 Nb4 Nb4 18_545 17 60.030(10)
    N4 Nb4 Nb4 . 2_655 133.50(10)
    Cl8 Nb4 Nb4 . 2_655 143.64(2)
    Cl7 Nb4 Nb4 2_655 2_655 53.57(2)
    Cl7 Nb4 Nb4 . 2_655 95.77(2)
    Cl8 Nb4 Nb4 18_545 2_655 95.01(3)
    Nb4 Nb4 Nb4 18_545 2_655 59.987(6)
    Nb4 Nb4 Nb4 17 2_655 90.0
    N4 Nb4 Nb4 . 3_665 133.00(10)
    Cl8 Nb4 Nb4 . 3_665 97.08(3)
    Cl7 Nb4 Nb4 2_655 3_665 95.81(2)
    Cl7 Nb4 Nb4 . 3_665 53.51(2)
    Cl8 Nb4 Nb4 18_545 3_665 143.46(2)
    Nb4 Nb4 Nb4 18_545 3_665 90.0
    Nb4 Nb4 Nb4 17 3_665 59.986(6)
    Nb4 Nb4 Nb4 2_655 3_665 60.0
    Nb2 Cl1 Nb1 . . 73.22(2)
    Nb3 Cl2 Nb1 . . 72.97(2)
    Nb2 Cl3 Nb3 . 16 72.84(2)
    Nb2 Cl4 Nb1 . 16 72.78(2)
    Nb3 Cl5 Nb2 . . 73.04(2)
    Nb1 Cl6 Nb3 16 . 72.81(2)
    Nb4 Cl7 Nb4 3_665 . 72.93(2)
    Nb4 Cl8 Nb4 . 17 72.84(3)
    C1 N1 Nb1 . . 158.1(3)
    C2 N2 Nb2 . . 143.3(4)
    C3 N3 Nb3 . . 154.5(3)
    C4 N4 Nb4 . . 146.7(3)
    C7 N5 C9 . . 110.4(7)
    C7 N5 C5 . . 109.4(6)
    C9 N5 C5 . . 112.4(9)
    C7 N5 H5N . . 108.1
    C9 N5 H5N . . 108.1
    C5 N5 H5N . . 108.1
    C6 N6 C10 . . 107.9(6)
    C6 N6 C8 . . 105.2(5)
    C10 N6 C8 . . 105.1(5)
    C11 N7 C11 . 3_565 108.6(3)
    C11 N7 C11 . 2_665 108.6(3)
    C11 N7 C11 3_565 2_665 108.6(3)
    C12 N8 C12 2_665 3_565 108.6(3)
    C12 N8 C12 2_665 . 108.6(3)
    C12 N8 C12 3_565 . 108.6(3)
    C12 N8 H8N 2_665 . 110.3
    C12 N8 H8N 3_565 . 110.3
    C12 N8 H8N . . 110.3
    C13 N9 C13 . 2_665 109.0(3)
    C13 N9 C13 . 3_565 109.0(3)
    C13 N9 C13 2_665 3_565 109.0(3)
    C14 N10 C14 . 2_665 109.3(3)
    C14 N10 C14 . 3_565 109.3(3)
    C14 N10 C14 2_665 3_565 109.3(3)
    C14 N10 H10N . . 109.6
    C14 N10 H10N 2_665 . 109.6
    C14 N10 H10N 3_565 . 109.6
    N1 C1 S1 . . 179.1(3)
    N2 C2 S2B_a . . 166.7(8)
    N2 C2 S2A_b . . 172.2(6)
    N3 C3 S3A_c . . 169.8(7)
    N3 C3 S3B_d . . 169.7(6)
    N4 C4 S4 . . 179.2(4)
    C6 C5 N5 . . 103.6(7)
    C6 C5 H5A . . 111.0
    N5 C5 H5A . . 111.0
    C6 C5 H5B . . 111.0
    N5 C5 H5B . . 111.0
    H5A C5 H5B . . 109.0
    N6 C6 C5 . . 114.6(6)
    N6 C6 H6A . . 108.6
    C5 C6 H6A . . 108.6
    N6 C6 H6B . . 108.6
    C5 C6 H6B . . 108.6
    H6A C6 H6B . . 107.6
    N5 C7 C8 . . 106.2(6)
    N5 C7 H7A . . 110.5
    C8 C7 H7A . . 110.5
    N5 C7 H7B . . 110.5
    C8 C7 H7B . . 110.5
    H7A C7 H7B . . 108.7
    C7 C8 N6 . . 110.8(5)
    C7 C8 H8A . . 109.5
    N6 C8 H8A . . 109.5
    C7 C8 H8B . . 109.5
    N6 C8 H8B . . 109.5
    H8A C8 H8B . . 108.1
    N5 C9 C10 . . 106.3(6)
    N5 C9 H9A . . 110.5
    C10 C9 H9A . . 110.5
    N5 C9 H9B . . 110.5
    C10 C9 H9B . . 110.5
    H9A C9 H9B . . 108.7
    N6 C10 C9 . . 110.2(6)
    N6 C10 H10A . . 109.6
    C9 C10 H10A . . 109.6
    N6 C10 H10B . . 109.6
    C9 C10 H10B . . 109.6
    H10A C10 H10B . . 108.1
    N7 C11 C12 . . 109.6(4)
    N7 C11 H11A . . 109.7
    C12 C11 H11A . . 109.7
    N7 C11 H11B . . 109.7
    C12 C11 H11B . . 109.7
    H11A C11 H11B . . 108.2
    N8 C12 C11 . . 109.0(4)
    N8 C12 H12A . . 109.9
    C11 C12 H12A . . 109.9
    N8 C12 H12B . . 109.9
    C11 C12 H12B . . 109.9
    H12A C12 H12B . . 108.3
    N9 C13 C14 . . 109.1(4)
    N9 C13 H13A . . 109.9
    C14 C13 H13A . . 109.9
    N9 C13 H13B . . 109.9
    C14 C13 H13B . . 109.9
    H13A C13 H13B . . 108.3
    N10 C14 C13 . . 108.1(4)
    N10 C14 H14A . . 110.1
    C13 C14 H14A . . 110.1
    N10 C14 H14B . . 110.1
    C13 C14 H14B . . 110.1
    H14A C14 H14B . . 108.4
    C19A_e N11A_e C17A_e . . 110.0(10)
    C19A_e N11A_e C15A_e . . 110.9(9)
    C17A_e N11A_e C15A_e . . 108.0(10)
    C20A_e N12A_e C16A_e . . 108.6(9)
    C20A_e N12A_e C18A_e . . 109.1(8)
    C16A_e N12A_e C18A_e . . 107.0(9)
    C20A_e N12A_e H12N_e . . 110.7
    C16A_e N12A_e H12N_e . . 110.7
    C18A_e N12A_e H12N_e . . 110.7
    N11A_e C15A_e C16A_e . . 108.2(9)
    N11A_e C15A_e H15A_e . . 110.1
    C16A_e C15A_e H15A_e . . 110.1
    N11A_e C15A_e H15B_e . . 110.1
    C16A_e C15A_e H15B_e . . 110.1
    H15A_e C15A_e H15B_e . . 108.4
    N12A_e C16A_e C15A_e . . 110.5(7)
    N12A_e C16A_e H16A_e . . 109.5
    C15A_e C16A_e H16A_e . . 109.5
    N12A_e C16A_e H16B_e . . 109.5
    C15A_e C16A_e H16B_e . . 109.5
    H16A_e C16A_e H16B_e . . 108.1
    N11A_e C17A_e C18A_e . . 110.4(9)
    N11A_e C17A_e H17A_e . . 109.6
    C18A_e C17A_e H17A_e . . 109.6
    N11A_e C17A_e H17B_e . . 109.6
    C18A_e C17A_e H17B_e . . 109.6
    H17A_e C17A_e H17B_e . . 108.1
    C17A_e C18A_e N12A_e . . 110.1(8)
    C17A_e C18A_e H18A_e . . 109.6
    N12A_e C18A_e H18A_e . . 109.6
    C17A_e C18A_e H18B_e . . 109.6
    N12A_e C18A_e H18B_e . . 109.6
    H18A_e C18A_e H18B_e . . 108.2
    N11A_e C19A_e C20A_e . . 109.7(8)
    N11A_e C19A_e H19A_e . . 109.7
    C20A_e C19A_e H19A_e . . 109.7
    N11A_e C19A_e H19B_e . . 109.7
    C20A_e C19A_e H19B_e . . 109.7
    H19A_e C19A_e H19B_e . . 108.2
    N12A_e C20A_e C19A_e . . 110.7(9)
    N12A_e C20A_e H20A_e . . 109.5
    C19A_e C20A_e H20A_e . . 109.5
    N12A_e C20A_e H20B_e . . 109.5
    C19A_e C20A_e H20B_e . . 109.5
    H20A_e C20A_e H20B_e . . 108.1
    C17B_f N11B_f C15B_f . . 108.8(9)
    C17B_f N11B_f C19B_f . . 110.0(10)
    C15B_f N11B_f C19B_f . . 106.0(10)
    C17B_f N11B_f H11N_f . . 110.6
    C15B_f N11B_f H11N_f . . 110.6
    C19B_f N11B_f H11N_f . . 110.6
    C18B_f N12B_f C20B_f . . 109.0(10)
    C18B_f N12B_f C16B_f . . 109.0(10)
    C20B_f N12B_f C16B_f . . 107.0(10)
    N11B_f C15B_f C16B_f . . 108.4(8)
    N11B_f C15B_f H15C_f . . 110.0
    C16B_f C15B_f H15C_f . . 110.0
    N11B_f C15B_f H15D_f . . 110.0
    C16B_f C15B_f H15D_f . . 110.0
    H15C_f C15B_f H15D_f . . 108.4
    N12B_f C16B_f C15B_f . . 110.4(9)
    N12B_f C16B_f H16C_f . . 109.6
    C15B_f C16B_f H16C_f . . 109.6
    N12B_f C16B_f H16D_f . . 109.6
    C15B_f C16B_f H16D_f . . 109.6
    H16C_f C16B_f H16D_f . . 108.1
    N11B_f C17B_f C18B_f . . 108.6(9)
    N11B_f C17B_f H17C_f . . 110.0
    C18B_f C17B_f H17C_f . . 110.0
    N11B_f C17B_f H17D_f . . 110.0
    C18B_f C17B_f H17D_f . . 110.0
    H17C_f C17B_f H17D_f . . 108.4
    N12B_f C18B_f C17B_f . . 112.4(9)
    N12B_f C18B_f H18C_f . . 109.1
    C17B_f C18B_f H18C_f . . 109.1
    N12B_f C18B_f H18D_f . . 109.1
    C17B_f C18B_f H18D_f . . 109.1
    H18C_f C18B_f H18D_f . . 107.9
    C20B_f C19B_f N11B_f . . 109.0(8)
    C20B_f C19B_f H19C_f . . 109.9
    N11B_f C19B_f H19C_f . . 109.9
    C20B_f C19B_f H19D_f . . 109.9
    N11B_f C19B_f H19D_f . . 109.9
    H19C_f C19B_f H19D_f . . 108.3
    N12B_f C20B_f C19B_f . . 110.0(10)
    N12B_f C20B_f H20C_f . . 109.6
    C19B_f C20B_f H20C_f . . 109.6
    N12B_f C20B_f H20D_f . . 109.6
    C19B_f C20B_f H20D_f . . 109.6
    H20C_f C20B_f H20D_f . . 108.1
loop_
    _geom_torsion_atom_site_label_1
    _geom_torsion_atom_site_label_2
    _geom_torsion_atom_site_label_3
    _geom_torsion_atom_site_label_4
    _geom_torsion_site_symmetry_1
    _geom_torsion_site_symmetry_2
    _geom_torsion_site_symmetry_3
    _geom_torsion_site_symmetry_4
    _geom_torsion
    Nb2 N2 C2 S2B_a . . . . -156(2)
    Nb3 N3 C3 S3A_c . . . . -130(2)
    Nb3 N3 C3 S3B_d . . . . 51(3)
    C7 N5 C5 C6 . . . . -75.1(9)
    C9 N5 C5 C6 . . . . 48.0(9)
    C10 N6 C6 C5 . . . . -68.9(9)
    C8 N6 C6 C5 . . . . 42.8(9)
    N5 C5 C6 N6 . . . . 22.0(10)
    C9 N5 C7 C8 . . . . -73.2(9)
    C5 N5 C7 C8 . . . . 51.2(8)
    N5 C7 C8 N6 . . . . 19.7(7)
    C6 N6 C8 C7 . . . . -67.5(7)
    C10 N6 C8 C7 . . . . 46.2(7)
    C7 N5 C9 C10 . . . . 49.0(10)
    C5 N5 C9 C10 . . . . -73.0(10)
    C6 N6 C10 C9 . . . . 40.7(9)
    C8 N6 C10 C9 . . . . -71.2(8)
    N5 C9 C10 N6 . . . . 22.0(10)
    C11 N7 C11 C12 3_565 . . . -49.6(5)
    C11 N7 C11 C12 2_665 . . . 68.4(5)
    C12 N8 C12 C11 2_665 . . . -49.6(5)
    C12 N8 C12 C11 3_565 . . . 68.3(4)
    N7 C11 C12 N8 . . . . -16.1(5)
    C13 N9 C13 C14 2_665 . . . 69.6(4)
    C13 N9 C13 C14 3_565 . . . -49.2(4)
    C14 N10 C14 C13 2_665 . . . -49.7(5)
    C14 N10 C14 C13 3_565 . . . 69.9(4)
    N9 C13 C14 N10 . . . . -17.3(5)
    C19A_e N11A_e C15A_e C16A_e . . . . 58.0(10)
    C17A_e N11A_e C15A_e C16A_e . . . . -63.0(10)
    C20A_e N12A_e C16A_e C15A_e . . . . -60.0(10)
    C18A_e N12A_e C16A_e C15A_e . . . . 57.0(10)
    N11A_e C15A_e C16A_e N12A_e . . . . 3.0(10)
    C19A_e N11A_e C17A_e C18A_e . . . . -61.0(10)
    C15A_e N11A_e C17A_e C18A_e . . . . 60.0(10)
    N11A_e C17A_e C18A_e N12A_e . . . . 3(2)
    C20A_e N12A_e C18A_e C17A_e . . . . 56.0(10)
    C16A_e N12A_e C18A_e C17A_e . . . . -61.0(10)
    C17A_e N11A_e C19A_e C20A_e . . . . 58.0(10)
    C15A_e N11A_e C19A_e C20A_e . . . . -61.0(10)
    C16A_e N12A_e C20A_e C19A_e . . . . 58.0(10)
    C18A_e N12A_e C20A_e C19A_e . . . . -58.0(10)
    N11A_e C19A_e C20A_e N12A_e . . . . 2.0(10)
    C17B_f N11B_f C15B_f C16B_f . . . . 67.0(10)
    C19B_f N11B_f C15B_f C16B_f . . . . -51.0(10)
    C18B_f N12B_f C16B_f C15B_f . . . . -49(2)
    C20B_f N12B_f C16B_f C15B_f . . . . 69.0(10)
    N11B_f C15B_f C16B_f N12B_f . . . . -14(2)
    C15B_f N11B_f C17B_f C18B_f . . . . -52.0(10)
    C19B_f N11B_f C17B_f C18B_f . . . . 64.0(10)
    C20B_f N12B_f C18B_f C17B_f . . . . -51(2)
    C16B_f N12B_f C18B_f C17B_f . . . . 65(2)
    N11B_f C17B_f C18B_f N12B_f . . . . -12(2)
    C17B_f N11B_f C19B_f C20B_f . . . . -49.0(10)
    C15B_f N11B_f C19B_f C20B_f . . . . 68.0(10)
    C18B_f N12B_f C20B_f C19B_f . . . . 66.0(10)
    C16B_f N12B_f C20B_f C19B_f . . . . -51.0(10)
    N11B_f C19B_f C20B_f N12B_f . . . . -15.0(10)
loop_
    _geom_hbond_atom_site_label_D
    _geom_hbond_atom_site_label_H
    _geom_hbond_atom_site_label_A
    _geom_hbond_site_symmetry_A
    _geom_hbond_distance_DH
    _geom_hbond_distance_HA
    _geom_hbond_distance_DA
    _geom_hbond_angle_DHA
    _geom_hbond_publ_flag
    N5 H5N Cl5 . 1.00 2.46 3.368(7) 150.2 y
    N8 H8N N9 . 1.00 1.80 2.795(8) 180.0 y
    N10 H10N Cl7 10_666 1.00 2.90 3.695(5) 137.1 y
    N12A H12N N6 18_545 1.00 1.59 2.590(10)
                                          176.3 y
    N10 H10N Cl7 11_566 1.00 2.90 3.695(5) 137.1 n
    N10 H10N Cl7 12_556 1.00 2.90 3.695(5) 137.1 n
_shelx_space_group_comment
;
The symmetry employed for this shelxl refinement is uniquely defined
by the following loop  which should always be used as a source of
symmetry information in preference to the above space-group names.
They are only intended as comments.
;
_shelx_estimated_absorpt_T_min     0.588
_shelx_estimated_absorpt_T_max     0.693
_shelx_hkl_file
;
   1  -2   0    0.00    0.10
   1  -2   0    0.10    0.10
   1  -2   0    0.00    0.10
   1   1   0    0.10    0.10
  -2   1   0    0.00    0.10
  -1   2   0    0.00    0.10
  -1   2   0   -0.10    0.10
   2  -1   0    0.00    0.10
  -1  -1   0   -0.10    0.10
  -1   2   0    0.00    0.10
   0  -3   0    9.20    0.50
   3   0   0    8.50    0.70
   0  -3   0   10.50    0.80
   0  -3   0    9.70    0.60
  -3   3   0    7.90    0.60
   3  -3   0    9.00    0.70
   0   3   0    9.90    0.60
  -3   0   0    7.80    0.70
   0   3   0    9.80    0.50
   3  -3   0    7.70    0.60
   2  -4   0 5916.61  221.68
   2  -4   0 6268.57  220.48
   2  -4   0 5574.44  220.38
   2   2   0 5867.21  222.28
  -2  -2   0 5329.87  221.98
   4  -2   0 5282.87  220.48
  -2   4   0 6317.87  220.48
  -2   4   0 6182.48  220.28
   4  -5   0  483.45   18.30
   4  -5   0  460.25   18.00
   1   4   0  463.85   17.90
   1   4   0  436.76   18.10
   4  -5   0  481.75   18.10
  -1  -4   0  493.25   17.90
   5  -1   0  459.95   18.30
  -4   5   0  449.66   18.00
   5  -1   0  482.95   18.10
  -1  -4   0  513.05   18.40
  -1  -4   0  465.65   17.90
   1  -5   0  224.68    9.00
   1  -5   0  234.88    9.40
   1  -5   0  218.38    9.00
   4   1   0  248.48    9.40
   4   1   0  252.87    9.00
  -1   5   0  210.28    9.00
  -1   5   0  215.78    8.90
  -1   5   0  221.08    9.00
   5  -4   0  240.38    9.20
  -4  -1   0  239.98    8.80
   5  -4   0  215.38    9.20
  -4  -1   0  251.77    9.00
   5  -4   0  235.48    9.10
   3   3   0   15.80    0.80
   3  -6   0   14.60    1.30
   3   3   0   15.50    1.30
   3  -6   0   14.50    1.00
   3  -6   0   16.80    1.10
  -3   6   0   16.30    1.00
  -3  -3   0   16.80    0.80
   6  -3   0   14.50    1.10
   6  -3   0   18.70    1.30
   0  -6   0   59.79    3.20
   0  -6   0   56.19    2.70
   6   0   0   62.49    2.70
   0  -6   0   62.19    2.60
   6   0   0   60.09    3.10
   6  -6   0   60.19    2.80
   0   6   0   58.89    2.60
   6  -6   0   58.09    2.70
   0   6   0   60.49    2.60
   6  -6   0   50.39    2.90
   5  -7   0  699.73   26.00
   5  -7   0  697.73   26.10
   5  -7   0  587.54   26.20
   2   5   0  682.63   25.80
  -2  -5   0  694.33   26.50
  -2  -5   0  673.13   25.80
   7  -2   0  697.53   26.40
   7  -2   0  723.83   26.10
   2  -7   0  170.78    7.10
   5   2   0  166.68    7.50
   2  -7   0  189.28    7.20
   2  -7   0  171.48    7.60
   7  -5   0  182.38    7.30
  -5  -2   0  170.38    6.90
   7  -5   0  180.78    7.30
   7  -5   0  196.48    7.60
   7  -8   0   86.89    4.00
   7  -8   0   95.19    4.20
   7  -8   0   92.99    4.40
   1   7   0   95.79    3.80
   8  -1   0   84.39    4.40
   8  -1   0   90.59    4.00
  -1  -7   0   89.29    4.60
  -1  -7   0   86.09    3.80
   4   4   0 1810.52   77.39
   4  -8   0 1990.10   77.39
   4   4   0 2171.38   77.29
   4  -8   0 1978.70   76.89
   4  -8   0 1999.70   76.99
  -4  -4   0 2008.60   76.99
   8  -4   0 2305.97   77.89
   8  -4   0 2079.79   77.09
   1  -8   0    7.60    1.20
   7   1   0    8.00    0.90
   7   1   0    5.60    1.00
   1  -8   0    8.30    0.90
   1  -8   0    9.90    1.00
   8  -7   0    7.20    0.90
   8  -7   0    5.30    1.00
  -7  -1   0    9.60    0.80
  -1   8   0    6.50    0.70
   3   6   0  138.19    6.80
   6  -9   0  157.98    6.40
   6  -9   0  141.49    6.60
   6  -9   0  162.08    6.20
   3   6   0  144.69    5.90
   9  -3   0  156.28    6.80
  -3  -6   0  137.89    5.90
   9  -3   0  150.28    6.30
   3  -9   0  591.74   22.90
   6   3   0  606.04   23.60
   3  -9   0  561.94   23.50
   3  -9   0  555.64   22.90
   9  -6   0  633.44   23.20
   9  -6   0  624.14   23.50
   9  -6   0  600.84   23.10
  -6  -3   0  603.54   22.60
   9   0   0   48.80    3.20
   9   0   0   60.49    2.90
   0  -9   0   51.19    3.40
   0  -9   0   61.59    2.70
   9  -9   0   52.99    3.00
   0   9   0   55.29    2.70
   9  -9   0   53.99    2.90
   9  -9   0   60.29    3.40
   8 -10   0 3111.19  122.49
   8 -10   0 3270.47  122.09
   2   8   0 3357.16  122.89
  10  -2   0 3191.98  122.09
  -2  -8   0 3470.45  125.09
  -2  -8   0 3125.49  122.79
  10  -2   0 3095.19  122.09
   5   5   0   97.89    4.70
   5 -10   0   95.09    4.00
   5 -10   0   86.19    4.10
   5   5   0   87.79    3.60
   5 -10   0   83.99    4.50
  -5  -5   0   89.09    3.60
  10  -5   0   87.89    4.20
  10  -5   0   82.09    4.40
  10  -5   0   83.79    4.20
   2 -10   0 2225.08   80.89
   2 -10   0 2019.00   79.99
   2 -10   0 1881.91   79.79
   8   2   0 2210.38   80.69
  10  -8   0 2160.48   80.09
  10  -8   0 2117.59   80.49
  10  -8   0 2102.99   80.19
  -2  10   0 2236.98   79.89
  10 -11   0  829.62   33.00
   1  10   0  810.02   32.40
  10 -11   0  823.42   33.30
  10 -11   0  852.41   32.70
  11  -1   0  904.91   33.50
  -1 -10   0  837.62   32.50
  11  -1   0  848.02   32.70
  -1 -10   0  910.41   33.80
   7 -11   0   41.50    2.30
   4   7   0   40.80    3.00
   7 -11   0   42.20    2.90
   7 -11   0   38.60    2.50
   4   7   0   38.90    1.80
  -4  -7   0   36.60    1.90
  11  -4   0   41.10    2.80
  11  -4   0   38.10    2.40
   7   4   0   62.09    3.60
   4 -11   0   57.89    3.00
   4 -11   0   56.49    2.90
   4 -11   0   53.79    3.50
  11  -7   0   57.59    3.20
  11  -7   0   58.69    3.20
  -4  11   0   58.79    3.00
  -7  -4   0   58.09    2.50
  11  -7   0   49.30    3.30
   1 -11   0  537.45   21.20
  10   1   0  525.65   22.10
   1 -11   0  544.05   22.40
   1 -11   0  545.95   21.50
  11 -10   0  562.94   21.80
  11 -10   0  585.74   22.10
  11 -10   0  547.25   21.50
  -1  11   0  549.74   21.30
   9 -12   0    2.50    1.10
   9 -12   0    1.80    0.80
   9 -12   0    3.00    0.80
   3   9   0    3.30    0.60
   3   9   0    3.60    1.30
  12  -3   0    1.90    1.00
  -3  -9   0    3.30    0.70
  -3  -9   0    2.00    1.00
  12  -3   0    2.30    0.80
   6 -12   0  292.37   11.90
   6 -12   0  302.37   12.10
   6 -12   0  304.37   12.70
   6   6   0  275.07   12.70
   6   6   0  278.97   11.40
  12  -6   0  315.07   12.30
  12  -6   0  297.47   12.20
  12  -6   0  319.57   12.70
  -6  -6   0  291.07   11.40
   3 -12   0  779.02   30.50
   3 -12   0  728.63   29.40
   9   3   0  690.03   30.10
   3 -12   0  752.72   29.40
  -3  12   0  807.72   29.50
  12  -9   0  756.12   29.60
  12  -9   0  765.32   29.80
  12  -9   0  836.72   30.20
  12   0   0  887.51   33.40
   0 -12   0  836.92   33.20
   0 -12   0  909.61   34.70
  12   0   0  844.02   34.20
  12 -12   0  912.21   33.90
   0  12   0  958.90   33.30
  12 -12   0  772.12   33.40
  12 -12   0  823.72   34.10
   2  11   0  771.82   30.30
  11 -13   0  856.81   31.20
  11 -13   0  847.42   30.80
  11 -13   0  796.02   31.40
  13  -2   0  773.62   31.50
  -2 -11   0  738.93   31.70
  -2 -11   0  777.62   30.40
  13  -2   0  788.62   30.80
   5   8   0 1493.75   53.49
   8 -13   0 1402.86   54.79
   8 -13   0 1466.15   53.99
   5   8   0 1416.46   55.09
  13  -5   0 1455.95   54.89
  -5  -8   0 1239.28   53.49
  13  -5   0 1473.25   54.29
   5 -13   0  379.06   15.70
   5 -13   0  377.76   16.50
   8   5   0  412.26   16.70
   5 -13   0  394.76   15.60
  -8  -5   0  392.76   15.10
  13  -8   0  398.96   15.90
  13  -8   0  408.16   16.00
  13  -8   0  381.66   16.30
  -5  13   0  403.26   15.70
   2 -13   0  304.47   12.50
   2 -13   0  233.48   10.90
  11   2   0  280.47   12.10
   2 -13   0  270.77   11.20
  13 -11   0  279.67   11.70
  13 -11   0  273.47   11.30
  13 -11   0  268.67   11.90
  -2  13   0  267.07   11.00
   1  13   0 2197.58   89.49
  13 -14   0 2490.85   89.99
  13 -14   0 2306.07   90.69
  13 -14   0 2647.94   90.49
  -1 -13   0 2133.29   90.89
  14  -1   0 2391.16   90.89
  14  -1   0 2485.75   89.99
  -1 -13   0 2336.67   89.49
  10 -14   0 1422.96   55.39
  10 -14   0 1494.75   55.79
  10 -14   0 1488.85   56.19
   4  10   0 1398.86   54.89
   4  10   0 1421.66   56.59
  14  -4   0 1474.85   55.59
  -4 -10   0 1433.36   54.99
  14  -4   0 1499.65   56.29
   7   7   0   66.49    3.00
   7 -14   0   73.69    3.90
   7 -14   0   68.49    3.70
   7 -14   0   64.79    4.40
   7   7   0   74.89    4.60
  14  -7   0   75.99    4.00
  14  -7   0   71.09    4.40
  14  -7   0   72.89    4.00
  -7  -7   0   72.69    3.00
   4 -14   0   -0.30    1.20
   4 -14   0    2.40    0.90
   4 -14   0    3.00    1.00
  10   4   0   -0.20    1.20
  14 -10   0   -1.70    1.10
  14 -10   0    1.20    1.10
  -4  14   0   -0.30    0.80
  14 -10   0    1.10    1.00
   1 -14   0 1097.29   42.40
  13   1   0 1147.99   43.80
   1 -14   0 1073.39   43.80
  14 -13   0 1147.79   43.20
  14 -13   0 1128.99   42.80
  14 -13   0 1124.39   43.50
  -1  14   0 1054.99   42.40
  12 -15   0  576.94   24.70
   3  12   0  598.94   25.30
  12 -15   0  617.24   24.00
  12 -15   0  653.83   24.50
   3  12   0  592.94   23.40
  -3 -12   0  603.34   23.50
  15  -3   0  594.64   24.90
  -3 -12   0  585.64   25.10
  15  -3   0  662.63   24.20
   9 -15   0  308.27   12.60
   9 -15   0  317.77   13.00
   9 -15   0  319.97   13.60
   6   9   0  293.47   11.90
   6   9   0  310.77   13.80
  -6  -9   0  298.47   12.00
  15  -6   0  322.37   13.60
  15  -6   0  301.37   12.90
   6 -15   0  273.87   11.30
   6 -15   0  292.47   11.50
   9   6   0  256.07   12.30
   6 -15   0  268.87   12.40
  15  -9   0  268.67   11.60
  15  -9   0  284.07   11.80
  15  -9   0  261.67   12.10
  -9  -6   0  281.77   10.70
  -6  15   0  280.07   11.40
  12   3   0  586.54   25.40
   3 -15   0  629.84   24.40
   3 -15   0  627.64   24.30
   3 -15   0  633.74   25.70
  15 -12   0  622.14   25.30
  15 -12   0  602.34   24.50
  15 -12   0  630.94   24.90
  -3  15   0  633.94   24.30
   0 -15   0  637.24   25.50
   0 -15   0  714.53   27.50
  15   0   0  621.94   27.00
  15 -15   0  646.84   26.80
   0  15   0  649.14   25.60
  15 -15   0  682.73   26.50
  15 -15   0  664.63   26.00
  14 -16   0  906.61   34.50
  14 -16   0  774.52   34.60
  14 -16   0  885.01   33.90
   2  14   0  890.51   33.40
  16  -2   0  853.61   35.00
  -2 -14   0  854.41   33.40
  -2 -14   0  911.91   35.40
  16  -2   0  899.71   34.00
  11 -16   0  793.72   30.10
  11 -16   0  803.02   30.70
  11 -16   0  750.52   29.60
   5  11   0  727.83   29.00
   5  11   0  763.62   31.10
  16  -5   0  806.82   30.80
  16  -5   0  731.13   29.90
  -5 -11   0  727.93   29.20
   8 -16   0    1.40    1.00
   8 -16   0    2.80    1.10
   8 -16   0    3.70    1.60
   8   8   0    2.30    1.60
  16  -8   0    5.30    1.30
  -8  16   0    4.90    1.10
  16  -8   0    2.60    1.40
  16  -8   0    2.20    1.20
   5 -16   0   42.30    2.80
  11   5   0   38.60    3.80
   5 -16   0   46.80    2.90
   5 -16   0   35.30    3.70
  16 -11   0   32.00    3.50
  16 -11   0   47.20    3.40
  16 -11   0   43.10    3.00
  -5  16   0   43.60    2.90
  14   2   0  490.75   20.30
   2 -16   0  460.75   18.80
   2 -16   0  491.25   20.50
  -2  16   0  484.85   18.80
  16 -14   0  464.25   19.50
  16 -14   0  470.65   19.20
  16 -14   0  460.05   20.00
   1  16   0   85.99    4.20
  16 -17   0   72.49    5.40
  16 -17   0   80.79    5.10
  16 -17   0   83.79    4.80
  17  -1   0   85.79    5.90
  -1 -16   0   87.49    4.20
  -1 -16   0   90.79    6.00
  13 -17   0  696.53   28.80
   4  13   0  737.93   27.20
   4  13   0  640.54   29.10
  13 -17   0  725.03   28.40
  13 -17   0  713.33   27.80
  -4 -13   0  736.93   27.30
  17  -4   0  735.13   29.10
  17  -4   0  685.33   28.00
  10 -17   0   89.69    4.50
   7  10   0   84.49    5.70
  10 -17   0   81.09    5.20
  10 -17   0   90.29    4.80
   7  10   0   80.79    3.60
  17  -7   0   87.79    4.90
  17  -7   0   84.09    4.90
  17  -7   0   82.89    5.30
   7 -17   0   37.90    4.00
   7 -17   0   46.90    2.90
   7 -17   0   44.70    3.10
  10   7   0   33.40    3.80
 -10  -7   0   46.90    2.10
  17 -10   0   44.60    3.40
  17 -10   0   44.40    3.40
  -7  17   0   51.69    3.10
  17 -10   0   41.20    3.90
   4 -17   0 3506.65  134.59
  13   4   0 3659.83  135.99
   4 -17   0 3637.04  136.09
   4 -17   0 3275.47  134.39
  17 -13   0 3599.84  134.89
  17 -13   0 3636.24  135.19
  17 -13   0 3779.12  135.69
  -4  17   0 3427.86  134.49
   1 -17   0  153.98    7.00
  16   1   0  145.79    8.40
   1 -17   0  175.38    8.90
  17 -16   0  155.48    8.40
  -1  17   0  163.28    7.10
  17 -16   0  159.28    7.50
  17 -16   0  151.68    7.90
  15 -18   0  740.23   28.90
   3  15   0  690.03   27.20
  15 -18   0  712.23   27.80
   3  15   0  734.13   29.50
  15 -18   0  668.23   28.30
  18  -3   0  699.13   27.90
  -3 -15   0  699.93   27.20
  18  -3   0  700.93   29.10
  12 -18   0  141.99    7.70
   6  12   0  137.09    5.80
   6  12   0  126.29    7.90
  12 -18   0  148.29    7.20
  12 -18   0  134.09    6.60
  18  -6   0  141.09    6.90
  18  -6   0  141.89    7.80
  -6 -12   0  146.49    6.10
   9 -18   0   42.60    3.10
   9 -18   0   50.09    3.40
   9 -18   0   36.30    3.80
   9   9   0   39.70    4.10
  -9  -9   0   47.90    2.10
  -9  18   0   49.00    3.30
  18  -9   0   40.40    3.90
  18  -9   0   49.70    3.50
  18  -9   0   44.90    3.40
   6 -18   0  706.33   29.60
   6 -18   0  714.13   28.10
   6 -18   0  698.63   28.20
  12   6   0  734.53   29.70
  18 -12   0  694.53   29.20
  18 -12   0  731.03   28.70
  18 -12   0  751.32   28.60
  -6  18   0  705.43   28.10
  15   3   0    8.40    2.20
   3 -18   0    5.20    1.90
   3 -18   0    8.50    1.50
  18 -15   0    7.50    1.70
  18 -15   0    4.70    1.80
  -3  18   0    7.20    1.40
  18 -15   0    8.10    2.00
   0 -18   0  181.68    9.80
  18   0   0  170.58    9.60
   0 -18   0  169.88    7.80
  18 -18   0  178.58    9.00
  18 -18   0  168.08    8.40
  18 -18   0  189.38    9.50
   0  18   0  194.38    7.90
   2  17   0   80.09    3.90
  17 -19   0   75.39    5.30
  17 -19   0   76.59    5.60
  17 -19   0   76.29    4.60
  -2 -17   0   73.69    5.90
  19  -2   0   70.09    5.50
  -2 -17   0   80.79    3.90
   5  14   0  416.56   16.50
  14 -19   0  432.06   17.30
   5  14   0  397.06   18.80
  14 -19   0  432.86   17.90
  14 -19   0  460.15   18.60
  -5 -14   0  411.46   16.70
  19  -5   0  417.26   17.60
  19  -5   0  427.06   18.60
  11 -19   0   -2.00    1.20
  11 -19   0    1.30    1.40
   8  11   0    2.20    0.50
  11 -19   0    0.70    1.10
   8  11   0   -2.30    1.50
  19  -8   0    2.00    1.50
 -11  19   0    2.00    1.20
  19  -8   0   -0.10    1.30
  19  -8   0   -1.00    1.70
  -8 -11   0    1.70    0.80
   8 -19   0  569.94   22.40
  11   8   0  511.35   23.80
   8 -19   0  571.14   24.00
   8 -19   0  591.44   22.80
 -11  -8   0  546.05   21.50
  19 -11   0  552.64   22.90
  -8  19   0  554.34   22.60
  19 -11   0  613.54   23.80
  19 -11   0  570.54   23.10
   5 -19   0  194.38   10.20
   5 -19   0  182.18    8.60
  14   5   0  204.78   10.30
   5 -19   0  187.98    8.70
  19 -14   0  186.18    9.90
  -5  19   0  184.78    8.60
  19 -14   0  193.78    9.40
  19 -14   0  197.68    9.00
   2 -19   0 1238.98   49.20
   2 -19   0 1191.08   47.30
  -2  19   0 1224.08   47.30
  19 -17   0 1320.97   48.90
  19 -17   0 1224.78   48.30
  19 -17   0 1190.28   47.70
  19 -20   0   11.10    2.00
  19 -20   0   13.50    2.50
  19 -20   0   11.50    2.70
   1  19   0   14.90    1.60
  -1 -19   0   17.70    2.00
  20  -1   0   11.80    2.70
  -1 -19   0   10.20    2.50
  16 -20   0    2.70    1.70
  16 -20   0    1.40    1.30
  16 -20   0    0.80    1.70
   4  16   0   -0.50    2.00
   4  16   0    4.00    0.90
  20  -4   0    1.40    1.50
  20  -4   0    1.10    1.80
  13 -20   0   -0.10    1.50
  13 -20   0   -3.10    1.50
   7  13   0    2.00    0.70
  13 -20   0    1.10    1.20
   7  13   0   -3.20    1.70
  20  -7   0    1.60    1.50
  20  -7   0   -0.60    1.60
  20  -7   0   -0.90    1.50
  -7 -13   0    1.70    0.80
  10 -20   0  207.48    9.80
  10 -20   0  220.58    9.50
  10 -20   0  219.28   10.90
  10  10   0  195.78   11.00
 -10  20   0  208.68    9.70
  20 -10   0  220.78   10.80
  20 -10   0  216.48   10.10
  20 -10   0  218.88   10.10
   7 -20   0  380.16   15.10
   7 -20   0  336.97   15.30
   7 -20   0  357.66   16.80
  13   7   0  348.27   16.70
  20 -13   0  393.76   16.60
  20 -13   0  363.26   15.80
  20 -13   0  376.06   15.60
  -7  20   0  366.06   15.30
   4 -20   0  276.57   12.30
  16   4   0  302.87   14.10
   4 -20   0  280.17   12.50
   4 -20   0  276.67   14.00
  20 -16   0  291.27   13.60
  -4  20   0  304.67   12.40
  20 -16   0  289.37   12.70
  20 -16   0  300.07   13.40
   1 -20   0   77.69    4.50
   1 -20   0   95.99    6.70
  19   1   0   81.09    6.20
  20 -19   0   86.69    5.30
  20 -19   0   93.69    6.40
  -1  20   0   83.89    4.60
  20 -19   0   85.49    5.70
  18 -21   0  108.79    7.40
  18 -21   0  119.69    6.90
   3  18   0  132.49    5.50
   3  18   0  116.29    7.90
  18 -21   0  114.99    6.30
  -3 -18   0  120.69    5.50
  21  -3   0  112.89    7.70
  15 -21   0    3.10    1.70
   6  15   0    0.20    2.20
  15 -21   0    0.60    1.80
  15 -21   0    1.60    1.40
   6  15   0    2.30    0.80
  21  -6   0    0.00    1.90
  21  -6   0    3.10    1.70
  21  -6   0    0.10    1.70
  12 -21   0  403.56   16.20
  12 -21   0  362.76   17.50
  12 -21   0  391.26   16.70
   9  12   0  421.66   18.30
  21  -9   0  362.36   17.50
  21  -9   0  394.16   16.80
  21  -9   0  398.26   16.80
  -9 -12   0  414.96   15.60
 -12  21   0  375.86   16.50
  12   9   0  254.57   13.20
   9 -21   0  259.57   12.80
   9 -21   0  254.17   11.30
   9 -21   0  272.57   11.70
  -9  21   0  238.88   11.30
  21 -12   0  268.97   12.00
  21 -12   0  262.77   11.80
  21 -12   0  264.87   12.80
  15   6   0 2824.62  118.69
   6 -21   0 3238.98  117.19
   6 -21   0 3300.07  119.19
   6 -21   0 2841.22  117.09
  -6  21   0 3027.40  117.09
  21 -15   0 3245.58  118.59
  21 -15   0 3014.50  117.49
  21 -15   0 3241.68  118.09
   3 -21   0    3.30    2.20
   3 -21   0   -1.60    1.20
  18   3   0    1.90    2.20
  21 -18   0    1.20    1.80
  21 -18   0   -3.30    1.50
  -3  21   0   -0.60    1.30
  21 -18   0   -2.60    1.80
  21   0   0  244.38   12.60
   0 -21   0  226.88   11.40
   0 -21   0  232.68   12.30
  21 -21   0  239.08   12.10
   0  21   0  231.18   10.10
  21 -21   0  225.18   11.50
  21 -21   0  241.58   10.90
  20 -22   0    9.50    2.40
   2  20   0    9.80    3.00
  20 -22   0    9.40    2.80
  20 -22   0    8.50    2.00
   2  20   0   11.30    1.80
  22  -2   0    9.60    3.00
   5  17   0   17.50    3.30
  17 -22   0   17.70    2.30
  17 -22   0   14.70    2.70
  17 -22   0   20.10    2.80
  22  -5   0   17.80    2.40
  22  -5   0   12.20    2.80
  14 -22   0   11.10    2.20
  14 -22   0    5.60    2.30
  14 -22   0    8.50    1.70
   8  14   0    4.70    2.40
  22  -8   0    7.40    2.00
  22  -8   0    8.50    2.00
 -14  22   0   10.70    2.20
  22  -8   0    5.10    2.50
  -8 -14   0   11.60    1.30
  11 -22   0  116.49    6.00
  11 -22   0  107.39    6.30
  11 -22   0  113.19    7.50
  11  11   0  118.79    8.00
  22 -11   0  104.99    7.10
  22 -11   0  110.49    6.50
 -11  22   0  109.99    6.10
  22 -11   0  115.09    6.50
   8 -22   0  468.15   19.20
   8 -22   0  472.15   21.10
   8 -22   0  473.45   19.50
  14   8   0  445.16   21.00
  22 -14   0  470.95   19.70
  22 -14   0  492.85   20.80
  -8  22   0  472.95   19.30
  22 -14   0  458.65   19.90
  17   5   0  124.89    7.90
   5 -22   0  110.59    7.70
   5 -22   0  110.09    6.10
  22 -17   0  125.29    6.80
  -5  22   0  116.19    6.10
  22 -17   0  120.79    7.10
  22 -17   0  120.59    7.40
   2 -22   0  103.39    7.60
   2 -22   0  117.09    5.70
  20   2   0  110.39    7.90
  22 -20   0  106.69    7.40
  22 -20   0  115.99    7.00
  -2  22   0  109.79    5.70
  22 -20   0  117.89    6.30
  22 -23   0  480.25   19.80
  22 -23   0  463.45   20.70
  22 -23   0  450.65   21.00
   1  22   0  455.55   21.70
  23  -1   0  488.35   21.80
   4  19   0  287.17   14.80
  19 -23   0  296.47   12.90
  19 -23   0  288.17   14.10
  19 -23   0  291.17   13.60
  23  -4   0  287.77   14.40
  16 -23   0    4.60    1.80
  16 -23   0    2.60    1.50
   7  16   0    5.20    2.70
  16 -23   0    3.90    2.30
  23  -7   0    1.10    2.30
  23  -7   0    2.00    1.80
  23  -7   0    2.80    1.90
 -16  23   0    2.30    1.80
  13 -23   0  154.88    9.40
  13 -23   0  164.68    8.00
  10  13   0  163.68    9.80
  13 -23   0  163.68    8.60
  23 -10   0  166.48    8.70
  23 -10   0  159.48    9.50
 -13  23   0  189.28    8.60
  23 -10   0  172.58    8.70
  13  10   0  507.05   21.90
  10 -23   0  464.95   19.60
  10 -23   0  479.45   20.00
  10 -23   0  424.76   21.10
 -10  23   0  524.75   20.00
  23 -13   0  482.45   20.20
  23 -13   0  473.95   21.10
  23 -13   0  488.75   20.40
   7 -23   0  125.79    8.30
   7 -23   0  123.99    6.90
   7 -23   0  125.29    6.70
  16   7   0  139.39    8.60
  23 -16   0  138.99    7.40
  23 -16   0  143.19    7.70
  23 -16   0  124.79    7.90
  -7  23   0  126.49    6.70
   4 -23   0  100.39    7.30
   4 -23   0  113.79    5.60
  19   4   0  104.79    7.60
  23 -19   0  103.39    6.60
  23 -19   0   85.69    6.90
  23 -19   0   98.39    6.10
  -4  23   0   92.29    5.40
   1 -23   0  129.39    8.50
  22   1   0  117.19    8.40
  -1  23   0  131.89    6.30
  23 -22   0  115.19    7.60
  23 -22   0  120.99    8.30
  23 -22   0  123.89    7.10
  21 -24   0  544.35   22.10
  21 -24   0  478.45   23.10
   3  21   0  548.95   24.20
  21 -24   0  571.74   23.10
  24  -3   0  502.95   23.60
  18 -24   0   14.80    2.60
   6  18   0   12.40    3.20
  18 -24   0    9.90    3.00
  18 -24   0    8.00    2.10
 -18  24   0   12.70    2.40
  24  -6   0   15.30    2.50
  24  -6   0   13.00    2.80
  24  -6   0    5.60    2.90
   9  15   0  190.58   11.10
  15 -24   0  200.38   10.10
  15 -24   0  213.08   11.10
  15 -24   0  193.68    9.40
  24  -9   0  204.38   11.20
  24  -9   0  199.28   10.10
  24  -9   0  198.48   10.30
 -15  24   0  200.48    9.90
  12 -24   0  100.09    5.50
  12 -24   0   93.39    7.10
  12  12   0   96.79    7.30
  12 -24   0   96.59    6.10
  24 -12   0  107.09    6.50
  24 -12   0  105.79    7.30
  24 -12   0   98.99    6.50
 -12  24   0   90.89    5.70
   9 -24   0   35.70    4.90
  15   9   0   33.90    4.40
   9 -24   0   32.30    3.20
   9 -24   0   37.00    3.50
  24 -15   0   30.60    3.40
  24 -15   0   27.70    3.40
  -9  24   0   30.40    3.40
  24 -15   0   37.60    4.90
   6 -24   0    8.50    2.80
  18   6   0    7.90    3.00
   6 -24   0    7.10    1.80
  24 -18   0    2.90    2.50
  24 -18   0    8.30    2.30
  -6  24   0    6.60    1.80
  24 -18   0    3.60    2.50
   3 -24   0    6.30    2.70
  21   3   0    3.70    2.80
  24 -21   0    8.20    2.80
  -3  24   0    9.30    1.80
  24 -21   0    4.90    2.90
  24 -21   0    8.40    2.30
   0 -24   0    3.10    2.40
  24   0   0   -4.30    2.40
  24 -24   0   -1.30    2.60
   0  24   0    0.50    2.60
  24 -24   0   -0.90    2.00
  24 -24   0   -3.20    2.40
  23 -25   0  200.68   11.00
   2  23   0  179.28   11.50
  23 -25   0  203.88    9.70
  23 -25   0  179.08   11.00
 -23  25   0  194.38   10.10
  25  -2   0  177.48   11.50
  20 -25   0   54.59    5.80
  20 -25   0   54.89    4.60
   5  20   0   58.09    6.50
  20 -25   0   62.69    5.80
  25  -5   0   44.00    5.50
 -20  25   0   64.19    5.00
  25  -5   0   62.69    5.30
  17 -25   0  658.83   28.50
  17 -25   0  708.43   29.60
   8  17   0  716.63   30.20
  17 -25   0  712.93   27.80
  25  -8   0  716.63   28.90
  25  -8   0  686.83   28.30
 -17  25   0  676.23   28.20
  25  -8   0  645.14   29.40
  14 -25   0   88.09    5.40
  14 -25   0   80.79    5.90
  14 -25   0   75.69    6.40
  11  14   0   85.49    7.50
  25 -11   0   86.39    6.70
  25 -11   0   91.19    6.10
  25 -11   0   72.59    5.90
 -14  25   0   69.49    5.60
  11 -25   0    1.80    1.60
  14  11   0    2.10    2.40
  11 -25   0    2.30    2.20
  11 -25   0    3.10    2.00
  25 -14   0   -1.70    1.80
  25 -14   0    0.70    1.90
 -11  25   0   -1.40    1.80
  25 -14   0    2.10    2.20
   8 -25   0    5.50    1.90
   8 -25   0    5.30    2.60
  17   8   0    3.40    2.90
   8 -25   0    6.10    1.80
  25 -17   0    4.40    2.20
  25 -17   0    3.40    2.60
  -8  25   0    9.10    2.00
  25 -17   0    5.40    2.30
  20   5   0   -2.00    2.60
   5 -25   0    4.10    2.50
   5 -25   0    4.10    1.60
  25 -20   0    1.20    2.30
  25 -20   0    1.30    1.90
  25 -20   0   -3.40    2.30
  -5  25   0    2.00    1.60
  23   2   0  229.38   13.10
   2 -25   0  254.97   13.10
  25 -23   0  219.18   12.00
  25 -23   0  226.08   12.30
  25 -23   0  225.68   11.20
  25 -26   0   10.60    2.50
   1  25   0    6.40    3.10
  25 -26   0    5.50    2.70
  25 -26   0    6.50    3.10
 -25  26   0    8.90    2.60
  26  -1   0    5.90    3.20
  22 -26   0   -4.30    2.60
   4  22   0    1.60    2.90
  22 -26   0   -2.00    2.40
  22 -26   0    3.70    2.10
 -22  26   0    1.30    2.10
  26  -4   0    0.10    2.80
  26  -4   0    1.70    2.20
   7  19   0   50.49    6.50
  19 -26   0   64.19    5.80
  19 -26   0   56.39    4.80
  19 -26   0   57.59    6.20
  26  -7   0   63.19    5.80
  26  -7   0   61.69    5.20
  26  -7   0   46.20    6.40
 -19  26   0   69.09    5.40
  16 -26   0  144.79    8.30
  16 -26   0  145.29    9.20
  10  16   0  135.69    9.30
  16 -26   0  139.29    7.50
  26 -10   0  149.88    9.50
 -16  26   0  132.19    7.70
  26 -10   0  130.69    8.20
  26 -10   0  125.19    8.10
  13  13   0    6.40    3.00
  13 -26   0    1.80    2.10
  13 -26   0    3.60    2.60
  13 -26   0   -0.70    1.70
  26 -13   0    2.10    2.20
  26 -13   0    2.40    2.20
  26 -13   0   -0.50    2.50
 -13  26   0    1.70    1.80
  10 -26   0   21.30    3.50
  16  10   0   16.80    3.60
  10 -26   0   23.00    2.90
  10 -26   0   18.70    2.50
  26 -16   0   18.60    3.50
 -10  26   0   18.50    2.60
  26 -16   0   22.30    3.40
  26 -16   0   13.90    2.70
   7 -26   0  207.18    9.50
  19   7   0  177.28   11.50
   7 -26   0  191.48   11.20
  -7  26   0  183.78    9.30
  26 -19   0  193.58   10.00
  26 -19   0  189.28   10.40
  26 -19   0  218.08   11.40
   4 -26   0    8.40    2.90
  22   4   0    2.60    2.80
  26 -22   0    9.10    2.20
  -4  26   0   11.20    1.90
  26 -22   0    1.90    2.50
  26 -22   0    3.10    2.80
   1 -26   0    2.00    2.70
  25   1   0    4.50    2.90
  26 -25   0    4.90    2.20
  26 -25   0    3.60    2.60
  26 -25   0    3.80    2.50
   3  24   0   15.80    3.80
  24 -27   0   15.50    2.70
  24 -27   0   15.30    3.50
  24 -27   0   13.40    3.50
 -24  27   0   16.50    3.00
  27  -3   0   19.70    4.20
  21 -27   0   36.80    5.00
  21 -27   0   44.50    4.30
   6  21   0   51.69    6.40
  21 -27   0   48.70    5.10
 -21  27   0   48.20    5.00
  27  -6   0   44.90    6.20
  27  -6   0   48.00    5.10
  18 -27   0   27.60    4.30
  18 -27   0   38.70    3.90
   9  18   0   31.30    4.90
  18 -27   0   36.60    4.30
  27  -9   0   24.80    3.70
  27  -9   0   22.60    4.20
  27  -9   0   29.60    3.90
 -18  27   0   20.70    3.20
  12  15   0  895.91   39.40
  15 -27   0  897.01   38.90
  15 -27   0  951.40   36.90
  15 -27   0  958.40   37.80
  27 -12   0 1042.80   39.30
 -15  27   0  879.41   37.30
  27 -12   0  931.31   37.80
  27 -12   0  899.91   37.60
  12 -27   0  139.99    7.60
  12 -27   0  148.39    9.70
  12 -27   0  142.59    8.10
  15  12   0  149.59   10.10
  27 -15   0  147.49    9.30
  27 -15   0  147.59    8.40
 -12  27   0  141.29    7.80
  27 -15   0  145.39    8.50
   9 -27   0  112.69    6.50
   9 -27   0  115.99    8.30
   9 -27   0  116.39    6.70
  18   9   0  113.99    8.90
  27 -18   0  101.89    7.10
  27 -18   0  104.69    7.60
  -9  27   0  115.49    6.50
  27 -18   0  122.29    8.40
   6 -27   0   25.60    3.90
  21   6   0   26.60    4.60
  27 -21   0   31.20    3.60
  27 -21   0   22.90    3.70
  27 -21   0   26.60    4.30
  -6  27   0   27.10    2.90
   3 -27   0  198.88   11.70
  24   3   0  189.08   11.70
  27 -24   0  185.08   10.60
  27 -24   0  188.28   10.00
  27 -24   0  191.78   11.40
  27   0   0   -0.90    2.90
 -27  27   0    2.20    2.20
  27 -27   0   -1.10    2.10
   0  27   0    0.40    2.80
  27 -27   0   -0.10    2.60
  27 -27   0    0.60    2.80
   2  26   0    7.40    3.20
  26 -28   0    7.80    2.90
  26 -28   0    8.20    3.20
  26 -28   0    6.80    2.40
 -26  28   0    9.90    2.80
  28  -2   0    7.20    3.40
   5  23   0   53.89    6.00
  23 -28   0   33.80    4.40
  23 -28   0   51.79    4.60
  23 -28   0   30.40    4.50
  28  -5   0   49.60    6.30
  28  -5   0   33.40    4.30
 -23  28   0   44.00    5.00
  20 -28   0  427.26   20.50
   8  20   0  491.35   21.60
  20 -28   0  404.06   19.60
  20 -28   0  458.25   18.70
  28  -8   0  434.46   20.60
  28  -8   0  431.06   19.70
  28  -8   0  437.06   19.20
 -20  28   0  407.26   19.00
  11  17   0   61.09    7.10
  17 -28   0   54.89    6.40
  17 -28   0   57.29    5.60
  17 -28   0   52.69    4.70
  28 -11   0   47.40    5.60
  28 -11   0   53.69    6.60
 -17  28   0   48.90    5.30
  28 -11   0   46.90    5.30
  14  14   0  192.78   11.60
  14 -28   0  168.78    8.80
  14 -28   0  171.78    9.50
  14 -28   0  183.38   10.90
  28 -14   0  169.98    9.80
  28 -14   0  174.68    9.90
  28 -14   0  177.78   10.50
 -14  28   0  158.28    8.90
  11 -28   0   48.40    4.20
  17  11   0   45.60    6.40
  11 -28   0   53.79    5.90
  11 -28   0   49.40    4.60
 -11  28   0   45.70    4.30
  28 -17   0   54.89    6.20
  28 -17   0   38.60    4.50
  28 -17   0   42.90    4.60
   8 -28   0   81.79    7.10
  20   8   0   80.49    7.40
  28 -20   0   72.19    7.00
  -8  28   0   71.99    5.00
  28 -20   0   73.79    6.30
  28 -20   0   72.19    5.70
  23   5   0   33.10    5.10
   5 -28   0   29.40    4.60
  28 -23   0   30.70    3.70
  28 -23   0   23.40    4.10
  28 -23   0   25.70    4.10
 -28  26   0  187.98   10.30
   2 -28   0  176.78   11.50
  26   2   0  212.68   12.50
  28 -26   0  181.28   10.00
  28 -26   0  183.38   10.80
  28 -26   0  180.38   11.40
  28 -29   0   13.90    3.60
  28 -29   0   12.50    3.00
  28 -29   0   10.80    3.30
   1  28   0   14.70    3.90
  29  -1   0    8.90    3.80
  29  -1   0   14.30    3.20
 -28  29   0   13.00    3.20
  25 -29   0   13.10    3.40
   4  25   0   17.20    3.90
  25 -29   0   25.20    3.90
  25 -29   0   21.90    3.10
 -25  29   0   20.70    3.40
  29  -4   0   16.70    4.10
  29  -4   0   22.90    3.90
  22 -29   0   25.40    3.10
  22 -29   0   26.60    4.00
   7  22   0   21.40    4.30
  22 -29   0   20.00    3.80
  29  -7   0   20.20    4.20
  29  -7   0   23.30    3.70
 -22  29   0   16.20    3.00
  19 -29   0   18.20    3.80
  19 -29   0   20.50    3.40
  19 -29   0   18.20    2.80
  10  19   0   21.20    4.30
  29 -10   0   18.90    3.30
 -19  29   0   18.20    3.20
  29 -10   0   19.00    3.80
  29 -10   0   21.10    3.60
  16 -29   0   12.40    2.90
  13  16   0    7.40    3.20
  16 -29   0    8.10    3.00
  16 -29   0    9.60    2.30
 -16  29   0    7.20    2.40
  29 -13   0    4.60    2.50
  29 -13   0    5.90    2.80
  29 -13   0   12.20    3.40
  13 -29   0   -2.10    1.90
  13 -29   0    2.00    2.00
  13 -29   0   -2.90    2.20
  16  13   0    4.00    3.10
  29 -16   0    1.60    2.10
  29 -16   0    0.00    2.40
  29 -16   0   -0.40    2.60
 -13  29   0    2.40    1.90
  19  10   0   -4.70    2.50
  10 -29   0   -1.20    2.20
  10 -29   0    0.40    2.10
 -10  29   0    0.50    1.60
  29 -19   0   -2.00    2.50
  29 -19   0   -1.10    2.00
  29 -19   0    0.30    2.40
  22   7   0  141.79   10.20
   7 -29   0  143.69    9.60
  29 -22   0  128.89    8.70
  -7  29   0  137.29    7.40
  29 -22   0  130.29    9.30
  29 -22   0  128.19    8.10
  25   4   0    2.50    3.30
   4 -29   0    2.20    2.90
  29 -25   0    1.70    2.50
  29 -25   0    3.90    3.00
  29 -25   0    4.10    2.90
 -29  28   0   -0.60    2.20
  28   1   0   -1.00    2.80
  29 -28   0    2.40    2.90
  29 -28   0   -4.00    2.30
  -1  29   0    5.20    3.00
  29 -28   0    0.80    2.30
  27 -30   0   -1.40    2.70
  27 -30   0   -0.60    2.10
  27 -30   0   -1.60    2.50
   3  27   0   -0.40    2.60
 -27  30   0   -0.20    2.00
  30  -3   0    3.60    2.50
  30  -3   0   -4.80    2.70
   6  24   0   87.49    8.00
  24 -30   0   96.39    6.10
  24 -30   0   93.19    7.90
  24 -30   0   85.99    7.20
  30  -6   0   84.19    8.20
 -24  30   0   80.29    6.30
  30  -6   0   86.89    7.00
  21 -30   0   20.70    3.70
  21 -30   0   16.80    2.70
  21 -30   0   14.00    3.60
   9  21   0   15.40    3.90
  30  -9   0   16.40    4.20
  30  -9   0   13.30    3.10
 -21  30   0   14.20    2.90
  18 -30   0  172.58   10.10
  18 -30   0  178.08   11.30
  12  18   0  174.48   11.70
  30 -12   0  184.78   10.20
 -18  30   0  172.08    9.70
  30 -12   0  192.28   10.20
  30 -12   0  192.28   11.20
  15 -30   0   38.00    4.10
  15  15   0   29.20    4.70
  15 -30   0   26.80    4.40
  30 -15   0   23.70    3.70
 -15  30   0   27.20    3.40
  30 -15   0   29.00    4.60
  30 -15   0   26.30    3.70
  18  12   0    5.10    3.20
  12 -30   0    9.60    2.50
  12 -30   0    4.10    2.80
  30 -18   0    4.40    3.00
  30 -18   0    6.80    2.90
  30 -18   0    5.20    2.50
 -12  30   0    9.10    2.40
  21   9   0   37.20    5.40
   9 -30   0   43.60    6.00
  30 -21   0   32.00    4.00
  30 -21   0   30.60    4.40
  30 -21   0   25.00    4.30
  -9  30   0   34.30    3.60
  24   6   0    9.30    3.70
   6 -30   0    5.00    3.10
  30 -24   0    3.50    2.90
  30 -24   0   -1.40    2.20
  30 -24   0    3.60    3.20
  27   3   0   20.60    4.50
 -30  27   0   17.70    3.60
  30 -27   0   19.20    4.10
  30 -27   0   17.30    3.90
  30 -27   0   16.20    3.40
 -30  30   0   49.00    5.50
  30   0   0   59.29    6.50
  30   0   0   47.90    6.60
  30 -30   0   41.90    5.50
   0  30   0   35.70    5.60
  30 -30   0   54.69    7.40
  30 -30   0   66.39    6.20
  29 -31   0   37.20    5.50
  29 -31   0   61.49    7.00
  29 -31   0   49.60    5.70
   2  29   0   50.29    6.80
  31  -2   0   38.20    5.80
  31  -2   0   42.00    5.60
 -29  31   0   59.59    6.40
  26 -31   0    3.50    2.70
   5  26   0    9.10    3.60
  26 -31   0    5.90    3.20
  31  -5   0    6.00    2.90
  31  -5   0    3.80    3.60
 -26  31   0    8.30    2.70
  23 -31   0   72.59    7.00
  23 -31   0   64.59    6.30
   8  23   0   68.49    7.40
  31  -8   0   46.60    6.20
  31  -8   0   70.09    6.60
 -23  31   0   60.59    5.80
  20 -31   0    1.20    2.50
  11  20   0   -0.20    3.00
  20 -31   0    2.80    2.80
  31 -11   0    1.30    2.30
  31 -11   0    0.20    2.40
  31 -11   0   -2.10    2.60
 -20  31   0    2.10    2.00
  17 -31   0   65.49    6.90
  17 -31   0   55.99    5.60
  14  17   0   60.59    7.30
  31 -14   0   54.29    6.70
  31 -14   0   57.39    5.50
 -17  31   0   60.49    5.50
  31 -14   0   59.49    5.60
  17  14   0   27.50    5.00
  14 -31   0   25.60    4.50
  14 -31   0   28.80    3.70
 -14  31   0   21.50    3.20
  31 -17   0   21.70    4.50
  31 -17   0   28.00    3.90
  31 -17   0   23.80    3.90
  11 -31   0   44.20    6.10
  20  11   0   44.30    6.10
 -11  31   0   36.40    3.90
  31 -20   0   51.39    5.80
  31 -20   0   41.10    4.70
  31 -20   0   34.70    5.00
  23   8   0  176.08   11.80
   8 -31   0  171.78   11.10
  31 -23   0  165.18    9.90
  31 -23   0  171.28   11.10
  31 -23   0  151.48   10.40
 -31  26   0   53.69    5.70
   5 -31   0   51.99    6.80
  26   5   0   59.99    7.60
  31 -26   0   45.40    5.50
  31 -26   0   44.60    5.60
  31 -26   0   53.79    6.80
 -31  29   0  450.85   21.40
  29   2   0  497.45   23.90
  -2  31   0  455.75   23.20
  31 -29   0  438.76   22.50
  31 -29   0  466.15   22.30
  31 -29   0  488.25   20.90
   1  31   0    6.80    3.90
  31 -32   0    1.60    3.70
  31 -32   0   -0.10    3.20
  32  -1   0   -1.60    3.30
 -31  32   0    0.30    3.10
  32  -1   0    4.30    4.10
  28 -32   0   66.69    7.20
   4  28   0   60.89    7.80
  28 -32   0   53.99    7.50
  32  -4   0   48.90    6.70
 -28  32   0   57.89    5.90
  32  -4   0   57.89    6.70
   7  25   0  178.88   11.70
  25 -32   0  148.19   10.20
  25 -32   0  166.78   11.00
  32  -7   0  163.08   10.20
  32  -7   0  148.69   11.30
 -25  32   0  162.18    9.50
  10  22   0   18.10    4.40
  22 -32   0   11.00    3.70
  22 -32   0   10.50    3.20
  32 -10   0   11.60    3.70
 -22  32   0   17.30    3.30
  32 -10   0   13.80    3.40
  13  19   0   13.00    3.80
  19 -32   0   13.00    3.30
  19 -32   0   13.80    3.80
  32 -13   0   14.20    4.00
  32 -13   0   14.50    3.20
  32 -13   0   16.20    3.50
 -19  32   0   11.70    2.90
  16  16   0   69.89    7.90
  16 -32   0   65.39    7.20
  16 -32   0   65.29    5.90
  32 -16   0   69.19    6.00
 -16  32   0   61.39    5.60
  32 -16   0   69.19    6.00
  32 -16   0   55.09    7.10
  13 -32   0   28.00    4.70
  19  13   0   30.80    5.10
  32 -19   0   31.00    4.20
  32 -19   0   33.50    4.40
  32 -19   0   25.30    4.50
 -13  32   0   28.00    3.50
  10 -32   0   94.89    8.40
  22  10   0  100.99    9.20
  32 -22   0   90.59    6.90
 -10  32   0   89.29    7.80
  32 -22   0   88.99    8.30
  32 -22   0  101.59    8.00
   7 -32   0  128.09    9.90
 -32  25   0  133.39    9.00
  25   7   0  134.79   10.80
  32 -25   0  127.89    8.50
  32 -25   0  117.39    9.70
  32 -25   0  129.29    9.00
 -32  28   0   24.90    4.10
  28   4   0   29.50    5.70
  32 -28   0   23.20    4.90
  -4  32   0   25.10    5.00
  32 -28   0   27.20    4.40
  32 -28   0   33.60    4.20
  31   1   0  107.09    9.00
  31   1   0   91.99    9.30
 -32  31   0   87.79    8.10
  32 -31   0   87.09    9.10
  32 -31   0   96.79    9.80
  -1  32   0   93.79    9.40
  32 -31   0   95.99    8.90
   3  30   0    2.80    3.70
  30 -33   0   -0.40    3.40
  30 -33   0   -3.30    3.20
  33  -3   0   -2.50    3.20
 -30  33   0    2.60    2.80
  33  -3   0   -5.70    3.50
  27 -33   0   83.89    8.70
  27 -33   0   91.79    8.30
   6  27   0   92.49    9.20
  33  -6   0   93.39    9.50
  33  -6   0   93.69    8.10
 -27  33   0   97.39    7.50
   9  24   0   95.19    8.60
  24 -33   0   89.29    7.90
  24 -33   0   90.69    8.80
  33  -9   0  100.49    9.20
 -24  33   0   90.59    7.00
  33  -9   0  106.59    8.40
  12  21   0   13.30    4.10
  21 -33   0   16.30    3.60
  21 -33   0    8.80    3.40
  33 -12   0    7.50    3.60
  33 -12   0    7.60    3.30
 -21  33   0   14.30    3.20
  18 -33   0  147.29    9.20
  18 -33   0  140.49   10.30
  15  18   0  162.08   11.40
  33 -15   0  148.09    9.40
  33 -15   0  141.39   10.40
  33 -15   0  144.59    9.10
 -18  33   0  140.89    8.70
  15 -33   0   -1.40    2.70
  18  15   0   -2.10    2.70
  33 -18   0   -3.00    2.20
  33 -18   0    0.00    2.80
 -15  33   0   -1.50    1.80
  33 -18   0   -3.40    2.60
  12 -33   0   55.49    7.00
  21  12   0   62.59    8.10
  33 -21   0   65.49    7.50
  33 -21   0   69.19    6.30
  33 -21   0   59.59    6.30
 -12  33   0   60.49    5.30
 -33  24   0   35.80    4.60
   9 -33   0   31.70    5.30
  24   9   0   36.00    5.80
  33 -24   0   32.70    5.30
  33 -24   0   34.70    4.40
  33 -24   0   38.00    5.10
   6 -33   0   25.80    5.00
 -33  27   0   26.30    4.10
  27   6   0   26.40    5.60
  33 -27   0   28.60    4.50
  33 -27   0   31.10    4.20
  33 -27   0   25.60    5.10
 -33  30   0    0.60    2.80
  30   3   0    1.70    4.20
  -3  33   0    1.40    3.20
  33 -30   0    2.40    3.80
  33 -30   0    3.80    2.80
  33 -30   0    7.20    3.50
  33   0   0   89.29    8.70
 -33  33   0   71.29    7.20
  33   0   0   93.49    9.80
   0  33   0   86.49    9.00
  33 -33   0   90.09    8.80
  33 -33   0   93.29    9.30
   2  32   0    3.60    3.60
  32 -34   0   -3.60    3.30
  32 -34   0   -0.50    3.30
 -32  34   0   -1.70    2.40
  34  -2   0   -2.60    3.00
  34  -2   0    1.70    3.80
  29 -34   0   90.79    9.00
  29 -34   0   93.29    8.20
   5  29   0   92.09    9.40
  34  -5   0  101.49    9.90
  34  -5   0   86.99    8.20
  26 -34   0  183.58   12.50
  26 -34   0  173.38   11.20
   8  26   0  160.78   11.90
  34  -8   0  194.28   12.80
 -26  34   0  158.18   10.80
  34  -8   0  184.18   11.40
  23 -34   0  318.07   15.70
  23 -34   0  300.37   16.50
  11  23   0  298.07   17.00
 -23  34   0  263.17   14.40
  34 -11   0  297.97   16.60
  34 -11   0  294.37   15.30
  14  20   0   40.50    6.20
  20 -34   0   44.30    5.10
  20 -34   0   44.80    6.10
  34 -14   0   41.90    5.10
 -20  34   0   48.40    5.40
  34 -14   0   43.80    5.10
  34 -14   0   34.60    5.50
  17  17   0   14.60    4.60
  17 -34   0   16.30    4.20
 -17  34   0   14.40    3.30
  34 -17   0   14.80    3.60
  34 -17   0   12.40    3.70
  34 -17   0   13.10    4.20
  20  14   0  195.68   13.00
  14 -34   0  158.98   11.40
 -14  34   0  166.58    9.40
  34 -20   0  171.08   10.70
  34 -20   0  166.58   11.60
  34 -20   0  160.68    9.90
  11 -34   0    2.30    3.20
 -34  23   0    9.80    3.00
  23  11   0    1.90    3.60
  34 -23   0   -4.30    3.30
  34 -23   0    5.30    3.50
  34 -23   0    4.70    3.00
  26   8   0   66.29    9.00
 -34  26   0   74.89    7.00
   8 -34   0   77.59    8.00
  34 -26   0   78.89    6.80
  34 -26   0   58.39    8.00
  34 -26   0   72.89    7.70
  29   5   0  114.29   10.80
 -34  29   0  103.99    8.10
  34 -29   0  105.29    9.60
  -5  34   0  109.09   10.00
  34 -29   0  112.89    9.20
  34 -29   0  113.09    8.10
  32   2   0    2.60    3.20
 -34  32   0   -0.80    2.70
  32   2   0    1.90    4.00
  -2  34   0    2.00    3.40
  34 -32   0    2.00    3.60
  34 -32   0   -2.60    3.40
  31 -35   0   -4.20    3.00
   4  31   0   -5.20    2.80
  31 -35   0   -3.90    3.10
  35  -4   0   -1.80    3.20
 -31  35   0   -2.00    2.30
  35  -4   0   -8.50    3.10
   7  28   0   15.70    4.80
  28 -35   0   17.00    4.30
  28 -35   0   22.70    5.00
  35  -7   0   18.10    4.50
 -28  35   0   17.30    4.20
  35  -7   0   16.60    5.00
  25 -35   0   27.00    4.80
  10  25   0   31.20    5.70
  25 -35   0   27.40    5.00
  35 -10   0   28.10    4.70
  35 -10   0   33.30    5.40
 -25  35   0   26.30    4.60
  22 -35   0   -0.70    2.70
  22 -35   0   -4.00    2.90
  13  22   0   -3.50    3.20
 -22  35   0   -0.70    2.50
  35 -13   0   -5.00    2.40
  35 -13   0   -1.80    3.00
  19 -35   0    9.80    3.80
  19 -35   0    6.00    3.50
  16  19   0   11.90    4.60
  35 -16   0   10.10    3.20
  35 -16   0    9.70    3.40
 -19  35   0   13.80    3.00
  35 -16   0    7.90    3.90
  16 -35   0  152.68   11.30
  19  16   0  166.18   12.50
  35 -19   0  171.08   11.80
 -16  35   0  163.18    9.40
  35 -19   0  160.38   10.30
  35 -19   0  166.78   10.60
  22  13   0   10.80    4.20
  13 -35   0   10.00    3.80
 -35  22   0   21.30    3.80
  35 -22   0   10.10    3.30
  35 -22   0   10.50    3.50
  35 -22   0    9.30    4.30
 -35  25   0   43.40    5.20
  25  10   0   33.90    6.10
  10 -35   0   33.60    5.30
  35 -25   0   31.40    4.80
  35 -25   0   48.80    5.80
  35 -25   0   35.40    5.80
   7 -35   0   10.50    4.00
 -35  28   0   13.90    3.70
  28   7   0    7.80    4.60
  35 -28   0    3.80    3.80
  35 -28   0   11.20    3.40
  35 -28   0   12.50    3.90
 -35  31   0   76.49    7.10
  31   4   0   84.09    9.70
  31   4   0   78.29    8.20
  35 -31   0   68.29    7.60
  -4  35   0   75.89    8.50
  35 -31   0   74.99    8.60
  27 -36   0  393.56   21.20
   9  27   0  457.25   22.40
  27 -36   0  417.76   20.60
  36  -9   0  437.16   20.80
  36  -9   0  391.46   21.40
 -27  36   0  393.36   19.50
  24 -36   0   26.40    5.10
  24 -36   0   32.80    5.10
  12  24   0   31.10    5.60
  36 -12   0   33.60    5.20
  36 -12   0   30.40    5.60
 -24  36   0   34.60    4.60
 -36  15   0    2.20    3.00
  21 -36   0    1.00    3.40
  15  21   0   -1.60    3.30
  21 -36   0    4.70    3.00
  36 -15   0   -3.50    2.50
 -21  36   0   -0.90    2.40
  36 -15   0   -1.90    3.10
  18 -36   0  203.18   13.20
  18  18   0  182.18   13.60
 -36  18   0  207.08   11.60
  36 -18   0  209.48   13.30
  36 -18   0  195.18   11.70
 -18  36   0  189.78   10.60
  36 -18   0  188.48   11.80
  21  15   0   29.70    5.90
 -36  21   0   34.90    4.70
  15 -36   0   25.80    5.10
  36 -21   0   27.40    4.50
  36 -21   0   28.60    4.90
 -15  36   0   30.30    4.00
  36 -21   0   31.60    5.60
  24  12   0   10.80    4.70
 -36  24   0   11.90    3.40
  12 -36   0    8.30    3.70
  36 -24   0   10.40    3.40
  36 -24   0    5.80    3.80
  36 -24   0    9.70    3.60
   9 -36   0    7.70    3.50
  27   9   0    4.70    4.10
 -36  27   0    4.80    2.90
  36 -27   0    3.50    3.50
  36 -27   0    5.60    3.00
  36 -27   0    3.20    3.70
  26 -37   0   19.90    4.50
  26 -37   0   22.50    5.00
  11  26   0   22.90    5.20
 -26  37   0   25.80    4.10
  37 -11   0   22.70    4.40
  37 -11   0   15.40    4.80
  23 -37   0    4.20    3.20
  23 -37   0   -0.30    3.40
  14  23   0    3.00    3.90
  37 -14   0    2.20    3.50
 -23  37   0    2.00    2.90
  37 -14   0    3.80    3.60
 -37  17   0   61.99    6.50
  20 -37   0   57.69    7.70
  17  20   0   42.10    6.60
 -20  37   0   63.79    6.20
  37 -17   0   64.19    6.50
  37 -17   0   57.29    7.90
 -37  20   0   19.90    3.80
  17 -37   0   17.20    4.40
  20  17   0   16.20    4.90
  37 -20   0   17.50    4.30
  37 -20   0   17.20    3.90
 -17  37   0   18.60    3.60
  37 -20   0   20.80    5.00
  14 -37   0    6.10    3.50
 -37  23   0    9.30    3.20
  23  14   0   -1.10    3.50
  37 -23   0   -0.10    3.60
  37 -23   0    6.50    3.50
  37 -23   0   -1.40    3.00
  11 -37   0    4.30    3.30
  26  11   0    2.50    3.70
 -37  26   0    4.90    2.80
  37 -26   0    0.30    3.20
  37 -26   0    1.90    3.30
  37 -26   0    4.30    2.90
  22 -38   0    9.70    4.20
  16  22   0    9.70    4.40
 -22  38   0    8.50    3.20
  38 -16   0    8.50    3.60
  38 -16   0   11.20    4.50
  19  19   0  122.59   11.20
  19 -38   0  115.59   10.00
 -38  19   0  104.29    8.70
  38 -19   0  104.79   10.20
  38 -19   0   98.59    9.00
 -19  38   0  112.49    8.10
  38 -19   0  116.19    9.10
 -38  22   0    1.20    3.00
  16 -38   0   -0.70    3.00
  22  16   0    0.90    4.00
  38 -22   0   -4.80    2.80
  38 -22   0    3.30    3.40
  38 -22   0   -0.30    3.50
   0   1  -1    0.00    0.10
  -1   0  -1    0.00    0.10
   1  -1  -1    0.00    0.10
   0   1  -1    0.00    0.10
  -1   0  -1    0.00    0.10
   1  -1  -1    0.00    0.10
   1  -1  -1    0.00    0.10
   1   0   1    0.00    0.10
  -1   1   1    0.00    0.10
   0  -1   1    0.00    0.10
  -1   1   1    0.00    0.10
   1   0   1    0.00    0.10
   1   0   1    0.00    0.10
   0  -1   1    0.00    0.10
  -1   1   1    0.00    0.10
  -1   3  -1    3.30    0.40
   3  -2  -1    4.80    0.50
  -1   3  -1    2.40    0.30
   2   1   1    4.10    0.30
   1  -3   1    3.60    0.40
   2   1   1    3.50    0.40
   1  -3   1    2.90    0.30
   1  -3   1    3.90    0.50
   5  -3  -1 2158.08   75.09
   5  -3  -1 1954.60   74.09
  -2   5  -1 1908.31   73.69
  -3  -2  -1 1904.31   73.49
  -2   5  -1 1951.40   73.89
   3   2   1 1889.71   73.49
   2  -5   1 1860.31   74.29
   2  -5   1 1874.61   73.79
   2  -5   1 1901.31   74.19
   3   2   1 2061.39   74.89
   2  -3  -1    4.30    0.30
   2  -3  -1    4.60    0.50
   3  -1   1    5.30    0.50
  -1  -3  -1   29.70    1.70
  -3   4  -1   32.20    1.50
   4  -1  -1   32.50    1.70
   4  -1  -1   29.90    1.50
  -1  -3  -1   32.20    1.40
   1   3   1   33.60    1.50
   3  -4   1   32.80    1.50
   3  -4   1   30.10    1.60
  -4   1   1   32.00    1.50
   3  -4   1   35.90    1.60
  -4   1   1   33.10    1.90
   7  -4  -1   32.50    2.00
  -4  -3  -1   29.30    1.40
   7  -4  -1   30.10    1.70
   3  -7   1   31.20    1.60
   3  -7   1   28.80    1.90
   3  -7   1   28.70    1.60
   4   3   1   30.60    2.00
   4   3   1   27.70    1.40
  -4   0  -1 1034.60   36.90
   0   4  -1  919.41   37.10
   4  -4  -1  999.20   37.00
   4  -4  -1  942.81   37.20
   4  -4  -1 1051.39   37.20
   0   4  -1 1055.49   37.30
   0  -4   1  958.70   37.10
   4   0   1 1007.00   37.00
   0  -4   1  946.21   37.30
   4   0   1  899.21   37.20
   0  -4   1  986.90   37.20
  -4   4   1  969.50   37.00
   1  -4  -1   49.99    2.10
   1  -4  -1   46.30    2.30
   3   1  -1   47.20    2.30
  -4   3  -1   47.40    2.10
   1  -4  -1   49.70    2.10
   1  -4  -1   47.30    2.00
   3   1  -1   42.60    1.90
   4  -3   1   45.70    2.10
  -1   4   1   45.10    2.10
   4  -3   1   48.20    2.20
  -1   4   1   46.80    2.00
  -3  -1   1   45.20    1.90
  -3  -1   1   48.20    2.30
   4  -3   1   47.00    2.10
  -1   4   1   49.40    2.10
   6  -2  -1  729.33   26.30
  -2  -4  -1  637.94   26.10
   6  -2  -1  718.33   26.60
  -2  -4  -1  626.44   26.60
   4  -6   1  709.63   26.30
   2   4   1  739.63   26.80
   4  -6   1  729.03   26.50
   4  -6   1  691.73   26.30
   2   4   1  629.94   26.10
  -5  -4  -1  115.89    4.50
   9  -5  -1  108.89    5.20
   9  -5  -1  117.79    5.00
   4  -9   1  106.09    5.20
   5   4   1  120.29    4.50
   4  -9   1  105.29    4.80
   5   4   1  101.59    5.30
   4  -9   1  109.99    4.80
   6  -5  -1   91.99    4.00
   6  -5  -1   94.19    4.20
  -1   6  -1   90.69    3.80
  -5  -1  -1   92.29    3.70
   6  -5  -1   91.49    3.90
   1  -6   1   92.29    4.40
   5   1   1   83.09    4.20
   1  -6   1   94.19    4.00
   1  -6   1   99.09    3.80
   2   3  -1   48.20    2.50
   3  -5  -1   53.59    2.50
   2   3  -1   50.39    1.90
   3  -5  -1   48.80    2.30
   3  -5  -1   47.70    2.10
  -3   5   1   46.20    2.10
   5  -2   1   47.80    2.40
   5  -2   1   52.49    2.30
   5   0  -1  265.97   10.20
   5   0  -1  252.57   10.50
   0  -5  -1  265.17   10.80
   0  -5  -1  260.67   10.20
   0  -5  -1  269.07   10.30
   0   5   1  273.37   10.20
   5  -5   1  262.17   10.30
   0   5   1  255.17   10.20
   5  -5   1  263.87   10.40
   5  -5   1  271.87   10.50
   0   5   1  257.97   10.30
   8  -3  -1  248.68    9.50
  -3  -5  -1  215.68    9.10
   8  -3  -1  266.07    9.90
   5  -8   1  235.08    9.40
   5  -8   1  239.98    9.50
   5  -8   1  235.98    9.80
   3   5   1  216.68    9.90
   3   5   1  232.98    9.20
  11  -6  -1  156.88    6.70
  11  -6  -1  133.99    6.90
  -6  -5  -1  152.78    6.10
  11  -6  -1  156.38    6.80
   6   5   1  145.89    7.20
   5 -11   1  167.98    6.60
   6   5   1  152.18    6.10
   5 -11   1  151.18    6.50
   5 -11   1  159.18    7.20
  -6  -2  -1   22.00    1.20
   8  -6  -1   22.70    1.80
   8  -6  -1   22.90    1.60
   8  -6  -1   26.00    1.70
   6   2   1   23.80    1.80
   2  -8   1   23.60    1.50
   2  -8   1   23.70    1.90
   2  -8   1   21.70    1.40
   1   5  -1  722.13   26.10
   5  -6  -1  682.23   26.60
   5  -6  -1  698.53   26.20
   5  -6  -1  737.63   26.50
   6  -1   1  631.34   26.60
  -1  -5   1  663.03   26.70
  -1  -5   1  677.93   26.10
   6  -1   1  714.73   26.40
   2  -6  -1 1274.67   46.90
   4   2  -1 1267.37   46.80
   2  -6  -1 1216.18   46.40
   2  -6  -1 1128.29   46.50
  -2   6   1 1189.28   46.40
   6  -4   1 1174.58   46.70
  -2   6   1 1235.18   46.50
   6  -4   1 1248.38   46.60
  -4  -2   1 1316.27   46.30
   6  -4   1 1261.37   46.60
  -1  -6  -1   24.80    1.30
  -1  -6  -1   17.90    1.70
   7  -1  -1   19.70    1.30
   7  -1  -1   22.40    1.60
  -1  -6  -1   18.70    1.20
   6  -7   1   20.90    1.60
   6  -7   1   22.50    1.50
   6  -7   1   18.30    1.30
   1   6   1   21.50    1.20
  10  -4  -1 1838.42   64.39
  10  -4  -1 1712.33   63.89
  -4  -6  -1 1562.54   63.39
   6 -10   1 1524.85   64.19
   6 -10   1 1720.33   63.89
   6 -10   1 1682.43   63.79
   4   6   1 1649.33   63.89
   4   6   1 1800.82   64.69
  13  -7  -1 1200.98   46.90
  13  -7  -1 1222.08   46.50
  13  -7  -1 1208.78   46.40
   7   6   1 1217.58   45.60
   6 -13   1 1165.38   46.20
   6 -13   1 1207.08   46.20
   7   6   1 1273.57   47.20
   6 -13   1 1182.68   46.90
  10  -7  -1    8.70    1.20
  10  -7  -1    7.50    1.00
  10  -7  -1    7.90    1.20
   3 -10   1    6.60    1.20
   7   3   1    6.40    1.20
   3 -10   1    7.10    0.90
   3 -10   1    7.10    0.90
   0   7  -1  808.62   29.50
   7  -7  -1  805.32   29.70
   7  -7  -1  745.83   30.10
   7  -7  -1  736.23   29.90
   0   7  -1  816.82   29.60
   7   0   1  696.53   30.10
   0  -7   1  745.13   29.50
   0  -7   1  804.52   30.30
   7   0   1  828.32   29.80
   0  -7   1  806.32   29.80
   4  -7  -1   93.49    3.90
   3   4  -1   87.39    3.40
   3   4  -1   86.29    4.20
   4  -7  -1   86.19    4.10
   4  -7  -1   85.99    3.70
   7  -3   1   82.79    4.10
   7  -3   1   88.89    3.90
   1  -7  -1   22.00    1.90
   6   1  -1   22.60    1.70
   1  -7  -1   25.80    1.40
   1  -7  -1   24.20    1.40
   7  -6   1   25.50    1.80
   7  -6   1   21.00    1.50
   7  -6   1   23.90    1.50
  -1   7   1   20.90    1.40
  -2  -7  -1   90.59    4.80
   9  -2  -1   98.49    4.30
   9  -2  -1   91.19    4.70
  -2  -7  -1   99.29    4.10
   7  -9   1   84.89    4.50
   2   7   1   97.99    4.00
   7  -9   1   97.89    4.40
   7  -9   1   97.09    4.30
  12  -5  -1    1.60    0.80
  -5  -7  -1    2.90    0.60
  12  -5  -1    0.20    0.90
   7 -12   1    3.30    0.80
   7 -12   1    3.40    1.00
   7 -12   1    3.70    0.90
   5   7   1    1.80    1.00
  15  -8  -1    5.60    1.30
  15  -8  -1    4.50    1.20
  15  -8  -1    5.20    1.60
   8   7   1    4.40    1.60
   7 -15   1    6.70    1.70
   7 -15   1    6.20    1.20
   8   7   1    6.50    0.70
   7 -15   1    6.70    1.20
  12  -8  -1  932.31   39.50
  12  -8  -1 1000.70   39.10
  12  -8  -1 1060.99   39.30
   4 -12   1 1071.89   39.90
   8   4   1 1074.09   39.90
   4 -12   1 1017.20   39.00
   4 -12   1  973.00   38.90
  -1   9  -1  145.79    5.50
   9  -8  -1  126.59    5.60
   9  -8  -1  137.89    6.10
   9  -8  -1  126.79    5.80
   8   1   1  115.69    6.00
   1  -9   1  132.99    5.40
   1  -9   1  125.89    6.20
   1  -9   1  128.39    5.60
   2   6  -1 1360.46   52.69
   6  -8  -1 1435.56   53.49
   6  -8  -1 1451.45   53.19
   6  -8  -1 1395.56   52.99
  -2  -6   1 1294.87   53.49
  -2  -6   1 1361.66   52.99
   8  -2   1 1432.56   53.19
   8  -2   1 1491.65   53.59
   3  -8  -1  733.73   27.50
   3  -8  -1  700.43   28.10
   3  -8  -1  746.03   27.70
   5   3  -1  779.82   28.20
   8  -5   1  749.42   27.80
   8  -5   1  751.52   27.80
   8  -5   1  757.22   28.00
  -3   8   1  728.43   27.60
  -5  -3   1  611.14   27.50
  -5  -3   1  672.63   27.20
   0  -8  -1 1535.25   57.89
   0  -8  -1 1390.16   56.99
   8   0  -1 1552.94   57.09
   8   0  -1 1489.95   57.59
   8  -8   1 1471.05   57.19
   8  -8   1 1561.14   57.59
   8  -8   1 1485.05   57.29
   0   8   1 1597.14   57.09
  11  -3  -1  617.34   23.80
  -3  -8  -1  602.14   24.00
  -3  -8  -1  547.75   22.90
  11  -3  -1  596.44   23.20
   8 -11   1  605.54   23.70
   3   8   1  607.54   22.80
   8 -11   1  610.04   23.30
   3   8   1  574.54   24.00
   8 -11   1  605.94   23.20
  14  -6  -1    1.20    1.10
  14  -6  -1    2.20    1.20
   8 -14   1    1.20    1.00
   8 -14   1    0.70    0.80
   6   8   1    2.20    1.30
   8 -14   1    1.40    1.00
  17  -9  -1  135.09    7.20
  17  -9  -1  133.49    6.60
  17  -9  -1  133.39    6.60
   8 -17   1  142.29    6.50
   8 -17   1  134.89    6.30
   9   8   1  126.39    7.50
   8 -17   1  126.09    7.20
  14  -9  -1  251.87   11.20
  14  -9  -1  254.07   10.70
  14  -9  -1  252.97   10.80
  -5  14  -1  251.77   10.50
   5 -14   1  235.28   10.40
   5 -14   1  270.87   11.60
   5 -14   1  246.98   10.40
   9   5   1  254.17   11.50
  11  -9  -1  924.41   36.30
  11  -9  -1  960.70   36.00
  -2  11  -1  901.31   35.50
  11  -9  -1  949.60   35.80
   9   2   1  940.71   36.40
   2 -11   1  893.01   35.70
   2 -11   1  953.80   35.50
   2 -11   1  928.31   36.60
   8  -9  -1   88.19    3.90
   8  -9  -1   76.89    4.10
   8  -9  -1   90.69    4.40
   1   8  -1   82.09    3.70
  -1  -8   1   90.09    4.60
   9  -1   1   95.29    4.50
   9  -1   1   92.79    4.10
  -1  -8   1   85.19    3.70
   5  -9  -1   60.59    2.80
   4   5  -1   59.19    2.40
   5  -9  -1   64.59    3.40
   4   5  -1   64.39    3.50
   5  -9  -1   56.79    3.00
   9  -4   1   64.29    3.40
  -4  -5   1   55.89    2.40
   9  -4   1   60.19    3.00
   9  -4   1   59.09    3.10
   2  -9  -1  227.28    8.60
   2  -9  -1  188.88    8.40
   7   2  -1  210.88    9.10
   2  -9  -1  206.78    9.20
   9  -7   1  220.78    9.00
  -7  -2   1  208.28    8.10
   9  -7   1  216.68    8.80
   9  -7   1  206.28    8.60
  -2   9   1  207.58    8.50
  10  -1  -1   20.80    2.20
  10  -1  -1   23.00    1.60
  -1  -9  -1   20.00    1.50
  -1  -9  -1   22.10    2.20
   9 -10   1   20.60    2.10
   9 -10   1   18.40    1.70
   1   9   1   22.60    1.50
   9 -10   1   20.80    1.70
  -4  -9  -1  522.85   20.90
  13  -4  -1  515.65   21.30
  13  -4  -1  563.54   22.00
   9 -13   1  517.35   21.20
   9 -13   1  539.05   21.40
   4   9   1  611.84   22.50
   9 -13   1  532.65   21.80
   4   9   1  531.55   20.80
  16  -7  -1   29.10    2.80
  16  -7  -1   36.20    3.20
  16  -7  -1   35.60    2.70
   7   9   1   31.70    1.80
   9 -16   1   25.60    2.40
   9 -16   1   32.00    3.20
   7   9   1   29.10    3.40
   9 -16   1   28.70    2.70
  -9  19  -1  263.07   11.30
  19 -10  -1  251.77   11.50
  19 -10  -1  259.77   11.60
  19 -10  -1  231.78   12.00
   9 -19   1  283.97   11.40
   9 -19   1  262.47   11.10
   9 -19   1  263.97   12.40
  10   9   1  254.97   12.70
  16 -10  -1  156.48    7.90
  -6  16  -1  169.98    7.10
  16 -10  -1  170.08    7.50
  16 -10  -1  151.08    7.20
  10   6   1  137.39    8.00
   6 -16   1  165.78    7.10
   6 -16   1  153.18    7.00
   6 -16   1  142.19    8.00
  -3  13  -1 1318.47   51.89
  13 -10  -1 1366.56   52.39
  13 -10  -1 1186.88   52.49
  13 -10  -1 1398.56   52.19
   3 -13   1 1397.36   51.89
  10   3   1 1389.86   52.89
   3 -13   1 1559.14   53.39
   3 -13   1 1308.37   51.99
  10 -10  -1  215.68    9.20
   0  10  -1  222.48    8.70
  10 -10  -1  194.58    9.30
  10 -10  -1  212.68    8.90
   0 -10   1  226.68    8.60
   0 -10   1  194.38    8.90
  10   0   1  231.58    9.60
   0 -10   1  216.08    9.70
  10   0   1  224.78    8.90
   7 -10  -1   13.10    1.60
   3   7  -1   13.50    1.80
   3   7  -1   15.90    1.00
   7 -10  -1   13.50    1.40
   7 -10  -1   16.90    1.30
  10  -3   1   17.00    1.50
  10  -3   1   15.70    1.70
  -3  -7   1   17.70    1.00
   4 -10  -1 3351.06  120.49
   4 -10  -1 2958.50  118.09
   6   4  -1 3105.79  120.29
   4 -10  -1 3064.49  119.69
  10  -6   1 3180.48  118.39
  -4  10   1 3116.59  119.09
  10  -6   1 3393.76  120.19
  10  -6   1 3064.09  118.89
  -6  -4   1 3028.80  118.09
   1 -10  -1  387.16   15.60
   1 -10  -1  389.96   15.60
   9   1  -1  401.46   15.60
   9   1  -1  406.96   16.30
   1 -10  -1  424.36   16.60
  10  -9   1  380.26   16.10
  10  -9   1  398.06   15.80
  10  -9   1  405.36   16.00
  -1  10   1  389.96   15.60
  -2 -10  -1  271.27   12.80
  -2 -10  -1  292.57   11.70
  12  -2  -1  308.07   12.70
  10 -12   1  292.87   12.00
  10 -12   1  288.57   12.20
   2  10   1  297.07   11.60
  10 -12   1  305.57   12.60
  15  -5  -1  741.83   27.60
  15  -5  -1  692.53   26.80
  -5 -10  -1  628.84   26.10
  10 -15   1  657.33   26.80
  10 -15   1  688.13   27.40
   5  10   1  693.43   27.90
   5  10   1  663.93   26.00
  10 -15   1  677.03   26.60
  18  -8  -1  303.37   13.00
  18  -8  -1  270.57   12.10
  18  -8  -1  269.97   12.10
   8  10   1  286.87   13.30
  10 -18   1  274.87   11.80
  10 -18   1  289.77   12.90
  10 -18   1  279.87   12.10
   8  10   1  261.47   10.90
  21 -11  -1  204.28    9.80
  21 -11  -1  216.58   10.50
  21 -11  -1  199.68    9.70
 -10  21  -1  200.38    9.30
  10 -21   1  199.78   10.60
  11  10   1  204.28   11.00
  10 -21   1  200.08    9.10
  10 -21   1  185.08    9.30
  18 -11  -1  506.85   20.70
  -7  18  -1  461.05   19.60
  18 -11  -1  482.45   20.10
  18 -11  -1  486.75   20.00
   7 -18   1  516.05   19.70
   7 -18   1  494.75   19.70
   7 -18   1  499.85   21.00
  11   7   1  463.65   21.00
  15 -11  -1   28.70    2.40
  15 -11  -1   34.80    2.80
  15 -11  -1   25.60    3.20
  -4  15  -1   26.60    2.30
   4 -15   1   24.60    3.10
   4 -15   1   35.20    2.50
  11   4   1   21.50    2.90
   4 -15   1   36.10    2.40
  12 -11  -1 1441.36   53.59
  12 -11  -1 1436.16   53.89
  12 -11  -1 1433.96   54.29
  -1  12  -1 1388.66   53.29
   1 -12   1 1362.26   53.59
  11   1   1 1400.46   54.39
   1 -12   1 1306.47   54.39
   1 -12   1 1480.65   53.29
   9 -11  -1   99.59    5.40
   2   9  -1  112.09    4.60
   9 -11  -1  109.89    5.20
   9 -11  -1  112.39    5.00
  -2  -9   1  108.09    4.60
  -2  -9   1  114.29    5.80
  11  -2   1  111.99    5.70
  11  -2   1  122.89    5.20
   5   6  -1  690.53   28.80
   6 -11  -1  742.43   28.70
   6 -11  -1  734.03   28.20
   5   6  -1  747.33   27.40
   6 -11  -1  747.73   27.90
  11  -5   1  719.83   28.30
  11  -5   1  791.62   28.70
  11  -5   1  736.43   28.30
  -5  -6   1  650.83   27.40
   3 -11  -1   62.69    3.10
   3 -11  -1   63.89    3.20
   3 -11  -1   61.59    3.80
   8   3  -1   65.69    3.80
  -8  -3   1   64.49    2.70
  11  -8   1   59.79    3.40
  11  -8   1   68.29    3.40
  11  -8   1   56.59    3.60
  -3  11   1   65.19    3.20
   0 -11  -1  112.89    5.30
  11   0  -1  118.09    5.40
   0 -11  -1  129.79    6.50
  11   0  -1  131.59    6.30
  11 -11   1  108.79    5.90
  11 -11   1  121.39    5.80
  11 -11   1  119.79    5.60
   0  11   1  134.39    5.40
  -3 -11  -1  365.16   16.20
  -3 -11  -1  339.67   14.80
  14  -3  -1  379.96   15.20
  14  -3  -1  391.56   16.00
  11 -14   1  403.26   15.90
   3  11   1  407.86   16.50
  11 -14   1  362.06   15.40
  11 -14   1  361.66   15.10
   3  11   1  364.76   14.70
  -6 -11  -1 1279.77   49.70
  17  -6  -1 1329.37   50.49
  17  -6  -1 1369.76   51.29
   6  11   1 1288.27   49.50
   6  11   1 1229.08   51.49
  11 -17   1 1319.17   50.19
  11 -17   1 1318.37   50.49
  11 -17   1 1327.27   51.19
  20  -9  -1   39.30    4.00
  20  -9  -1   37.30    3.60
  20  -9  -1   38.20    3.50
 -11  20  -1   43.10    3.30
   9  11   1   35.40    4.50
  11 -20   1   40.60    4.20
  11 -20   1   39.90    3.10
  11 -20   1   39.10    3.50
  23 -12  -1   27.00    3.70
  23 -12  -1   31.90    3.40
  23 -12  -1   35.00    3.70
 -11  23  -1   26.30    2.90
  11 -23   1   32.30    3.70
  11 -23   1   33.80    3.40
  12  11   1   26.70    3.90
  11 -23   1   23.10    3.60
  20 -12  -1  178.98    8.90
  20 -12  -1  180.38    9.40
  -8  20  -1  172.98    8.30
  20 -12  -1  176.58    8.60
   8 -20   1  177.78    9.50
   8 -20   1  177.78    8.20
  12   8   1  184.68    9.90
   8 -20   1  179.48    8.40
  -5  17  -1  154.18    7.20
  17 -12  -1  160.98    8.40
  17 -12  -1  156.68    7.50
  17 -12  -1  166.88    7.90
   5 -17   1  158.38    7.30
   5 -17   1  167.48    7.30
   5 -17   1  150.38    8.50
  12   5   1  149.09    8.50
  14 -12  -1 1068.99   41.50
  14 -12  -1 1058.49   40.80
  -2  14  -1 1130.39   40.50
  14 -12  -1 1076.69   41.20
   2 -14   1  964.60   40.40
  12   2   1 1026.90   41.60
   2 -14   1 1030.40   41.80
   2 -14   1 1114.99   40.80
  11 -12  -1  476.15   19.30
  11 -12  -1  438.66   18.80
   1  11  -1  495.85   18.60
  11 -12  -1  448.96   19.50
  12  -1   1  502.35   19.80
  -1 -11   1  507.55   20.00
  -1 -11   1  479.15   18.50
  12  -1   1  495.35   19.00
   8 -12  -1  265.47   11.30
   8 -12  -1  291.67   11.80
   4   8  -1  265.67   10.50
   8 -12  -1  269.57   10.90
   4   8  -1  284.47   12.10
  12  -4   1  259.17   11.70
  12  -4   1  265.67   11.20
  -4  -8   1  277.97   10.60
   5 -12  -1    4.40    0.90
   7   5  -1    1.90    1.00
   5 -12  -1    3.00    1.10
   5 -12  -1    1.10    0.60
  -5  12   1    2.40    0.80
  12  -7   1    3.20    0.90
  -7  -5   1    3.60    0.40
  12  -7   1    0.70    0.90
   2 -12  -1  505.85   20.20
   2 -12  -1  500.15   20.20
   2 -12  -1  522.55   21.30
  10   2  -1  552.34   21.20
  12 -10   1  509.95   20.90
  -2  12   1  493.65   20.20
  12 -10   1  525.55   20.50
  12 -10   1  533.25   20.70
  13  -1  -1  241.78   10.20
  13  -1  -1  251.07   11.10
  -1 -12  -1  244.08   11.40
  -1 -12  -1  238.08   10.00
   1  12   1  258.07   10.00
  12 -13   1  246.98   10.30
  12 -13   1  221.88   10.90
  12 -13   1  252.27   10.60
  16  -4  -1 1292.67   48.60
  16  -4  -1 1134.69   49.20
  -4 -12  -1 1229.38   48.00
   4  12   1 1277.97   47.90
  12 -16   1 1264.67   49.30
  12 -16   1 1286.87   48.50
   4  12   1 1368.56   49.99
  12 -16   1 1236.88   48.80
  19  -7  -1  199.38    9.20
  -7 -12  -1  208.68    8.40
  19  -7  -1  205.68   10.00
  19  -7  -1  200.88    9.40
   7  12   1  194.58    8.00
  12 -19   1  208.68   10.10
   7  12   1  182.88   10.30
  12 -19   1  197.88    8.90
  12 -19   1  191.68    9.20
 -12  22  -1   -0.60    1.50
  22 -10  -1   -0.70    1.60
  22 -10  -1   -3.10    1.70
 -10 -12  -1    2.30    0.90
  22 -10  -1   -0.40    1.80
  10  12   1   -3.30    1.80
  12 -22   1   -2.30    1.80
  12 -22   1    1.00    1.50
  12 -22   1    1.00    1.40
  25 -13  -1  164.88   10.20
 -12  25  -1  156.28    8.50
  25 -13  -1  164.08    9.00
  25 -13  -1  182.98    9.40
  12 -25   1  195.28   10.50
  13  12   1  175.88   10.50
  12 -25   1  171.48    8.60
  12 -25   1  175.38    9.00
  22 -13  -1   66.59    5.90
  -9  22  -1   62.39    4.50
  22 -13  -1   61.89    5.00
  22 -13  -1   74.09    4.80
   9 -22   1   74.69    4.60
   9 -22   1   66.99    6.00
  13   9   1   63.89    5.90
   9 -22   1   69.39    4.70
  19 -13  -1 1811.92   67.49
  19 -13  -1 1797.22   68.09
  19 -13  -1 1828.82   67.19
  -6  19  -1 1719.93   66.79
   6 -19   1 1641.84   68.19
   6 -19   1 1828.42   66.89
  13   6   1 1661.03   68.19
   6 -19   1 1703.53   66.79
  -3  16  -1  204.08    8.70
  16 -13  -1  192.28    9.80
  16 -13  -1  201.98    8.90
  16 -13  -1  204.48    9.40
  13   3   1  183.38    9.80
   3 -16   1  206.68    8.60
   3 -16   1  205.88    8.90
   3 -16   1  216.28   10.30
   0  13  -1   88.09    4.20
  13 -13  -1   95.59    5.50
  13 -13  -1   97.99    5.20
  13 -13  -1   96.59    4.60
   0 -13   1   79.99    5.50
   0 -13   1   93.39    4.20
  13   0   1   78.09    5.30
  10 -13  -1 3129.49  117.49
  10 -13  -1 3093.29  117.89
   3  10  -1 3144.79  117.79
  10 -13  -1 2935.91  118.19
  13  -3   1 3377.66  118.59
  -3 -10   1 2889.31  117.49
  13  -3   1 3256.57  117.79
   6   7  -1   46.80    2.00
   6   7  -1   46.90    3.50
   7 -13  -1   43.50    2.90
   7 -13  -1   49.50    3.50
   7 -13  -1   49.00    2.70
  -7  13   1   52.79    2.90
  13  -6   1   48.50    3.10
  13  -6   1   46.20    3.00
  13  -6   1   45.40    3.40
  -6  -7   1   51.29    2.10
   4 -13  -1    4.30    1.00
   9   4  -1    7.80    1.70
   4 -13  -1    2.80    1.40
   4 -13  -1    5.30    0.90
  13  -9   1    2.80    1.10
  -4  13   1    6.10    1.10
  -9  -4   1    5.80    0.60
  13  -9   1    4.90    1.10
  13  -9   1    3.40    1.30
   1 -13  -1  832.12   31.30
  12   1  -1  786.62   29.90
   1 -13  -1  733.93   29.80
  12   1  -1  710.93   30.70
  13 -12   1  779.32   30.10
  -1  13   1  742.23   29.80
  13 -12   1  788.02   30.40
  13 -12   1  817.32   30.80
  -2 -13  -1  801.32   31.80
  -2 -13  -1  828.02   30.10
  15  -2  -1  783.42   30.40
  15  -2  -1  801.52   31.50
   2  13   1  771.42   30.00
  13 -15   1  721.03   31.10
  13 -15   1  771.02   30.80
  13 -15   1  757.92   30.40
  18  -5  -1  391.36   17.90
  18  -5  -1  432.06   17.20
  -5 -13  -1  422.76   16.40
  13 -18   1  395.56   17.80
   5  13   1  441.06   18.60
   5  13   1  405.46   16.20
  13 -18   1  410.56   16.90
  13 -18   1  414.66   17.30
  -8 -13  -1  234.28    9.30
  21  -8  -1  224.58   10.60
  21  -8  -1  205.38   11.10
  21  -8  -1  216.18   10.30
  13 -21   1  211.28   11.10
  13 -21   1  224.38    9.90
  13 -21   1  220.58   10.30
   8  13   1  226.78   11.70
   8  13   1  215.08    8.80
 -13  24  -1    6.20    1.90
  24 -11  -1    3.20    2.30
  24 -11  -1    5.90    2.70
  24 -11  -1    4.70    2.00
  11  13   1    3.50    2.50
  13 -24   1    2.50    2.00
  13 -24   1    5.80    1.90
  13 -24   1    0.80    2.10
  27 -14  -1   63.69    6.60
 -13  27  -1   56.29    4.90
  27 -14  -1   61.89    5.90
  27 -14  -1   60.79    5.50
  13 -27   1   70.19    6.60
  14  13   1   65.59    7.10
  13 -27   1   62.99    5.40
  13 -27   1   53.99    5.00
  24 -14  -1  226.28   11.20
 -10  24  -1  247.18   11.00
  24 -14  -1  236.08   11.50
  24 -14  -1  256.07   12.40
  10 -24   1  227.88   12.50
  14  10   1  265.57   13.20
  10 -24   1  241.98   10.90
  10 -24   1  218.28   10.90
  -7  21  -1  276.07   13.80
  21 -14  -1  332.27   14.40
  21 -14  -1  346.67   15.50
  21 -14  -1  330.47   14.70
  14   7   1  334.67   15.70
   7 -21   1  322.87   14.00
   7 -21   1  364.66   15.90
   7 -21   1  331.17   14.00
  18 -14  -1  374.16   16.00
  -4  18  -1  364.76   14.60
  18 -14  -1  357.06   15.00
  18 -14  -1  344.77   15.30
  14   4   1  354.26   16.10
   4 -18   1  341.97   16.10
   4 -18   1  354.66   14.60
   4 -18   1  366.76   14.90
  -1  15  -1  690.13   26.30
  15 -14  -1  665.93   27.40
  15 -14  -1  701.63   27.10
  15 -14  -1  704.93   26.70
  14   1   1  646.24   27.50
   1 -15   1  628.74   26.10
   1 -15   1  705.93   27.90
   2  12  -1 1670.53   67.59
  12 -14  -1 1781.12   67.99
  12 -14  -1 1900.51   68.99
  12 -14  -1 1861.41   68.49
  14  -2   1 1783.32   68.19
  14  -2   1 1818.22   68.99
  -2 -12   1 1726.03   67.59
  -2 -12   1 1789.82   69.19
   9 -14  -1   -1.40    0.80
   9 -14  -1    2.30    1.30
   9 -14  -1    1.70    1.20
   5   9  -1   -0.10    1.10
  -5  -9   1    1.90    0.60
  14  -5   1   -0.40    1.00
  14  -5   1    0.00    1.00
   8   6  -1  722.03   30.40
   6 -14  -1  739.93   30.40
   6 -14  -1  735.63   29.70
   6 -14  -1  737.03   29.40
  14  -8   1  769.42   29.80
  14  -8   1  790.82   29.90
  -8  -6   1  774.22   28.80
  14  -8   1  790.12   30.30
  -6  14   1  805.72   29.70
   3 -14  -1 1667.73   63.19
   3 -14  -1 1677.53   63.19
  11   3  -1 1666.23   64.19
   3 -14  -1 1469.05   64.19
  -3  14   1 1659.23   63.19
  14 -11   1 1754.62   63.79
  14 -11   1 1725.83   63.49
  14 -11   1 1682.83   63.99
   0 -14  -1 1022.00   43.40
  14   0  -1 1077.59   44.70
  14   0  -1 1172.28   43.70
   0 -14  -1 1227.18   45.30
  14 -14   1 1122.59   44.20
  14 -14   1 1153.48   43.90
   0  14   1 1106.69   43.50
  14 -14   1 1232.98   44.80
  17  -3  -1  171.88    8.90
  -3 -14  -1  176.48    7.30
  17  -3  -1  155.68    7.80
  -3 -14  -1  167.18    9.00
   3  14   1  172.68    9.20
  14 -17   1  165.08    8.10
  14 -17   1  166.98    7.80
   3  14   1  172.88    7.20
  14 -17   1  164.68    8.60
  -6 -14  -1   11.40    1.40
  20  -6  -1   10.20    1.90
  20  -6  -1    9.10    2.40
  14 -20   1   10.70    2.40
   6  14   1   13.10    1.20
  14 -20   1   10.10    1.70
  14 -20   1    9.50    2.10
   6  14   1   12.80    2.80
  -9 -14  -1  642.14   25.30
 -14  23  -1  653.23   26.20
  23  -9  -1  628.74   26.60
  23  -9  -1  637.84   26.40
  23  -9  -1  643.54   27.50
   9  14   1  672.23   28.10
  14 -23   1  647.74   26.50
  14 -23   1  649.14   25.90
  14 -23   1  638.14   27.30
  26 -12  -1  123.69    7.70
  26 -12  -1  116.19    7.70
 -14  26  -1  116.49    7.10
  26 -12  -1  134.49    8.80
  12  14   1  133.49    8.90
  14 -26   1  112.19    6.80
  14 -26   1  120.99    8.50
  14 -26   1  109.29    7.20
 -14  29  -1    8.60    2.50
  29 -15  -1    7.50    2.70
  29 -15  -1   11.80    2.70
  29 -15  -1    8.80    3.30
  14 -29   1    8.00    2.20
  15  14   1    7.00    3.20
  14 -29   1   10.70    2.70
  14 -29   1   14.40    3.60
  26 -15  -1   -0.10    2.20
  26 -15  -1   -1.20    1.90
  26 -15  -1    0.20    2.50
 -11  26  -1    1.00    1.80
  15  11   1    2.20    2.50
  11 -26   1   -1.30    1.70
  11 -26   1    0.30    2.10
  11 -26   1    0.50    1.80
  23 -15  -1  897.01   35.40
  -8  23  -1  896.11   34.50
  23 -15  -1  875.51   34.90
  23 -15  -1  870.51   35.90
   8 -23   1  872.11   34.60
  15   8   1  853.11   36.30
   8 -23   1  880.21   34.50
   8 -23   1  849.32   36.20
  20 -15  -1  252.07   11.90
  20 -15  -1  231.68   10.80
  20 -15  -1  230.08   11.30
  -5  20  -1  245.98   10.40
   5 -20   1  227.88   11.90
   5 -20   1  226.28   10.50
   5 -20   1  225.48   10.30
  15   5   1  255.27   12.20
  17 -15  -1 1221.68   49.10
  17 -15  -1 1281.77   48.20
  -2  17  -1 1277.27   47.80
  17 -15  -1 1274.17   48.70
  15   2   1 1148.19   49.20
   2 -17   1 1332.17   47.80
   2 -17   1 1206.88   49.40
   1  14  -1    2.30    0.90
  14 -15  -1    2.90    1.70
  14 -15  -1    5.40    1.30
  14 -15  -1    6.20    1.80
  15  -1   1    2.90    1.70
  -1 -14   1    4.30    1.00
  -1 -14   1    3.80    1.80
  11 -15  -1  195.98    9.30
  11 -15  -1  199.98    8.90
   4  11  -1  202.58    8.20
  11 -15  -1  225.38    9.90
   4  11  -1  217.28   10.20
  -4 -11   1  196.98    8.30
  15  -4   1  223.98   10.00
  15  -4   1  200.08    9.10
   7   8  -1  775.32   31.30
   8 -15  -1  804.62   30.00
   8 -15  -1  791.02   30.40
   8 -15  -1  737.73   31.00
  15  -7   1  718.13   30.90
  15  -7   1  772.12   30.50
  15  -7   1  813.42   30.50
  -8  15   1  801.12   30.30
  10   5  -1   73.59    5.30
   5 -15  -1   93.29    4.60
   5 -15  -1   87.89    4.40
   5 -15  -1   88.49    5.50
  -5  15   1   95.39    4.60
  15 -10   1   93.19    5.00
 -10  -5   1   92.99    3.70
  15 -10   1   96.29    4.80
  15 -10   1   84.89    5.20
   2 -15  -1  862.91   31.20
  13   2  -1  730.73   32.10
   2 -15  -1  860.11   32.80
  -2  15   1  768.52   31.10
  15 -13   1  804.02   31.70
  15 -13   1  827.82   31.50
  15 -13   1  769.62   32.00
  -1 -15  -1  648.04   25.90
  16  -1  -1  616.14   25.40
  16  -1  -1  633.44   24.30
  -1 -15  -1  609.14   23.90
  15 -16   1  603.14   24.80
  15 -16   1  582.64   25.10
   1  15   1  601.14   23.90
  15 -16   1  613.24   24.40
  19  -4  -1  225.38   10.70
  -4 -15  -1  206.48    8.80
  19  -4  -1  214.58    9.60
  15 -19   1  204.88   10.40
  15 -19   1  215.38    9.50
   4  15   1  191.18   10.70
  15 -19   1  210.78   10.00
   4  15   1  213.38    8.70
  22  -7  -1   97.89    6.80
  22  -7  -1   89.49    6.00
  22  -7  -1   96.49    5.80
  -7 -15  -1   99.89    4.70
  15 -22   1   97.59    5.40
  15 -22   1   97.49    6.70
  15 -22   1   97.09    6.00
   7  15   1   95.49    6.90
 -15  25  -1 1136.29   45.70
  25 -10  -1 1120.39   45.80
  25 -10  -1 1161.78   47.10
  25 -10  -1 1133.79   46.10
  15 -25   1 1187.08   47.10
  15 -25   1 1180.38   46.10
  10  15   1 1182.78   47.70
  15 -25   1 1181.78   45.40
  28 -13  -1  147.09    9.10
  28 -13  -1  164.48   10.30
 -15  28  -1  142.89    8.20
  28 -13  -1  148.29    9.10
  15 -28   1  148.79    8.80
  13  15   1  163.68   10.50
  15 -28   1  160.28   10.10
  15 -28   1  153.98    8.20
  31 -16  -1   -0.30    2.20
  31 -16  -1   -1.10    2.00
 -15  31  -1    3.90    2.20
  31 -16  -1   -4.80    2.70
  15 -31   1   -1.40    2.60
  16  15   1    0.80    3.10
  15 -31   1   -1.70    2.00
  28 -16  -1    0.30    2.30
 -12  28  -1   -1.60    1.80
  28 -16  -1   -3.90    2.30
  28 -16  -1   -0.20    2.60
  16  12   1    0.00    2.70
  12 -28   1   -2.70    1.80
  12 -28   1   -1.20    1.80
  12 -28   1   -1.00    2.10
  25 -16  -1   86.29    6.70
  -9  25  -1   95.19    5.50
  25 -16  -1   83.39    6.00
  25 -16  -1   85.59    5.80
   9 -25   1   90.59    7.00
   9 -25   1   90.69    5.60
   9 -25   1   82.89    5.40
  16   9   1   92.69    7.40
  -6  22  -1  295.57   11.80
  22 -16  -1  261.97   12.00
  22 -16  -1  262.27   12.50
  22 -16  -1  259.57   13.00
  16   6   1  257.67   13.50
   6 -22   1  263.47   11.80
   6 -22   1  281.67   11.80
   6 -22   1  251.47   13.30
  19 -16  -1   -2.90    1.50
  -3  19  -1    2.70    1.30
  19 -16  -1    1.80    1.90
  19 -16  -1   -0.70    1.60
   3 -19   1    5.30    2.20
  16   3   1    2.60    2.00
   3 -19   1   -0.20    1.20
  16 -16  -1   14.10    1.80
   0  16  -1   16.10    1.80
  16 -16  -1   11.50    2.40
  16 -16  -1   18.40    2.50
   0 -16   1   16.70    1.70
   0 -16   1   15.10    2.60
   3  13  -1  537.55   22.40
   3  13  -1  511.45   20.30
  13 -16  -1  519.25   21.40
  13 -16  -1  527.75   20.90
  13 -16  -1  567.04   22.00
  -3 -13   1  504.85   20.30
  16  -3   1  536.05   22.00
  16  -3   1  506.65   21.10
  10 -16  -1  939.91   36.20
   6  10  -1  892.11   35.40
  10 -16  -1  995.00   37.40
   6  10  -1  914.91   37.60
  16  -6   1  946.71   36.80
  -6 -10   1  919.11   35.70
  16  -6   1  914.81   36.60
  16  -6   1 1000.80   37.40
   9   7  -1    0.90    1.50
   7 -16  -1    0.40    1.40
   7 -16  -1    2.50    0.90
   7 -16  -1    3.00    1.10
  16  -9   1   -1.00    1.10
  16  -9   1    3.10    1.10
  -7  16   1    4.00    1.10
  16  -9   1    2.70    1.10
  12   4  -1  796.02   33.30
   4 -16  -1  839.92   32.20
   4 -16  -1  766.12   32.20
   4 -16  -1  886.61   33.80
  -4  16   1  864.81   32.30
  16 -12   1  836.92   32.80
  16 -12   1  846.82   32.60
  16 -12   1  812.62   33.20
   1 -16  -1  546.45   23.70
   1 -16  -1  540.85   22.10
  15   1  -1  597.74   23.60
  16 -15   1  582.84   23.00
  16 -15   1  553.14   23.20
  16 -15   1  565.14   22.50
  -1  16   1  547.25   22.10
  18  -2  -1    4.40    1.50
  -2 -16  -1    6.00    1.10
  -2 -16  -1    4.90    2.10
  18  -2  -1    4.10    2.00
  16 -18   1    5.00    1.70
  16 -18   1    3.70    1.40
   2  16   1    7.00    1.20
  16 -18   1    6.80    2.10
  21  -5  -1    0.00    1.50
  21  -5  -1    4.60    2.20
  -5 -16  -1    2.10    1.00
  16 -21   1    0.90    1.40
   5  16   1   -0.70    1.80
  16 -21   1   -0.50    1.70
   5  16   1    2.30    0.90
  16 -21   1    0.10    2.00
  24  -8  -1    7.90    2.20
 -16  24  -1    9.30    2.10
  24  -8  -1    9.40    2.90
  24  -8  -1    8.60    2.40
   8  16   1    9.90    3.20
  16 -24   1   15.80    2.70
  16 -24   1    9.20    2.70
  16 -24   1    9.60    2.10
 -16  27  -1  168.88    9.40
  27 -11  -1  164.38    9.90
  27 -11  -1  168.58    9.90
  27 -11  -1  182.88   10.80
  16 -27   1  176.78    9.90
  16 -27   1  184.88    9.10
  16 -27   1  201.98   11.20
  11  16   1  189.38   11.70
  30 -14  -1  222.58   11.70
  30 -14  -1  247.38   12.20
 -16  30  -1  234.48   11.50
  30 -14  -1  222.88   13.00
  16 -30   1  221.08   11.80
  16 -30   1  236.08   13.20
  14  16   1  223.68   13.30
  16 -30   1  223.78   11.10
 -16  33  -1  153.38    8.90
  33 -17  -1  147.39    9.60
  33 -17  -1  159.78   10.90
  33 -17  -1  153.18    9.50
  17  16   1  165.48   11.60
  16 -33   1  146.29   10.60
  30 -17  -1  102.49    8.40
 -13  30  -1  102.69    6.50
  30 -17  -1  104.79    7.40
  30 -17  -1   99.09    7.10
  13 -30   1   97.09    6.70
  13 -30   1   95.19    8.10
  17  13   1  107.09    8.90
  27 -17  -1   52.39    6.10
  27 -17  -1   51.89    5.00
  27 -17  -1   49.10    5.10
 -10  27  -1   58.59    4.50
  17  10   1   60.39    6.70
  10 -27   1   62.49    6.10
  10 -27   1   56.99    4.50
  10 -27   1   46.70    4.40
  -7  24  -1  319.77   13.90
  24 -17  -1  328.27   15.10
  24 -17  -1  334.17   15.60
  24 -17  -1  338.57   14.60
   7 -24   1  333.67   15.90
   7 -24   1  322.57   14.10
  17   7   1  312.17   16.00
   7 -24   1  310.47   14.00
  21 -17  -1 1629.74   62.39
  21 -17  -1 1667.93   61.89
  21 -17  -1 1636.84   62.99
  -4  21  -1 1582.74   61.29
   4 -21   1 1640.24   63.29
   4 -21   1 1564.94   61.29
  17   4   1 1490.85   63.09
  -1  18  -1    1.00    1.00
  18 -17  -1    8.20    1.70
  18 -17  -1   -0.10    1.50
  18 -17  -1   -2.10    1.50
  17   1   1   -0.20    1.50
   1 -18   1    1.70    1.80
   1 -18   1    2.50    1.00
  15 -17  -1    3.20    1.30
   2  15  -1    5.80    1.00
  15 -17  -1    2.50    1.50
  15 -17  -1    2.10    1.70
  -2 -15   1    3.80    0.90
  17  -2   1    1.30    1.40
  -2 -15   1    8.20    2.20
  17  -2   1   -0.20    1.70
   5  12  -1 1606.54   63.19
   5  12  -1 1785.02   65.69
  12 -17  -1 1581.54   64.89
  12 -17  -1 1706.93   63.99
  12 -17  -1 1641.44   64.49
  17  -5   1 1785.22   65.29
  17  -5   1 1684.73   64.29
  -5 -12   1 1640.64   63.39
   9 -17  -1   70.99    4.00
   8   9  -1   64.69    4.80
   9 -17  -1   62.49    4.60
   9 -17  -1   64.49    3.60
  17  -8   1   60.09    4.00
  17  -8   1   63.49    4.60
  17  -8   1   61.99    4.00
  -9  17   1   66.19    3.80
   6 -17  -1  499.55   19.10
   6 -17  -1  447.86   19.20
   6 -17  -1  468.65   20.40
  11   6  -1  519.45   20.60
  17 -11   1  495.65   19.70
  17 -11   1  505.95   20.20
  -6  17   1  424.76   19.10
 -11  -6   1  473.95   18.20
  17 -11   1  474.45   19.50
   3 -17  -1    1.80    1.40
  14   3  -1    2.20    1.90
   3 -17  -1    5.20    1.50
   3 -17  -1    3.30    2.10
  17 -14   1    1.40    1.40
  17 -14   1    3.00    2.00
  -3  17   1    1.00    1.30
  17 -14   1    8.70    1.90
   0 -17  -1  156.08    7.10
  17   0  -1  164.48    8.70
   0 -17  -1  161.48    8.90
  17 -17   1  155.98    7.60
  17 -17   1  159.58    8.00
   0  17   1  158.08    7.10
  17 -17   1  151.48    8.40
  20  -3  -1    1.90    1.50
  20  -3  -1    1.10    1.80
  -3 -17  -1    3.40    1.10
   3  17   1    0.90    2.00
  17 -20   1    5.20    1.60
   3  17   1    2.70    1.00
  17 -20   1    3.60    1.70
  17 -20   1    0.50    2.00
  23  -6  -1    1.30    1.70
  23  -6  -1   -3.90    1.80
  17 -23   1   -1.20    1.70
  17 -23   1   -0.10    1.40
  17 -23   1   -1.80    1.90
   6  17   1   -1.80    1.80
  26  -9  -1    2.00    2.30
  26  -9  -1   -0.90    2.00
 -17  26  -1    3.60    2.40
  26  -9  -1    1.90    2.80
  17 -26   1    3.10    2.70
  17 -26   1    5.80    2.50
  17 -26   1    1.90    2.10
   9  17   1    3.40    2.90
 -17  29  -1  196.08   10.30
  29 -12  -1  193.38   10.90
  29 -12  -1  209.28   12.00
  29 -12  -1  200.98   10.70
  17 -29   1  187.48   10.60
  17 -29   1  196.48    9.90
  17 -29   1  204.38   11.90
  12  17   1  199.88   12.10
  32 -15  -1   14.70    3.00
  32 -15  -1    9.70    3.20
 -17  32  -1    9.90    2.80
  32 -15  -1    6.80    3.60
  17 -32   1    9.20    3.60
  17 -32   1    7.40    2.90
  15  17   1   10.70    3.70
  35 -18  -1    2.00    3.00
 -17  35  -1    3.00    2.50
  35 -18  -1    2.30    3.20
  35 -18  -1    0.50    3.00
  18  17   1   -1.70    3.30
 -35  18   1    0.70    2.70
  17 -35   1    2.20    3.30
  32 -18  -1    4.60    2.70
  32 -18  -1    1.40    2.60
  32 -18  -1    1.00    2.90
 -14  32  -1    0.90    2.30
  14 -32   1    1.20    2.80
  18  14   1    3.70    3.20
  29 -18  -1   19.60    3.50
  29 -18  -1   13.90    3.50
 -11  29  -1   19.40    2.70
  29 -18  -1   15.20    3.00
  11 -29   1   22.40    3.00
  11 -29   1   17.00    3.70
  18  11   1   16.30    4.00
  11 -29   1   15.90    2.60
  -8  26  -1    8.60    2.00
  26 -18  -1    6.50    3.00
  26 -18  -1    5.10    2.30
  26 -18  -1    4.90    2.40
   8 -26   1   10.90    2.20
  18   8   1    6.00    3.20
   8 -26   1    7.20    2.60
   8 -26   1    5.60    2.00
  23 -18  -1  216.58   10.70
  -5  23  -1  208.48    9.50
  23 -18  -1  210.38   11.30
  23 -18  -1  210.28   10.10
   5 -23   1  208.08    9.50
   5 -23   1  231.18   11.70
  18   5   1  190.78   11.30
  20 -18  -1  208.88   11.20
  -2  20  -1  225.88    9.80
  20 -18  -1  234.48   11.20
  20 -18  -1  220.28   10.30
   2 -20   1  236.28    9.80
  18   2   1  228.68   11.60
   2 -20   1  242.28   11.90
  17 -18  -1   10.90    1.80
  17 -18  -1   10.70    2.10
   1  17  -1   13.40    1.40
  17 -18  -1    8.70    2.20
  -1 -17   1   11.50    2.50
  -1 -17   1   14.00    1.70
  18  -1   1    7.40    2.10
  14 -18  -1    4.70    1.40
   4  14  -1    3.70    0.90
   4  14  -1    2.70    1.80
  14 -18  -1    3.80    2.00
  14 -18  -1    5.50    1.70
  18  -4   1    5.70    1.70
  -4 -14   1    4.30    0.90
  18  -4   1    5.90    2.10
  11 -18  -1    1.20    1.40
  11 -18  -1    1.00    1.00
   7  11  -1    0.20    1.50
  11 -18  -1   -0.20    1.40
  18  -7   1    0.80    1.30
  -7 -11   1    1.80    0.70
  18  -7   1    7.90    1.60
  18  -7   1    0.70    1.70
 -11  18   1    1.80    1.40
   8 -18  -1  339.27   13.80
   8 -18  -1  310.67   14.10
  10   8  -1  350.36   15.40
   8 -18  -1  346.27   15.20
  18 -10   1  342.47   15.10
  -8  18   1  348.87   14.10
  18 -10   1  331.37   14.40
  18 -10   1  338.47   14.40
   5 -18  -1  701.63   28.50
   5 -18  -1  693.73   26.80
  13   5  -1  661.53   28.10
   5 -18  -1  658.63   26.90
  -5  18   1  719.43   26.90
  18 -13   1  690.93   27.20
  18 -13   1  665.93   27.40
  18 -13   1  660.63   27.90
   2 -18  -1   14.10    2.60
  16   2  -1   16.90    2.80
   2 -18  -1   19.60    2.00
  -2  18   1   15.80    1.80
  18 -16   1   13.10    2.00
  18 -16   1   16.20    2.50
  18 -16   1   14.20    2.60
  -1 -18  -1   34.70    4.50
  -1 -18  -1   43.70    2.90
  19  -1  -1   42.50    4.70
  18 -19   1   43.70    4.10
  18 -19   1   35.10    4.30
  18 -19   1   42.80    3.60
   1  18   1   45.90    2.90
  22  -4  -1   12.10    3.00
  22  -4  -1   16.00    2.30
  -4 -18  -1   13.20    1.80
  18 -22   1   11.70    2.70
   4  18   1    9.70    2.90
   4  18   1   12.40    1.50
  18 -22   1   12.80    2.20
  18 -22   1   13.20    2.30
  25  -7  -1  164.98   10.40
  25  -7  -1  168.18    9.00
  25  -7  -1  176.88    9.50
 -18  25  -1  180.08    9.20
  18 -25   1  178.98   10.30
  18 -25   1  177.68    9.50
  18 -25   1  172.28    8.60
   7  18   1  152.58   10.20
 -18  28  -1  169.08    9.90
  28 -10  -1  195.78   10.80
  28 -10  -1  188.58   10.40
  28 -10  -1  200.08   11.80
  18 -28   1  196.98    9.80
  18 -28   1  209.78   11.70
  10  18   1  214.08   12.10
  18 -28   1  187.78   10.50
  31 -13  -1    4.10    2.50
 -18  31  -1    3.20    2.20
  31 -13  -1    4.50    2.50
  31 -13  -1    2.60    2.80
  18 -31   1    3.80    2.90
  13  18   1    8.20    3.60
  18 -31   1    4.70    2.60
  34 -16  -1   13.00    3.90
  34 -16  -1   11.90    3.60
 -18  34  -1   13.20    3.20
  34 -16  -1   10.30    3.40
  18 -34   1   10.50    3.90
  18 -34   1   13.70    3.60
  16  18   1   17.50    4.50
 -34  16   1   13.30    3.50
  37 -19  -1  122.09   10.50
  37 -19  -1  132.09    9.50
 -18  37  -1  122.39    8.40
  37 -19  -1  127.29    9.60
  19  18   1  145.09   11.70
 -37  19   1  120.89    9.00
  18 -37   1  130.79   10.40
  34 -19  -1   21.00    4.70
 -15  34  -1   20.80    3.30
  34 -19  -1   18.70    3.80
  34 -19  -1   21.00    3.90
 -34  19   1   23.20    3.80
  19  15   1   20.10    5.00
  15 -34   1   15.50    4.20
  31 -19  -1   36.40    4.50
 -12  31  -1   41.30    4.50
  31 -19  -1   31.10    5.00
  31 -19  -1   35.60    4.40
  19  12   1   36.10    5.60
  12 -31   1   37.00    5.20
  28 -19  -1    0.20    1.80
  28 -19  -1    1.10    2.50
  28 -19  -1    3.00    2.90
  -9  28  -1    3.10    1.80
   9 -28   1    1.90    2.40
   9 -28   1    4.60    3.30
   9 -28   1    3.10    1.80
  19   9   1    0.70    2.90
  25 -19  -1   22.30    3.80
  25 -19  -1   24.00    3.10
  25 -19  -1   25.50    3.70
  -6  25  -1   23.20    2.60
   6 -25   1   21.20    3.50
   6 -25   1   27.00    3.20
  19   6   1   23.90    4.30
  22 -19  -1   66.19    5.90
  -3  22  -1   82.89    4.40
  22 -19  -1   67.29    5.50
  22 -19  -1   73.99    4.90
   3 -22   1   69.09    4.20
  19   3   1   63.69    5.80
   3 -22   1   70.79    6.10
  19 -19  -1    4.00    2.10
  19 -19  -1   18.70    2.60
  19 -19  -1   10.60    2.00
   0  19  -1   12.40    1.50
   0 -19   1   11.20    1.40
  19   0   1    8.30    2.30
   0 -19   1    7.30    2.30
  16 -19  -1   12.80    2.50
  16 -19  -1   16.50    2.00
   3  16  -1   15.30    2.80
   3  16  -1   18.30    1.70
  16 -19  -1   12.70    2.20
  -3 -16   1   21.60    1.70
  19  -3   1   12.50    2.50
  19  -3   1   13.60    2.10
   6  13  -1  209.08    8.40
  13 -19  -1  215.18   10.00
   6  13  -1  208.78   11.00
  13 -19  -1  215.68    9.40
  13 -19  -1  218.88   10.70
  19  -6   1  206.38    9.70
  -6 -13   1  199.48    8.60
 -13  19   1  210.28    9.90
  19  -6   1  240.48   10.90
  19  -6   1  217.48   10.10
   9  10  -1   56.09    5.20
  10 -19  -1   61.39    3.80
  10 -19  -1   68.39    4.30
  10 -19  -1   61.09    5.10
  19  -9   1   62.79    4.40
 -10  19   1   75.49    4.30
  19  -9   1   65.59    4.20
  19  -9   1   62.69    5.10
   7 -19  -1  603.64   23.80
   7 -19  -1  541.55   24.90
   7 -19  -1  609.34   23.50
  12   7  -1  550.94   24.90
  19 -12   1  600.44   24.20
  19 -12   1  556.04   24.50
 -12  -7   1  617.34   22.50
  19 -12   1  624.94   24.10
  -7  19   1  622.54   23.80
  15   4  -1 1992.90   77.69
   4 -19  -1 2094.29   77.99
   4 -19  -1 1949.01   76.09
   4 -19  -1 1891.61   76.09
  19 -15   1 2008.60   77.39
  19 -15   1 2014.70   76.99
  19 -15   1 1989.70   76.49
  -4  19   1 2057.09   76.19
   1 -19  -1   42.20    4.60
   1 -19  -1   33.20    3.00
  18   1  -1   40.60    4.60
  19 -18   1   35.50    4.20
  19 -18   1   28.50    3.50
  -1  19   1   39.00    2.90
  19 -18   1   43.60    4.20
  -2 -19  -1  444.76   19.10
  21  -2  -1  448.06   21.30
  -2 -19  -1  502.85   21.80
  19 -21   1  495.85   20.70
  19 -21   1  482.95   20.00
   2  19   1  513.75   21.90
   2  19   1  462.75   19.10
  19 -21   1  522.35   21.20
  24  -5  -1  331.67   14.30
  24  -5  -1  333.97   15.90
  19 -24   1  336.17   15.60
  19 -24   1  318.37   14.20
  19 -24   1  290.47   14.70
   5  19   1  320.67   16.10
  27  -8  -1  113.89    8.40
  27  -8  -1  107.99    7.20
 -19  27  -1  111.39    7.00
  27  -8  -1  110.99    7.60
  19 -27   1  123.29    8.60
   8  19   1  123.69    9.10
  19 -27   1  126.19    7.90
  19 -27   1  112.39    6.90
  30 -11  -1   30.40    3.90
  30 -11  -1   31.40    4.80
 -19  30  -1   28.70    3.70
  30 -11  -1   28.50    3.90
  19 -30   1   40.40    4.20
  19 -30   1   28.90    4.60
  19 -30   1   27.50    3.90
  11  19   1   32.80    4.90
 -19  33  -1   38.80    4.30
  33 -14  -1   33.90    4.30
  33 -14  -1   32.10    4.30
  33 -14  -1   37.50    5.50
  14  19   1   33.70    5.40
  19 -33   1   32.40    4.40
  19 -33   1   35.80    5.30
  36 -17  -1   22.90    4.20
 -19  36  -1   27.50    3.90
  36 -17  -1   24.80    4.90
  36 -17  -1   31.10    4.70
 -36  17   1   29.60    4.40
  17  19   1   23.60    5.00
  19 -36   1   31.10    5.30
 -16  36  -1  142.69    8.80
  36 -20  -1  143.69    9.80
  36 -20  -1  135.09    9.60
  36 -20  -1  146.89   11.10
  20  16   1  157.38   12.20
  16 -36   1  156.98   11.00
 -36  20   1  142.19    9.50
  33 -20  -1    6.70    3.20
  33 -20  -1   11.70    3.20
  33 -20  -1   10.60    3.90
 -13  33  -1   10.80    2.80
  13 -33   1   12.50    3.80
 -33  20   1   11.80    3.10
  20  13   1   13.60    4.30
  30 -20  -1  243.68   12.80
  30 -20  -1  238.58   12.40
 -10  30  -1  245.78   11.70
  30 -20  -1  254.47   13.90
  20  10   1  274.87   14.90
  10 -30   1  232.58   13.70
  27 -20  -1   12.00    3.50
  -7  27  -1   21.10    2.60
  27 -20  -1   18.90    2.90
  27 -20  -1   10.00    3.00
   7 -27   1   16.60    3.50
  20   7   1   16.40    4.00
  24 -20  -1   80.79    6.50
  24 -20  -1   88.59    5.70
  -4  24  -1   81.29    4.90
  24 -20  -1   84.59    6.20
   4 -24   1   92.39    7.00
  20   4   1   80.09    7.20
  21 -20  -1   25.30    3.30
  21 -20  -1   19.30    2.50
  -1  21  -1   24.60    2.40
  21 -20  -1   19.90    3.20
   1 -21   1   29.10    2.50
   1 -21   1   22.40    3.40
  20   1   1   14.00    3.00
  18 -20  -1  186.08    9.00
  18 -20  -1  152.58    9.10
   2  18  -1  175.68    7.40
  18 -20  -1  175.08    8.10
  20  -2   1  170.98    9.40
  -2 -18   1  163.18    7.30
  15 -20  -1   41.90    3.90
   5  15  -1   36.70    4.60
   5  15  -1   35.70    2.20
  15 -20  -1   33.00    4.30
  15 -20  -1   38.30    3.30
  -5 -15   1   36.30    2.30
  20  -5   1   35.70    4.50
  20  -5   1   40.60    3.60
  12 -20  -1   94.09    5.00
   8  12  -1   89.69    6.40
  12 -20  -1   88.89    6.30
  12 -20  -1  101.59    5.70
  20  -8   1   91.09    6.30
  -8 -12   1   97.59    4.30
  20  -8   1   91.59    5.60
  20  -8   1   95.09    5.60
 -12  20   1  101.19    5.50
   9 -20  -1  175.68    8.50
   9 -20  -1  181.48    8.10
   9 -20  -1  168.88    9.60
  11   9  -1  182.78    9.80
  -9  20   1  184.08    8.40
  20 -11   1  180.88    8.70
  20 -11   1  183.08    8.80
  20 -11   1  168.28    9.20
   6 -20  -1   35.00    4.70
   6 -20  -1   32.50    3.20
  14   6  -1   43.70    5.00
   6 -20  -1   43.60    3.40
  20 -14   1   40.90    3.70
  20 -14   1   40.30    4.00
  -6  20   1   35.10    3.40
  20 -14   1   39.00    4.70
  17   3  -1   64.89    5.70
   3 -20  -1   56.49    4.00
   3 -20  -1   57.29    5.40
  20 -17   1   64.09    4.80
  20 -17   1   68.69    5.20
  20 -17   1   58.99    4.40
  -3  20   1   61.79    4.00
   0 -20  -1   20.10    3.40
  20   0  -1   15.50    2.90
   0 -20  -1   17.00    1.90
   0  20   1   14.80    1.80
  20 -20   1   14.30    2.10
  20 -20   1   19.50    2.80
  20 -20   1   15.20    2.70
  23  -3  -1  362.16   18.10
  20 -23   1  390.76   17.60
   3  20   1  423.36   19.00
  20 -23   1  390.16   18.10
  20 -23   1  393.16   16.80
  26  -6  -1    3.80    2.10
 -20  26  -1    2.60    2.00
  26  -6  -1    3.70    2.40
  26  -6  -1   -5.20    2.70
  20 -26   1   -1.50    2.50
  20 -26   1   -4.30    2.50
   6  20   1   -3.20    2.60
  20 -26   1    1.00    1.90
  29  -9  -1   50.39    5.20
  29  -9  -1   56.59    6.70
 -20  29  -1   55.59    5.00
  29  -9  -1   62.69    6.10
   9  20   1   52.99    6.30
  20 -29   1   51.49    4.70
  20 -29   1   55.29    5.70
  20 -29   1   57.09    6.30
  32 -12  -1   49.70    5.90
  32 -12  -1   55.59    7.00
 -20  32  -1   51.29    4.90
  32 -12  -1   48.80    5.40
  20 -32   1   46.80    5.20
  12  20   1   51.79    7.00
  20 -32   1   38.30    5.40
  35 -15  -1   48.30    5.50
  35 -15  -1   49.70    5.90
  35 -15  -1   37.60    5.60
 -20  35  -1   48.60    5.10
  20 -35   1   44.30    6.10
 -35  15   1   51.19    5.50
  15  20   1   37.20    6.10
  20 -35   1   45.40    5.20
 -20  38  -1   30.00    4.30
  38 -18  -1   35.30    6.10
  38 -18  -1   38.20    5.00
  38 -18  -1   32.20    5.20
  20 -38   1   31.40    5.50
  18  20   1   34.00    6.10
 -38  18   1   33.00    5.10
  38 -21  -1  159.58   10.80
  38 -21  -1  170.88   12.40
  38 -21  -1  161.68   11.40
  21  17   1  171.08   13.20
  17 -38   1  171.38   12.10
 -38  21   1  168.38   10.90
  35 -21  -1    7.00    3.50
  35 -21  -1   15.00    4.40
  35 -21  -1   11.40    3.20
 -14  35  -1   12.30    3.00
  14 -35   1   11.50    3.80
 -35  21   1   13.10    3.20
  21  14   1    6.60    4.10
  32 -21  -1   57.09    6.20
  32 -21  -1   47.70    5.80
  32 -21  -1   50.99    6.80
 -11  32  -1   42.90    4.80
  11 -32   1   52.79    6.70
  21  11   1   60.69    7.80
  29 -21  -1   41.60    4.80
  29 -21  -1   38.60    4.70
  29 -21  -1   49.90    5.70
  -8  29  -1   49.90    4.20
  21   8   1   33.20    5.10
   8 -29   1   30.60    4.50
  26 -21  -1   76.69    7.00
  26 -21  -1   84.89    5.80
  26 -21  -1   71.59    6.30
  -5  26  -1   90.39    5.20
   5 -26   1   92.49    7.10
  21   5   1   73.99    7.10
  23 -21  -1   80.99    6.40
  23 -21  -1   81.49    6.30
  23 -21  -1   83.89    5.30
  -2  23  -1   92.39    4.90
  21   2   1   72.29    7.00
   2 -23   1   86.39    6.80
  20 -21  -1  146.89    7.50
  20 -21  -1  146.69    8.70
  20 -21  -1  156.48    8.40
   1  20  -1  138.09    6.60
  -1 -20   1  145.59    8.90
  21  -1   1  140.69    8.70
  17 -21  -1  110.89    6.70
  17 -21  -1  120.69    6.20
  17 -21  -1  107.39    7.30
   4  17  -1  112.49    7.70
   4  17  -1  110.09    5.10
  21  -4   1  124.69    6.50
  21  -4   1  116.69    7.70
  -4 -17   1  122.39    5.60
  14 -21  -1  953.20   39.40
   7  14  -1  935.11   39.80
  14 -21  -1  966.90   38.70
  14 -21  -1  992.30   38.00
 -14  21   1 1036.80   38.60
  21  -7   1  984.30   39.50
  21  -7   1  988.10   38.80
  -7 -14   1  928.11   37.10
  21  -7   1  991.00   38.50
  10  11  -1   71.79    6.60
  11 -21  -1   85.69    6.40
  11 -21  -1   93.09    5.00
  11 -21  -1  107.69    5.70
 -11  21   1   95.59    5.30
  21 -10   1   90.39    5.50
  21 -10   1   91.49    5.60
  21 -10   1   74.69    6.30
   8 -21  -1 2360.36   88.49
  13   8  -1 2322.27   89.99
   8 -21  -1 2047.00   89.49
   8 -21  -1 2433.86   88.09
  21 -13   1 2362.26   88.69
  21 -13   1 2465.65   88.99
  -8  21   1 2390.36   88.29
  21 -13   1 2142.69   89.29
   5 -21  -1   84.59    5.20
   5 -21  -1   73.49    5.20
   5 -21  -1  102.29    7.00
  16   5  -1  102.49    6.90
  -5  21   1   82.59    5.20
  21 -16   1   84.19    5.90
  21 -16   1   91.49    6.30
  21 -16   1  106.29    6.90
   2 -21  -1  124.29    6.20
   2 -21  -1  119.89    8.00
  19   2  -1  116.39    7.90
  -2  21   1  120.39    6.10
  21 -19   1  123.19    7.70
  21 -19   1  126.69    6.80
  21 -19   1  127.69    7.20
  -1 -21  -1  570.44   25.40
  22  -1  -1  543.95   25.00
   1  21   1  603.54   25.70
   1  21   1  549.15   22.70
  21 -22   1  576.64   23.60
  21 -22   1  604.24   25.00
  21 -22   1  576.54   24.40
  25  -4  -1  249.08   14.10
   4  21   1  308.57   15.00
  21 -25   1  289.37   12.70
  21 -25   1  259.67   14.00
  21 -25   1  268.07   13.60
  28  -7  -1   80.69    6.60
  28  -7  -1   85.69    7.80
 -21  28  -1   87.19    6.40
  21 -28   1   87.29    5.80
  21 -28   1   74.69    6.70
   7  21   1   78.69    7.60
  21 -28   1   84.59    7.30
  31 -10  -1   12.70    3.90
  31 -10  -1   17.00    3.50
 -21  31  -1   16.50    3.10
  31 -10  -1   17.30    3.30
  10  21   1   19.30    4.30
  21 -31   1   12.80    3.30
  21 -31   1   15.80    4.30
  21 -31   1   16.20    3.70
  34 -13  -1   62.39    6.20
  34 -13  -1   59.79    7.50
  34 -13  -1   55.59    6.10
 -21  34  -1   56.89    5.90
  21 -34   1   54.29    6.20
  13  21   1   59.39    8.00
  21 -34   1   55.39    7.50
 -34  13   1   59.39    5.70
 -21  37  -1    0.80    2.60
  37 -16  -1   -1.30    3.00
  37 -16  -1    2.90    3.70
  16  21   1    1.20    3.70
  21 -37   1    2.80    3.30
  37 -22  -1   -0.20    3.50
  37 -22  -1    3.80    3.50
  37 -22  -1    3.70    3.20
  15 -37   1    2.80    3.20
  22  15   1   -1.00    3.80
 -37  22   1    9.10    3.30
  34 -22  -1   26.70    4.50
  34 -22  -1   21.10    3.70
  34 -22  -1   21.30    4.90
  22  12   1   20.70    5.10
 -34  22   1   26.10    4.00
  12 -34   1   23.80    4.50
  31 -22  -1   77.79    7.20
  31 -22  -1   63.29    6.30
  31 -22  -1   65.79    6.50
  22   9   1   79.29    8.30
   9 -31   1   74.79    7.40
  -6  28  -1   73.39    5.20
  28 -22  -1   73.59    6.90
  28 -22  -1   84.59    6.10
  28 -22  -1   85.39    7.30
   6 -28   1   79.99    7.30
  22   6   1   76.59    7.70
  -3  25  -1   21.80    2.40
  25 -22  -1   14.00    3.00
  25 -22  -1   19.00    3.80
  25 -22  -1   20.10    2.80
  22   3   1   17.60    4.00
   3 -25   1   19.20    3.50
  22 -22  -1    9.40    3.10
  22 -22  -1   10.60    2.80
   0  22  -1   11.70    2.30
  22 -22  -1    8.40    2.20
   0 -22   1   15.30    3.30
  22   0   1    5.20    3.00
  19 -22  -1  211.18    9.80
   3  19  -1  207.58   11.40
  19 -22  -1  199.78   10.80
  19 -22  -1  216.58   10.70
  22  -3   1  211.18   11.50
   6  16  -1   33.40    4.60
  16 -22  -1   32.90    3.20
  16 -22  -1   27.70    3.20
  16 -22  -1   23.10    3.30
 -16  22   1   26.80    3.00
  22  -6   1   31.30    3.90
  22  -6   1   37.30    4.20
  22  -6   1   35.30    3.50
  13 -22  -1   64.19    4.20
  13 -22  -1   64.19    4.80
   9  13  -1   55.99    5.50
  13 -22  -1   60.59    5.60
  -9 -13   1   74.29    3.50
  22  -9   1   67.99    4.80
 -13  22   1   63.29    4.40
  22  -9   1   56.49    5.30
  22  -9   1   59.49    4.80
  10 -22  -1  865.61   35.40
  10 -22  -1  874.71   34.00
  12  10  -1  801.82   35.30
  10 -22  -1  899.81   33.50
 -10  22   1  895.41   33.90
  22 -12   1  852.61   34.30
  22 -12   1  883.11   34.20
  22 -12   1  762.02   34.70
   7 -22  -1  191.18    9.10
  15   7  -1  218.48   11.40
   7 -22  -1  201.68   10.90
   7 -22  -1  199.58    9.50
  22 -15   1  202.38    9.90
  22 -15   1  197.98   10.10
  -7  22   1  194.98    9.40
  22 -15   1  221.48   11.00
   4 -22  -1  204.48    9.00
  18   4  -1  184.48   10.50
   4 -22  -1  189.68   10.70
  22 -18   1  189.38   10.40
  22 -18   1  196.78    9.50
  22 -18   1  195.28    9.90
  -4  22   1  195.48    8.90
  21   1  -1   92.49    7.40
   1 -22  -1  109.79    7.60
   1 -22  -1   98.59    5.20
  22 -21   1   91.59    6.70
  22 -21   1   79.49    6.80
  22 -21   1  108.09    6.20
  -1  22   1   98.99    5.20
  24  -2  -1  153.18   10.40
  22 -24   1  146.69    9.30
   2  22   1  174.48   10.70
  22 -24   1  166.38    8.60
  22 -24   1  169.88   10.10
  27  -5  -1   -1.50    2.10
 -22  27  -1   -1.00    2.20
  27  -5  -1   -0.60    2.80
  22 -27   1   -4.70    2.10
  22 -27   1   -3.00    2.40
  22 -27   1    2.20    2.00
   5  22   1    1.20    2.90
 -22  30  -1  245.88   12.60
  30  -8  -1  258.37   13.30
  30  -8  -1  254.87   14.50
   8  22   1  260.17   14.50
  22 -30   1  259.47   12.30
  22 -30   1  279.67   14.50
  22 -30   1  248.08   13.30
  33 -11  -1    1.30    2.60
 -22  33  -1    3.60    2.40
  33 -11  -1    1.50    3.20
  22 -33   1    1.20    2.70
  11  22   1    0.90    3.40
  22 -33   1   -0.50    3.00
  36 -14  -1   10.90    3.90
 -22  36  -1    8.40    3.20
  36 -14  -1   10.80    3.80
  22 -36   1    9.00    3.70
  14  22   1    7.20    4.00
  22 -36   1   11.30    3.40
  36 -23  -1   43.20    6.30
  36 -23  -1   38.20    5.30
  36 -23  -1   60.69    6.40
 -36  23   1   63.79    6.30
  13 -36   1   51.89    6.90
  23  13   1   44.80    6.70
  33 -23  -1  151.88   11.00
  33 -23  -1  155.68   10.30
  33 -23  -1  157.18    9.30
 -33  23   1  158.68    9.70
  10 -33   1  154.08   10.90
  23  10   1  168.28   12.10
  30 -23  -1   52.09    6.60
  30 -23  -1   36.10    4.80
  30 -23  -1   47.70    5.60
  23   7   1   61.79    6.90
   7 -30   1   58.19    6.60
 -30  23   1   45.80    5.30
  27 -23  -1    0.30    2.10
  27 -23  -1    2.60    2.70
  27 -23  -1   -2.70    2.50
   4 -27   1   -0.50    2.40
  23   4   1   -1.50    2.80
  24 -23  -1   64.49    6.50
  24 -23  -1   64.89    6.10
  24 -23  -1   68.89    5.10
  23   1   1   55.69    6.70
   1 -24   1   73.09    6.50
  21 -23  -1 1162.18   44.50
   2  21  -1 1109.19   46.50
  21 -23  -1 1158.38   45.60
  21 -23  -1 1033.20   45.70
  23  -2   1 1212.78   46.60
   5  18  -1   26.20    3.90
  18 -23  -1   25.30    3.20
  18 -23  -1   33.10    4.60
  18 -23  -1   25.70    2.80
  23  -5   1   24.80    3.20
 -18  23   1   21.30    2.80
  23  -5   1   24.80    3.60
  15 -23  -1  397.86   16.60
  15 -23  -1  410.16   18.30
   8  15  -1  399.86   18.60
  15 -23  -1  402.16   17.40
  23  -8   1  394.36   17.20
  23  -8   1  404.16   18.30
 -15  23   1  393.36   17.10
  23  -8   1  391.86   17.40
  12 -23  -1   56.09    3.90
  12 -23  -1   55.19    5.20
  11  12  -1   60.59    5.90
  12 -23  -1   68.29    4.80
  23 -11   1   47.00    5.40
 -12  23   1   65.59    4.50
  23 -11   1   62.79    4.60
  23 -11   1   55.69    4.60
  14   9  -1  225.78   12.10
   9 -23  -1  239.08   10.80
   9 -23  -1  221.18   12.10
   9 -23  -1  229.68   10.20
  23 -14   1  223.28   11.00
  23 -14   1  239.58   11.10
  -9  23   1  221.38   10.40
  23 -14   1  230.28   11.70
   6 -23  -1  439.26   21.10
   6 -23  -1  468.55   19.50
  17   6  -1  477.45   21.40
  23 -17   1  482.25   20.30
  23 -17   1  479.85   19.90
  23 -17   1  458.25   20.70
  -6  23   1  488.65   19.40
   3 -23  -1   89.49    4.90
   3 -23  -1   78.59    6.70
  20   3  -1   82.59    6.70
  23 -20   1   78.59    6.20
  23 -20   1   87.39    5.60
  23 -20   1   71.89    6.40
  -3  23   1   87.49    4.80
  23   0  -1  274.57   15.20
   0 -23  -1  328.67   15.60
  23 -23   1  310.07   15.00
  23 -23   1  284.87   14.50
  23 -23   1  295.87   13.60
  26  -3  -1  379.36   19.10
  23 -26   1  375.66   18.60
  23 -26   1  364.56   18.20
   3  23   1  428.16   19.60
  23 -26   1  416.06   17.30
  29  -6  -1   55.89    6.20
  29  -6  -1   53.59    6.80
 -23  29  -1   53.39    5.10
  23 -29   1   48.80    5.80
  23 -29   1   58.99    5.00
  23 -29   1   52.89    6.30
   6  23   1   56.39    6.70
  32  -9  -1  126.09    8.60
  32  -9  -1  122.49    9.90
 -23  32  -1  126.09    8.20
   9  23   1  137.19   10.10
  23 -32   1  128.09    9.60
  23 -32   1  116.59    8.70
  35 -12  -1   -5.60    2.90
  35 -12  -1   -0.90    3.20
 -23  35  -1   -2.80    2.60
  12  23   1    2.00    3.60
  23 -35   1   -1.20    2.70
  23 -35   1   -0.70    3.10
  38 -15  -1   41.50    6.50
  38 -15  -1   53.99    6.50
 -23  38  -1   41.80    5.00
  15  23   1   49.99    7.00
  23 -38   1   49.10    6.70
  38 -24  -1   31.40    4.90
  38 -24  -1   39.90    6.30
  24  14   1   35.20    6.30
  14 -38   1   39.40    5.70
  35 -24  -1   -0.50    3.50
  35 -24  -1   -1.40    2.50
  35 -24  -1    2.30    3.30
  11 -35   1   -1.60    3.00
 -35  24   1    4.70    3.00
  24  11   1   -1.70    3.50
  32 -24  -1   31.20    4.70
  32 -24  -1   28.00    4.70
  32 -24  -1   32.50    4.30
 -32  24   1   27.10    4.10
  24   8   1   36.00    5.80
   8 -32   1   31.80    5.00
  29 -24  -1  223.58   12.70
  29 -24  -1  226.58   11.80
  29 -24  -1  211.28   13.00
  24   5   1  247.88   14.00
 -29  24   1  223.68   12.00
   5 -29   1  253.97   13.60
  26 -24  -1   67.99    6.20
  26 -24  -1   66.99    5.20
  26 -24  -1   56.09    6.40
  24   2   1   64.79    7.00
   2 -26   1   66.69    6.60
 -26  24   1   68.89    5.60
  23 -24  -1   44.70    4.30
  23 -24  -1   42.00    5.70
  23 -24  -1   34.30    4.50
   1  23  -1   38.20    5.10
  24  -1   1   33.90    4.80
 -23  24   1   30.00    3.80
   4  20  -1   21.10    3.80
  20 -24  -1   28.10    4.20
  20 -24  -1   23.20    3.50
  20 -24  -1   24.60    2.90
  24  -4   1   17.60    4.00
 -20  24   1   20.40    3.10
  17 -24  -1  209.18   11.00
  17 -24  -1  199.88   10.20
   7  17  -1  186.58   11.00
  17 -24  -1  196.38    9.20
  24  -7   1  175.08   10.80
 -17  24   1  201.78    9.90
  24  -7   1  195.98   10.10
  24  -7   1  196.88    9.80
  14 -24  -1  101.19    5.40
  10  14  -1   91.19    7.30
  14 -24  -1   90.49    6.20
  14 -24  -1  102.89    7.10
  24 -10   1  103.29    7.20
 -14  24   1   88.39    5.80
  24 -10   1   89.09    6.20
  24 -10   1   94.29    6.30
  11 -24  -1   99.09    7.10
  13  11  -1  101.59    7.20
  11 -24  -1   77.09    5.60
  11 -24  -1   91.49    5.20
 -11  24   1   88.29    5.60
  24 -13   1   93.69    6.00
  24 -13   1   98.69    6.70
  24 -13   1   89.29    6.10
   8 -24  -1   21.60    2.50
  16   8  -1   18.60    3.40
   8 -24  -1   25.30    3.80
   8 -24  -1   30.30    3.40
  -8  24   1   26.30    2.80
  24 -16   1   39.10    4.40
  24 -16   1   21.00    3.60
  24 -16   1   22.40    2.90
  19   5  -1  279.27   14.90
   5 -24  -1  310.37   15.10
   5 -24  -1  294.47   13.00
  24 -19   1  290.27   14.60
  24 -19   1  317.77   13.60
  -5  24   1  307.77   13.00
  24 -19   1  291.47   14.30
   2 -24  -1    3.70    2.50
  22   2  -1   -1.30    2.90
  24 -22   1    3.00    2.30
  24 -22   1    4.00    2.10
  -2  24   1    6.00    1.60
  24 -22   1    1.70    2.70
  25  -1  -1   84.99    7.40
  24 -25   1   72.09    7.00
  24 -25   1   70.49    6.90
   1  24   1   74.79    7.30
  24 -25   1   89.09    5.90
  28  -4  -1   39.20    4.70
  28  -4  -1   35.70    5.10
 -24  28  -1   47.40    5.10
  24 -28   1   34.20    4.30
  24 -28   1   35.50    4.90
  24 -28   1   47.20    4.70
   4  24   1   36.20    5.20
  31  -7  -1   89.09    8.70
  31  -7  -1  107.69    8.10
 -24  31  -1  108.59    7.50
  24 -31   1  102.99    6.80
   7  24   1  107.89    9.00
  24 -31   1  106.89    8.00
  24 -31   1  114.59    8.70
 -24  34  -1   88.09    7.20
  34 -10  -1   83.59    7.70
  34 -10  -1   87.99    9.10
  24 -34   1   93.99    8.10
  24 -34   1   96.29    8.90
  10  24   1   96.99    9.40
  37 -13  -1   48.90    6.00
 -24  37  -1   54.99    6.20
  37 -13  -1   61.29    8.10
  24 -37   1   56.49    7.60
  13  24   1   60.19    8.30
  24 -37   1   56.89    6.60
  37 -25  -1   29.70    4.90
  37 -25  -1   30.00    4.50
  37 -25  -1   23.10    4.90
 -37  25   1   26.70    4.20
  25  12   1   33.30    6.20
  12 -37   1   29.90    5.20
  34 -25  -1    7.60    3.90
  34 -25  -1   10.60    3.20
  34 -25  -1    5.80    3.20
   9 -34   1    7.80    3.50
  25   9   1    6.00    4.20
 -34  25   1   10.30    3.20
  31 -25  -1   -2.60    2.90
  31 -25  -1    2.10    3.20
  31 -25  -1   -2.40    2.50
 -31  25   1   -3.60    2.50
   6 -31   1    0.60    3.00
  25   6   1    0.70    3.20
  28 -25  -1    1.60    2.70
  28 -25  -1   -2.20    2.10
  28 -25  -1    2.20    2.40
   3 -28   1    0.60    2.80
 -28  25   1    2.70    2.30
  25   3   1    1.90    2.80
  25 -25  -1  294.27   15.50
  25 -25  -1  319.27   14.20
  25 -25  -1  304.47   15.30
   0  25  -1  324.47   16.40
  25   0   1  323.27   16.40
 -25  25   1  294.17   14.60
  22 -25  -1  245.78   13.30
  22 -25  -1  266.07   13.80
   3  22  -1  252.07   14.10
  22 -25  -1  276.27   12.30
  25  -3   1  256.47   14.10
 -22  25   1  263.77   12.60
  19 -25  -1    3.00    1.90
  19 -25  -1    6.00    2.70
  19 -25  -1    3.90    2.80
   6  19  -1    4.90    2.80
  25  -6   1   -1.40    2.80
  25  -6   1    4.50    2.30
 -19  25   1    4.90    2.10
  16 -25  -1   56.09    5.20
   9  16  -1   57.49    6.30
  16 -25  -1   56.49    5.50
  16 -25  -1   54.09    4.40
  25  -9   1   47.00    5.40
  25  -9   1   42.50    5.00
 -16  25   1   46.10    4.90
  25  -9   1   56.29    5.70
  13 -25  -1  258.17   12.20
  13 -25  -1  254.57   11.30
  13 -25  -1  247.68   13.20
  12  13  -1  271.67   13.90
 -13  25   1  253.07   11.90
  25 -12   1  250.87   12.10
  25 -12   1  242.28   12.10
  25 -12   1  261.07   13.10
  10 -25  -1   98.09    7.40
  15  10  -1  104.99    7.80
  10 -25  -1   86.49    5.90
  10 -25  -1   96.39    5.50
  25 -15   1   92.29    6.20
  25 -15   1   96.99    7.20
 -10  25   1   95.59    5.70
  25 -15   1   90.29    6.20
   7 -25  -1  218.28   10.70
   7 -25  -1  232.68   12.60
  18   7  -1  254.97   13.10
  -7  25   1  245.28   10.70
  25 -18   1  208.18   11.40
  25 -18   1  230.68   11.30
  25 -18   1  232.08   12.10
   4 -25  -1   51.19    5.90
  21   4  -1   45.40    6.20
  25 -21   1   45.90    4.90
  25 -21   1   52.49    5.80
  25 -21   1   55.29    4.70
  -4  25   1   53.19    4.00
   1 -25  -1   49.50    5.80
  24   1  -1   35.40    5.10
  25 -24   1   51.89    4.70
  25 -24   1   31.70    4.30
  25 -24   1   48.50    5.90
  27  -2  -1   54.29    6.30
 -25  27  -1   53.59    5.40
   2  25   1   48.10    6.30
  25 -27   1   43.50    6.00
  25 -27   1   50.89    5.60
  25 -27   1   54.09    4.90
  30  -5  -1   12.40    4.00
 -25  30  -1   17.10    3.00
  30  -5  -1   15.20    3.30
   5  25   1   15.10    4.00
  25 -30   1   12.90    3.40
  25 -30   1   15.40    3.50
  25 -30   1   16.70    2.80
  33  -8  -1  159.08   11.60
  33  -8  -1  162.48   10.60
 -25  33  -1  147.09    9.40
  25 -33   1  149.79   10.90
   8  25   1  152.58   11.40
  25 -33   1  164.48   10.50
 -25  36  -1  161.18   10.60
  36 -11  -1  205.88   13.20
  36 -11  -1  196.58   12.20
  11  25   1  191.88   13.30
  25 -36   1  187.38   12.70
  25 -36   1  183.38   11.70
  36 -26  -1   85.29    9.00
  36 -26  -1   88.59    8.40
  36 -26  -1   89.59    7.40
  26  10   1   82.39    9.60
  10 -36   1   90.69    8.40
 -36  26   1   93.99    7.90
  33 -26  -1   -1.00    3.30
  33 -26  -1    4.50    2.80
  33 -26  -1    3.80    3.30
  26   7   1    4.40    4.00
 -33  26   1    9.60    3.30
   7 -33   1    6.10    3.50
  30 -26  -1    7.60    3.40
  30 -26  -1    6.80    3.40
  30 -26  -1    0.60    2.50
  26   4   1    8.40    3.90
   4 -30   1    3.90    3.30
 -30  26   1    9.40    3.00
  27 -26  -1    2.60    2.20
  27 -26  -1    4.80    3.00
  -1  27  -1    2.40    2.80
  27 -26  -1    3.50    2.50
 -27  26   1    3.90    2.20
  26   1   1    0.10    2.80
  24 -26  -1   47.30    5.90
  24 -26  -1   49.90    4.40
  24 -26  -1   40.90    5.00
   2  24  -1   49.80    6.30
  26  -2   1   44.40    5.80
 -24  26   1   31.20    3.90
  21 -26  -1   32.30    4.40
  21 -26  -1   26.90    3.30
   5  21  -1   32.10    4.90
  21 -26  -1   36.70    4.50
  26  -5   1   42.70    4.80
 -21  26   1   38.90    4.30
  26  -5   1   32.90    4.50
  18 -26  -1   27.60    2.90
  18 -26  -1   22.20    3.40
   8  18  -1   24.10    4.30
  18 -26  -1   20.80    3.80
 -18  26   1   21.80    3.30
  26  -8   1   26.30    4.30
  26  -8   1   23.10    3.40
  26  -8   1   16.30    3.20
  15 -26  -1   84.59    6.30
  15 -26  -1   86.49    5.40
  11  15  -1   90.69    7.70
  15 -26  -1   94.39    7.30
  26 -11   1   82.29    6.70
 -15  26   1   74.29    5.70
  26 -11   1   80.19    6.40
  26 -11   1   68.79    6.10
  12 -26  -1   -2.50    1.80
  14  12  -1   -0.20    2.60
  12 -26  -1    0.00    2.30
  12 -26  -1    1.60    1.60
 -12  26   1   -1.70    1.60
  26 -14   1    1.00    2.30
  26 -14   1   -1.30    2.20
  26 -14   1    2.10    2.50
   9 -26  -1   95.79    5.50
  17   9  -1   84.69    7.30
   9 -26  -1  113.49    7.60
   9 -26  -1   90.09    5.90
  -9  26   1   99.49    5.80
  26 -17   1   84.29    6.70
  26 -17   1   90.49    6.20
  26 -17   1   91.69    7.20
   6 -26  -1  136.39    8.90
  20   6  -1  123.19    9.20
   6 -26  -1  132.39    6.90
  26 -20   1  122.19    7.20
  -6  26   1  116.49    6.60
  26 -20   1  105.39    8.00
  26 -20   1  129.49    8.60
  23   3  -1    3.90    3.00
   3 -26  -1    5.30    2.70
  26 -23   1    7.90    2.60
  26 -23   1    6.20    2.30
  26 -23   1    4.80    2.70
  26   0  -1  105.39    8.90
  26 -26   1  113.39    8.20
  26 -26   1  119.09    8.60
   0  26   1  122.89    9.10
  26 -26   1  108.89    7.20
 -26  29  -1    4.40    2.20
  29  -3  -1    5.20    2.60
  29  -3  -1   -0.70    3.00
   3  26   1    2.30    2.90
  26 -29   1   -0.80    2.20
  26 -29   1    3.00    2.70
  26 -29   1    3.30    2.80
  32  -6  -1   62.19    6.50
 -26  32  -1   66.19    6.30
  32  -6  -1   60.09    7.80
  26 -32   1   60.59    7.30
  26 -32   1   64.59    6.80
   6  26   1   59.29    7.50
 -26  35  -1   12.40    3.60
  35  -9  -1   17.40    4.60
  35  -9  -1   24.40    5.00
  26 -35   1   19.60    4.40
  26 -35   1   20.30    4.70
   9  26   1   22.40    4.90
  35 -27  -1   -3.30    3.40
  35 -27  -1    2.20    2.80
  35 -27  -1    3.10    3.40
  27   8   1   -3.00    3.60
 -35  27   1    2.80    3.10
   8 -35   1    4.60    3.10
  32 -27  -1  114.79    9.80
  32 -27  -1  122.09    9.10
  32 -27  -1  128.69    8.30
  27   5   1  126.29   10.90
 -32  27   1  125.09    8.80
   5 -32   1  133.49    9.90
  29 -27  -1   83.99    6.70
  29 -27  -1  101.39    8.30
  29 -27  -1   99.09    7.90
  -2  29  -1  111.59    8.80
  27   2   1   91.39    8.80
 -29  27   1   90.09    6.90
  26 -27  -1    8.60    2.30
  26 -27  -1   10.40    3.30
   1  26  -1   10.30    3.50
  26 -27  -1    7.70    2.80
 -26  27   1    9.60    2.60
  27  -1   1   10.00    3.70
  23 -27  -1  121.19    8.60
  23 -27  -1  132.79    7.30
  23 -27  -1  141.99    9.30
   4  23  -1  109.49    9.10
 -23  27   1  126.49    7.80
  27  -4   1  134.29    9.50
  27  -4   1  127.99    8.30
   7  20  -1    3.80    2.80
  20 -27  -1    0.10    2.50
  20 -27  -1    1.60    2.80
  20 -27  -1    1.40    1.90
 -20  27   1    5.20    2.20
  27  -7   1    2.30    3.20
  27  -7   1    4.80    2.50
  17 -27  -1  968.50   37.30
  17 -27  -1  931.01   39.40
  17 -27  -1  933.11   38.30
  10  17  -1  973.10   40.10
  27 -10   1  975.50   39.50
  27 -10   1  890.91   38.00
 -17  27   1  941.61   38.00
  27 -10   1  941.11   38.50
  13  14  -1    2.50    3.00
  14 -27  -1    1.40    2.50
  14 -27  -1    4.50    2.90
  14 -27  -1    0.40    1.90
  27 -13   1    3.50    2.80
  27 -13   1   -1.90    2.30
 -14  27   1   -2.50    2.00
  27 -13   1    1.90    2.80
  11 -27  -1   -4.90    1.70
  11 -27  -1   -3.50    1.40
  16  11  -1   -2.60    2.40
  11 -27  -1   -1.70    2.30
  27 -16   1   -2.70    2.20
  27 -16   1   -0.60    2.20
  27 -16   1   -2.90    2.30
 -11  27   1   -2.80    1.80
   8 -27  -1   75.39    5.20
   8 -27  -1   82.89    7.00
  19   8  -1   57.39    7.00
  27 -19   1   72.19    5.70
  -8  27   1   73.59    5.10
  27 -19   1   68.19    6.00
  27 -19   1   68.59    6.60
   5 -27  -1  122.39    8.60
  22   5  -1  102.39    8.80
  -5  27   1  125.79    6.50
  27 -22   1  105.99    8.00
  27 -22   1  100.79    8.00
  27 -22   1  119.39    7.20
  25   2  -1    1.30    2.70
   2 -27  -1   -1.10    2.30
  27 -25   1    0.50    2.40
  27 -25   1    2.40    2.20
  27 -25   1   -2.20    2.40
  28  -1  -1   31.10    4.90
 -27  28  -1   34.40    4.30
   1  27   1   48.40    6.20
  27 -28   1   33.90    4.80
  27 -28   1   37.10    4.10
  27 -28   1   36.70    4.70
  31  -4  -1    8.10    4.00
 -27  31  -1   11.00    3.20
  31  -4  -1    8.60    3.20
  27 -31   1    8.80    3.30
  27 -31   1   10.10    2.80
   4  27   1    7.00    3.40
  27 -31   1    7.90    3.60
 -27  34  -1  450.05   21.70
  34  -7  -1  460.75   23.60
  34  -7  -1  483.45   22.50
   7  27   1  474.75   23.80
  27 -34   1  475.85   22.60
  27 -34   1  490.35   23.50
  37 -10  -1   15.70    4.80
  37 -10  -1   15.90    4.30
 -27  37  -1   16.60    4.00
  27 -37   1   20.20    4.50
  27 -37   1   15.80    4.50
  10  27   1   15.60    4.80
  34 -28  -1    3.80    3.40
  34 -28  -1   -1.00    3.60
  34 -28  -1    3.80    2.80
 -34  28   1    0.50    2.50
  28   6   1    0.40    4.00
  31 -28  -1    5.10    3.00
  31 -28  -1    5.10    3.40
  -3  31  -1    1.40    3.20
  31 -28  -1    5.50    2.80
  28   3   1    5.00    3.80
 -31  28   1    1.10    2.90
  28 -28  -1  158.88   10.40
   0  28  -1  189.98   11.60
  28 -28  -1  174.08   11.00
  28 -28  -1  163.88    9.30
  28   0   1  155.98   11.30
 -28  28   1  166.08    9.70
  25 -28  -1   -4.00    2.00
  25 -28  -1   -0.80    1.70
   3  25  -1   -0.70    2.60
  25 -28  -1    0.80    2.20
 -25  28   1    0.90    2.10
  22 -28  -1  317.37   16.50
  22 -28  -1  318.97   16.00
   6  22  -1  329.27   17.00
  22 -28  -1  342.97   14.80
 -22  28   1  324.17   15.50
  28  -6   1  346.47   16.20
  28  -6   1  336.67   17.00
  19 -28  -1   26.70    3.10
  19 -28  -1   24.90    4.10
   9  19  -1   19.00    4.10
  19 -28  -1   27.90    4.00
  28  -9   1   19.80    3.50
  28  -9   1   16.70    4.00
  28  -9   1   20.90    3.70
 -19  28   1   20.70    3.40
  16 -28  -1  222.28   10.50
  16 -28  -1  215.98   11.50
  12  16  -1  208.68   12.70
  16 -28  -1  240.68   12.80
  28 -12   1  215.18   11.60
 -16  28   1  209.48   11.00
  28 -12   1  227.48   12.60
  28 -12   1  231.98   11.90
  13 -28  -1   74.99    6.00
  13 -28  -1   82.79    6.90
  15  13  -1   87.99    8.00
  13 -28  -1   82.39    5.20
 -13  28   1   77.89    5.70
  28 -15   1   76.19    6.10
  28 -15   1   81.59    7.20
  28 -15   1   66.89    6.30
  10 -28  -1   -0.70    2.40
  18  10  -1   -1.30    2.60
  10 -28  -1    1.10    1.90
 -10  28   1    0.30    1.80
  28 -18   1   -0.20    2.20
  28 -18   1    0.50    2.50
  28 -18   1   -1.80    2.50
   7 -28  -1   10.70    3.30
  21   7  -1    8.60    3.40
  -7  28   1   10.10    2.10
  28 -21   1    4.90    3.10
  28 -21   1    9.40    3.20
  28 -21   1   11.60    2.70
  24   4  -1    5.90    3.30
   4 -28  -1    8.80    3.10
  28 -24   1   11.20    2.90
  28 -24   1    5.20    2.90
  28 -24   1    7.30    3.10
 -28  27  -1    8.30    2.70
  27   1  -1    5.70    3.40
  -1  28   1    5.90    3.20
  28 -27   1    9.40    3.20
  28 -27   1    4.70    2.60
  28 -27   1    9.50    3.30
 -28  30  -1   60.79    5.60
  30  -2  -1   55.89    6.00
  30  -2  -1   56.59    7.40
   2  28   1   55.69    7.00
  28 -30   1   49.40    6.60
  28 -30   1   53.59    6.40
  28 -30   1   47.50    5.30
  33  -5  -1   11.80    4.70
  33  -5  -1    7.60    4.00
 -28  33  -1   12.50    3.40
  28 -33   1    6.30    3.90
   5  28   1   14.00    4.50
  28 -33   1   10.70    4.00
  36  -8  -1   71.09    7.60
  36  -8  -1   83.79    9.30
 -28  36  -1   76.69    7.20
   8  28   1   93.59    9.40
  28 -36   1   79.79    8.30
  28 -36   1   79.69    8.70
  36 -29  -1   10.90    3.60
  36 -29  -1    6.90    4.00
  36 -29  -1    6.90    3.10
 -36  29   1    8.00    3.10
  29   7   1   12.30    4.50
  33 -29  -1  206.68   13.40
  33 -29  -1  217.68   11.60
  33 -29  -1  212.78   13.00
  -4  33  -1  202.08   13.90
  29   4   1  236.78   14.90
 -33  29   1  211.68   12.10
  -1  30  -1   17.50    4.30
  30 -29  -1   22.70    3.60
  30 -29  -1   17.20    4.10
  30 -29  -1   15.10    4.10
  29   1   1   18.00    4.80
  29   1   1   18.30    3.80
 -30  29   1   16.50    3.50
  27 -29  -1    0.30    2.70
  27 -29  -1    3.60    2.80
   2  27  -1    0.40    2.60
  27 -29  -1   -3.00    2.00
  29  -2   1    1.20    2.30
 -27  29   1    1.10    2.40
  29  -2   1   -3.30    2.90
  24 -29  -1    4.60    2.00
  24 -29  -1   -0.10    2.60
  24 -29  -1    2.20    2.20
   5  24  -1    3.80    3.00
  29  -5   1    4.00    3.00
  29  -5   1    1.60    2.40
 -24  29   1    3.40    2.20
  21 -29  -1   33.30    4.80
  21 -29  -1   50.29    5.10
  21 -29  -1   44.50    4.30
   8  21  -1   37.50    5.20
  29  -8   1   36.50    5.00
  29  -8   1   39.90    4.70
 -21  29   1   34.00    4.10
  18 -29  -1   19.10    3.90
  18 -29  -1   22.10    3.60
  11  18  -1   19.20    4.20
  18 -29  -1   17.90    2.60
 -18  29   1   15.90    3.10
  29 -11   1   13.60    3.10
  29 -11   1   15.00    3.10
  29 -11   1   15.90    3.50
  15 -29  -1  107.69    7.20
  15 -29  -1  118.29    8.60
  14  15  -1   99.29    8.70
  29 -14   1  105.09    7.30
 -15  29   1  107.59    7.00
  29 -14   1  113.49    8.10
  29 -14   1  104.59    7.50
  12 -29  -1   66.99    5.30
  12 -29  -1   65.89    6.70
  17  12  -1   57.79    7.00
  29 -17   1   61.69    5.90
  29 -17   1   59.09    6.60
 -12  29   1   61.19    4.90
  29 -17   1   69.69    5.80
   9 -29  -1   46.90    5.90
  20   9  -1   49.50    6.30
  29 -20   1   44.10    5.00
  29 -20   1   49.50    6.10
  29 -20   1   51.09    5.30
  -9  29   1   46.20    4.40
  23   6  -1   60.49    6.80
   6 -29  -1   59.79    6.60
  29 -23   1   63.19    6.70
  29 -23   1   47.30    5.50
  29 -23   1   61.89    6.10
   3 -29  -1   36.10    5.20
  26   3  -1   55.89    6.60
  29 -26   1   51.39    6.30
  29 -26   1   42.90    5.20
  29 -26   1   46.70    5.30
 -29  29  -1  194.68   11.20
  29   0  -1  209.38   13.20
  29 -29   1  195.18   10.90
  29 -29   1  188.18   11.80
  29 -29   1  215.98   12.50
   0  29   1  200.98   12.70
 -29  32  -1   39.70    4.80
  32  -3  -1   35.60    5.90
  32  -3  -1   39.50    5.60
  29 -32   1   32.20    5.40
   3  29   1   24.60    5.10
  29 -32   1   37.30    5.20
 -29  35  -1   34.70    5.00
  35  -6  -1   37.70    6.40
  35  -6  -1   34.10    5.40
  29 -35   1   26.70    5.30
  29 -35   1   43.10    5.80
   6  29   1   41.80    6.30
  -5  35  -1   59.59    8.00
  35 -30  -1   58.89    6.90
  35 -30  -1   58.49    6.50
  35 -30  -1   55.69    7.70
  30   5   1   53.79    7.50
 -35  30   1   53.19    6.20
  32 -30  -1   13.60    4.20
  32 -30  -1   15.00    3.30
  32 -30  -1    9.10    4.30
  -2  32  -1   11.20    4.10
  30   2   1   14.90    4.30
 -32  30   1    8.90    3.80
  30   2   1   12.70    4.60
   1  29  -1   28.70    5.00
  29 -30  -1   24.00    3.60
  29 -30  -1   24.80    4.80
  29 -30  -1   23.80    4.10
  30  -1   1   19.50    4.90
  30  -1   1   24.40    4.40
 -29  30   1   21.70    3.80
  26 -30  -1   11.00    3.40
  26 -30  -1   11.10    2.70
   4  26  -1   12.90    3.60
  26 -30  -1    9.40    3.30
 -26  30   1   11.70    2.80
  30  -4   1    8.80    3.70
  30  -4   1   13.90    3.40
  23 -30  -1   28.10    4.10
  23 -30  -1   24.30    4.10
   7  23  -1   16.30    3.80
  23 -30  -1   19.70    3.90
  30  -7   1   23.50    4.10
  30  -7   1   19.30    4.30
 -23  30   1   25.90    3.70
  20 -30  -1  279.37   14.10
  20 -30  -1  270.97   14.90
  10  20  -1  286.47   15.60
  30 -10   1  285.27   14.20
 -20  30   1  297.17   13.60
  30 -10   1  261.07   14.70
  17 -30  -1    9.00    2.90
  17 -30  -1    6.30    3.00
  13  17  -1    5.90    3.30
 -17  30   1    4.20    2.20
  30 -13   1    5.30    2.80
  30 -13   1    6.90    2.90
  30 -13   1    2.40    2.60
  14 -30  -1  145.29    8.40
  14 -30  -1  149.88   10.00
  16  14  -1  146.49   10.40
  30 -16   1  141.39    8.50
 -14  30   1  139.29    8.10
  30 -16   1  131.09    8.70
  30 -16   1  141.79    9.50
  11 -30  -1   83.29    7.60
  11 -30  -1   77.09    6.50
  19  11  -1   71.19    7.90
 -11  30   1   86.89    5.80
  30 -19   1   78.39    6.70
  30 -19   1   82.69    7.50
  30 -19   1   76.79    6.10
   8 -30  -1    5.10    3.10
  22   8  -1    7.70    3.60
  30 -22   1    5.80    2.50
  30 -22   1    3.00    3.00
  -8  30   1    0.80    2.10
  30 -22   1    5.90    3.10
   5 -30  -1   31.60    4.90
  25   5  -1   45.20    6.20
  30 -25   1   29.60    4.50
  30 -25   1   33.10    4.30
  30 -25   1   42.90    5.10
 -30  28  -1    1.90    2.70
  28   2  -1    0.20    3.40
  30 -28   1   -0.50    2.60
  -2  30   1    0.30    2.90
  30 -28   1   -0.50    2.40
  30 -28   1    4.60    3.20
  31  -1  -1   11.00    4.40
  31  -1  -1    6.60    3.40
 -30  31  -1    6.20    3.00
  30 -31   1    2.80    3.70
  30 -31   1    7.20    3.90
   1  30   1    5.70    3.90
  30 -31   1    7.80    3.10
  34  -4  -1    3.90    4.20
  34  -4  -1    5.10    3.60
 -30  34  -1    6.50    3.20
   4  30   1    5.90    3.90
  30 -34   1    5.50    3.80
  30 -34   1    7.60    4.00
  34 -31  -1   61.49    8.00
  34 -31  -1   45.50    6.20
  -3  34  -1   64.09    8.10
 -34  31   1   55.69    6.40
  31   3   1   53.89    7.60
  31   3   1   58.39    7.00
   0  31  -1  160.28   11.70
  31 -31  -1  142.89   10.70
  31 -31  -1  134.59   10.90
  31   0   1  148.09   11.80
 -31  31   1  134.69    9.50
  31   0   1  158.98   10.70
   3  28  -1   -1.10    2.70
  28 -31  -1   -0.20    2.50
  28 -31  -1   -3.10    2.80
  31  -3   1   -1.70    3.20
  31  -3   1   -1.00    2.70
 -28  31   1   -0.80    2.60
  25 -31  -1  103.39    7.70
  25 -31  -1  105.29    8.50
   6  25  -1  113.29    8.70
  31  -6   1   95.59    8.80
  31  -6   1  109.59    7.90
 -25  31   1   99.89    7.20
   9  22  -1   13.90    4.00
  22 -31  -1   14.10    3.40
  22 -31  -1   17.40    3.90
  31  -9   1   13.00    3.10
  31  -9   1   13.80    3.90
 -22  31   1   16.80    3.20
  19 -31  -1   48.60    6.40
  19 -31  -1   52.29    5.70
  12  19  -1   38.20    5.60
  31 -12   1   49.80    5.30
 -19  31   1   57.49    5.40
  31 -12   1   57.89    5.60
  31 -12   1   46.30    6.40
  16 -31  -1    5.00    2.60
  15  16  -1    3.90    3.10
  16 -31  -1    1.30    2.80
  31 -15   1    3.00    3.00
  31 -15   1    5.80    2.70
 -16  31   1    9.30    2.60
  31 -15   1    1.00    2.30
  18  13  -1    6.70    3.50
  13 -31  -1    3.10    2.20
  13 -31  -1    2.90    3.00
 -13  31   1    4.90    2.40
  31 -18   1    4.80    2.50
  31 -18   1    8.60    2.80
  31 -18   1    3.10    3.10
  21  10  -1  334.27   17.20
  10 -31  -1  329.17   16.70
  31 -21   1  297.47   15.30
  31 -21   1  330.57   16.60
  31 -21   1  296.57   15.00
 -10  31   1  283.27   14.20
   7 -31  -1   86.09    7.90
  24   7  -1  102.59    8.90
  31 -24   1   66.09    6.90
  31 -24   1   76.39    7.20
  31 -24   1   70.79    6.60
   4 -31  -1  200.48   13.00
 -31  27  -1  213.38   11.80
  27   4  -1  223.78   14.00
  31 -27   1  219.08   13.10
  31 -27   1  206.48   12.50
  31 -27   1  221.58   11.60
 -31  30  -1    5.90    3.20
  30   1  -1    6.10    4.20
  31 -30   1    5.80    3.10
  31 -30   1    4.40    3.70
  31 -30   1    5.50    3.80
  -1  31   1    5.90    3.80
 -31  33  -1   70.59    7.10
  33  -2  -1   72.59    8.80
  33  -2  -1   74.99    7.90
   2  31   1   72.59    8.40
  31 -33   1   57.69    7.00
  31 -33   1   66.39    8.10
  33 -32  -1   83.99    8.90
  33 -32  -1   89.69    8.30
  -1  33  -1   98.29    9.30
  32   1   1   88.29    8.70
 -33  32   1   81.69    7.90
  32   1   1   78.49    9.60
  30 -32  -1   66.59    8.20
   2  30  -1   70.59    8.50
  30 -32  -1   63.19    7.00
 -30  32   1   73.29    6.70
  32  -2   1   70.59    8.80
  32  -2   1   69.79    7.90
  27 -32  -1   84.79    8.40
   5  27  -1   79.99    8.60
  27 -32  -1   90.19    8.00
  32  -5   1   80.69    7.90
  32  -5   1   84.39    8.90
 -27  32   1   85.29    7.30
  24 -32  -1    5.30    3.10
  24 -32  -1    3.70    2.60
   8  24  -1    6.40    3.30
  32  -8   1    4.60    2.70
  32  -8   1    1.70    3.20
 -24  32   1    6.00    2.50
  21 -32  -1   13.10    3.60
  11  21  -1   15.90    4.10
  21 -32  -1    9.50    3.00
  32 -11   1    9.80    3.60
  32 -11   1   15.30    3.20
 -21  32   1    9.50    2.70
  18 -32  -1   27.10    4.00
  18 -32  -1   27.00    4.70
  14  18  -1   27.10    5.00
 -18  32   1   22.40    3.30
  32 -14   1   26.00    3.90
  32 -14   1   32.80    4.30
  32 -14   1   24.00    4.60
  17  15  -1    0.30    3.20
  15 -32  -1    4.80    2.60
  15 -32  -1   -0.80    2.90
 -15  32   1    4.50    2.40
  32 -17   1    1.20    2.60
  32 -17   1    2.30    2.70
  32 -17   1   11.10    3.90
  20  12  -1  110.89    9.80
  12 -32  -1  111.29    9.10
  32 -20   1  122.49    8.40
 -12  32   1  118.99    7.40
  32 -20   1  110.69    9.10
  32 -20   1  107.69    7.90
  23   9  -1   25.00    4.80
   9 -32  -1   28.50    4.80
  32 -23   1   30.00    4.90
  32 -23   1   22.00    3.60
  32 -23   1   31.80    4.60
   6 -32  -1   16.70    4.40
  26   6  -1   17.90    4.40
 -32  26  -1   16.40    3.50
  32 -26   1   21.00    4.20
  32 -26   1   16.30    4.10
  32 -26   1   16.90    3.60
  29   3  -1   43.10    6.60
 -32  29  -1   37.00    5.30
  32 -29   1   54.69    7.60
  32 -29   1   53.89    6.40
  -3  32   1   55.99    7.80
  32 -29   1   58.69    6.10
  32   0  -1   20.10    4.70
 -32  32  -1   21.10    3.90
  32   0  -1   14.80    4.80
   0  32   1   12.80    4.50
  32 -32   1   14.50    4.50
  32 -32   1   15.20    4.30
  32 -33  -1    3.70    3.80
  32 -33  -1    0.80    3.20
   1  32  -1    4.70    3.90
  33  -1   1    7.30    3.70
  33  -1   1    1.70    4.00
 -32  33   1    6.50    3.10
   4  29  -1    3.30    3.90
  29 -33  -1    4.30    3.50
  29 -33  -1    0.40    3.60
 -29  33   1    4.50    3.30
  33  -4   1    0.30    3.90
  33  -4   1    1.90    3.20
  26 -33  -1  101.29    8.60
  26 -33  -1   97.09    9.00
   7  26  -1   87.79    8.70
  33  -7   1   98.69    9.40
 -26  33   1   96.89    8.00
  33  -7   1  100.69    8.60
  23 -33  -1   29.50    5.10
  10  23  -1   34.10    5.40
  23 -33  -1   35.20    4.80
  33 -10   1   37.40    5.00
  33 -10   1   26.20    4.80
 -23  33   1   27.10    4.00
  20 -33  -1   18.60    3.70
  13  20  -1   18.30    4.20
  20 -33  -1   22.80    4.40
 -20  33   1   18.60    3.20
  33 -13   1   26.60    4.80
  33 -13   1   18.90    3.60
  17 -33  -1    4.80    3.10
  16  17  -1    8.40    3.60
  17 -33  -1    8.40    3.00
  33 -16   1    3.20    2.50
  33 -16   1    4.70    3.20
  33 -16   1    6.50    3.30
 -17  33   1    4.70    2.50
  19  14  -1    2.30    3.20
  14 -33  -1    4.10    3.10
  33 -19   1    1.80    2.80
  33 -19   1    1.80    2.60
 -14  33   1    3.60    2.30
  33 -19   1    1.80    2.90
  11 -33  -1   32.70    5.00
  22  11  -1   32.40    5.60
  33 -22   1   30.70    5.10
  33 -22   1   25.80    3.90
 -11  33   1   24.10    3.80
  33 -22   1   29.20    4.30
   8 -33  -1  192.28   12.30
  25   8  -1  189.18   13.00
  33 -25   1  180.78   12.10
  33 -25   1  175.98   10.60
  33 -25   1  176.08   11.10
  28   5  -1    6.90    4.50
 -33  28  -1    7.80    3.10
   5 -33  -1   10.80    4.10
  33 -28   1   12.20    3.40
  33 -28   1   12.30    3.50
  33 -28   1    6.70    4.10
  31   2  -1  185.88   13.40
 -33  31  -1  173.68   11.20
  33 -31   1  184.38   10.60
  33 -31   1  171.98   12.20
  33 -31   1  165.08   11.40
  -2  33   1  189.18   12.80
  31 -34  -1    5.40    3.80
  31 -34  -1   10.30    4.00
   3  31  -1    9.20    4.00
  34  -3   1    8.10    4.00
  34  -3   1    5.40    4.20
 -31  34   1   11.30    3.60
   6  28  -1  122.79   10.50
  28 -34  -1  117.99    9.60
  28 -34  -1  108.89   10.20
 -28  34   1  119.19    9.00
  34  -6   1  123.19    9.80
  34  -6   1  103.09   10.30
  25 -34  -1  406.16   19.30
   9  25  -1  402.16   20.60
  25 -34  -1  381.96   19.90
 -25  34   1  354.56   18.00
  34  -9   1  384.46   19.10
  34  -9   1  368.76   19.90
  22 -34  -1   28.50    4.60
  12  22  -1   32.50    5.60
  22 -34  -1   32.00    5.30
 -22  34   1   27.00    4.20
  34 -12   1   32.00    5.30
  34 -12   1   34.40    5.00
  15  19  -1    4.00    3.30
  19 -34  -1    0.40    2.50
  19 -34  -1   -2.80    2.80
  34 -15   1   -0.20    2.80
  34 -15   1   -3.60    3.00
  34 -15   1   -3.20    2.60
 -19  34   1    1.90    2.60
  18  16  -1  191.88   13.00
  16 -34  -1  182.38   12.20
 -16  34   1  184.58   10.20
  34 -18   1  175.78   10.90
  34 -18   1  189.78   12.30
  34 -18   1  182.88   10.90
  13 -34  -1   26.00    5.00
  21  13  -1   22.80    5.00
  34 -21   1   24.90    4.20
  34 -21   1   18.10    4.50
 -13  34   1   24.90    3.50
  34 -21   1   24.10    4.30
  24  10  -1   27.70    5.50
  10 -34  -1   33.60    5.20
  34 -24   1   30.70    4.20
  34 -24   1   37.30    5.00
  34 -24   1   22.70    4.80
   7 -34  -1   56.49    7.20
 -34  27  -1   65.09    6.70
  27   7  -1   44.80    7.00
  34 -27   1   42.40    6.20
  34 -27   1   54.79    6.30
  34 -27   1   62.19    6.20
 -34  30  -1   32.30    4.70
  30   4  -1   40.50    6.80
  -4  34   1   31.20    5.50
  34 -30   1   36.40    5.50
  34 -30   1   35.10    5.60
  34 -30   1   50.09    5.90
  30 -35  -1    1.20    3.50
   5  30  -1    4.50    3.80
  30 -35  -1    7.20    3.60
  35  -5   1    3.20    4.10
 -30  35   1    6.60    3.10
  35  -5   1    8.30    3.80
   8  27  -1  134.29   11.00
  27 -35  -1  141.09   10.80
  27 -35  -1  127.39   10.10
  35  -8   1  124.89   10.20
 -27  35   1  130.79    9.20
  35  -8   1  120.99   10.30
  24 -35  -1  111.09    9.70
  11  24  -1  110.99   10.00
  24 -35  -1   95.49    8.50
 -24  35   1   94.39    7.60
  35 -11   1  111.09    9.70
  35 -11   1   97.59    8.40
  14  21  -1    2.30    3.70
  21 -35  -1    1.60    2.90
  21 -35  -1   -1.30    3.10
 -21  35   1    3.30    2.70
  35 -14   1    2.40    3.30
  35 -14   1    1.50    3.40
  17  18  -1  166.88   12.40
  18 -35  -1  168.48   12.00
  35 -17   1  181.08   10.90
  35 -17   1  182.18   10.90
  35 -17   1  179.78   12.10
 -18  35   1  172.28    9.80
  15 -35  -1    1.90    3.30
  20  15  -1   -0.80    3.70
  35 -20   1   -1.90    2.80
  35 -20   1   -4.70    3.30
 -15  35   1    1.20    2.30
  35 -20   1   -3.00    2.90
  23  12  -1  127.49   10.90
  12 -35  -1  121.19   10.00
  35 -23   1  119.89    8.90
  35 -23   1  128.19    8.70
  35 -23   1  103.79    9.70
   9 -35  -1   25.30    4.90
 -35  26  -1   25.10    4.10
  26   9  -1   24.20    5.50
  35 -26   1   24.00    5.10
  35 -26   1   26.80    4.80
  35 -26   1   24.90    4.10
  29   6  -1   30.50    6.10
 -35  29  -1   33.60    4.80
  -6  35   1   28.70    5.70
  35 -29   1   32.00    4.90
  35 -29   1   54.59    5.90
  35 -29   1   31.40    5.40
  29 -36  -1   73.59    8.00
  29 -36  -1   73.19    8.60
   7  29  -1   75.89    8.90
 -29  36   1   89.89    7.40
  36  -7   1   88.79    9.50
  36  -7   1   92.79    8.50
  26 -36  -1  148.99   11.20
  26 -36  -1  130.59   10.30
  10  26  -1  143.59   11.60
  36 -10   1  156.48   11.70
 -26  36   1  137.79    9.80
  36 -10   1  138.79   10.60
  23 -36  -1   -2.30    3.10
  13  23  -1    2.40    3.70
  23 -36  -1    2.00    3.10
  36 -13   1    1.30    3.50
  36 -13   1   -3.10    3.10
 -23  36   1    5.80    3.00
  20 -36  -1  160.58   13.80
  20 -36  -1  166.18   12.20
  16  20  -1  182.78   13.00
  36 -16   1  171.18   12.10
  36 -16   1  171.48   10.90
 -20  36   1  179.58   10.20
  17 -36  -1   27.70    5.10
  19  17  -1   37.70    6.20
 -17  36   1   31.60    4.20
  36 -19   1   36.70    5.10
  36 -19   1   26.50    5.10
  36 -19   1   31.80    4.70
  22  14  -1  157.88   11.90
 -36  22  -1  178.98   10.30
  14 -36  -1  135.19   10.80
  36 -22   1  144.19    9.90
  36 -22   1  157.08   11.50
  36 -22   1  147.49   10.40
 -36  25  -1   53.39    5.80
  25  11  -1   42.90    6.90
  11 -36  -1   40.80    5.80
  36 -25   1   36.50    5.20
  36 -25   1   53.29    6.10
  36 -25   1   28.70    5.30
   8 -36  -1    4.10    3.50
  28   8  -1    3.00    3.90
 -36  28  -1    7.20    3.20
  36 -28   1    2.40    3.70
  36 -28   1    6.50    3.10
  36 -28   1    2.10    3.40
  25 -37  -1    1.70    3.50
  25 -37  -1   -0.90    3.00
  12  25  -1    3.30    3.90
 -25  37   1    1.00    3.00
  37 -12   1   -0.20    3.50
  37 -12   1   -1.60    3.30
  22 -37  -1   -3.40    3.10
  15  22  -1   -2.20    3.40
  22 -37  -1    2.50    3.20
  37 -15   1   -3.30    2.80
  37 -15   1   -3.00    3.20
 -22  37   1   -2.10    2.50
  18  19  -1    8.10    4.20
 -37  18  -1    2.60    3.10
  19 -37  -1    4.30    3.50
  37 -18   1    3.30    3.70
  37 -18   1   -0.30    2.90
 -19  37   1    7.40    3.00
  37 -18   1    3.70    3.20
  21  16  -1   36.90    6.40
  16 -37  -1   29.80    5.40
 -37  21  -1   43.20    5.20
  37 -21   1   37.40    5.80
 -16  37   1   37.00    4.60
  37 -21   1   32.70    4.60
  37 -21   1   36.90    5.10
  24  13  -1    3.60    4.00
 -37  24  -1    3.80    3.00
  13 -37  -1    3.60    3.40
  37 -24   1    0.80    3.10
  37 -24   1    0.90    3.40
  37 -24   1    3.40    3.00
 -37  27  -1   38.70    5.00
  27  10  -1   35.00    6.10
  10 -37  -1   32.50    5.30
  37 -27   1   31.80    4.60
  37 -27   1   28.90    5.40
  37 -27   1   34.70    5.60
  14  24  -1   -1.10    3.60
  24 -38  -1    0.40    3.40
  38 -14   1    0.60    2.90
  38 -14   1   -1.60    3.50
  21 -38  -1   37.30    5.80
  17  21  -1   44.00    6.60
 -21  38   1   56.59    6.10
  38 -17   1   35.00    6.10
  38 -17   1   41.80    5.60
  20  18  -1  146.69   12.30
  18 -38  -1  172.18   12.00
 -38  20  -1  150.58   10.30
  38 -20   1  139.89   10.60
 -18  38   1  148.29    9.40
  38 -20   1  145.49   11.50
  38 -20   1  145.09   10.00
  23  15  -1   37.70    6.40
 -38  23  -1   42.80    5.20
  15 -38  -1   39.70    5.80
  38 -23   1   34.60    5.80
  38 -23   1   37.60    5.40
  38 -23   1   33.60    5.20
   1   0  -2    0.00    0.10
   1   0  -2    0.00    0.10
   1   0  -2    0.00    0.10
  -1   1  -2    0.00    0.10
  -1   1  -2    0.00    0.10
  -1   1  -2    0.00    0.10
   0  -1  -2    0.00    0.10
   0  -1  -2    0.00    0.10
   1   0  -2    0.00    0.10
   0   1   2    0.00    0.10
  -1   0   2    0.00    0.10
   3  -1  -2    6.00    0.60
  -1  -2  -2    4.70    0.40
  -1  -2  -2    7.80    0.70
  -2   3  -2    6.00    0.50
  -2   3  -2    5.40    0.50
   1   2   2    7.10    0.70
  -3   1   2    6.70    0.50
   1   2   2    8.00    0.50
  -3   1   2    5.90    0.50
   2  -3   2    6.00    0.50
   2  -3   2    7.30    0.50
   2  -3   2    7.20    0.60
  -1   4  -2    3.10    0.40
  -1   4  -2    3.20    0.30
   4  -3  -2    2.70    0.50
  -3  -1  -2    3.80    0.40
   4  -3  -2    2.20    0.40
   3   1   2    3.70    0.50
   3   1   2    3.70    0.40
   1  -4   2    2.10    0.40
   1  -4   2    2.70    0.30
   1  -4   2    2.30    0.40
   2   1  -2    2.30    0.20
   1  -3  -2    2.50    0.40
   2   1  -2    3.40    0.40
   1  -3  -2    2.30    0.30
   3  -2   2    2.90    0.40
  -2  -1   2    3.80    0.40
  -1   3   2    4.60    0.50
  -2  -1   2    3.10    0.30
   3  -2   2    3.20    0.40
  -2  -1   2    2.70    0.20
  -1   3   2    2.30    0.40
   5  -2  -2  130.59    5.60
  -2  -3  -2  137.09    5.70
  -2  -3  -2  137.19    5.30
   5  -2  -2  135.79    5.40
   3  -5   2  132.19    5.40
   3  -5   2  137.59    5.40
   2   3   2  121.49    5.60
   3  -5   2  118.49    5.50
   2   3   2  144.09    5.30
   6  -4  -2 1481.65   54.49
   6  -4  -2 1504.55   54.69
  -4  -2  -2 1447.06   54.29
   2  -6   2 1483.35   54.99
   4   2   2 1354.16   54.69
   2  -6   2 1262.27   54.69
   2  -6   2 1505.15   54.49
   4   2   2 1507.55   54.89
   3  -4  -2    1.30    0.40
   1   3  -2    1.20    0.40
   3  -4  -2    1.50    0.20
   3  -4  -2    0.80    0.30
   4  -1   2    2.80    0.40
  -3   4   2    2.70    0.40
   4  -1   2    2.10    0.40
  -1  -3   2    1.70    0.40
  -3   4   2    1.80    0.30
   4  -1   2    1.60    0.40
   0  -4  -2  129.09    5.40
   4   0  -2  129.29    5.50
   4   0  -2  136.69    5.20
   0  -4  -2  131.89    5.70
   0  -4  -2  125.19    5.30
   4  -4   2  133.19    5.40
   4  -4   2  136.09    5.50
   0   4   2  121.89    5.20
  -4   0   2  142.79    5.20
   4  -4   2  132.39    5.40
   0   4   2  136.69    5.30
   7  -3  -2  149.49    6.20
  -3  -4  -2  147.49    5.90
   7  -3  -2  163.38    6.50
  -3  -4  -2  149.09    6.60
   3   4   2  144.29    6.60
   3   4   2  146.09    5.90
   4  -7   2  149.49    6.20
   4  -7   2  158.18    6.10
   4  -7   2  138.09    6.30
   8  -5  -2  117.29    5.00
  -5  -3  -2  114.29    4.60
   8  -5  -2  100.69    5.10
   3  -8   2  119.29    4.90
   3  -8   2  118.29    5.30
   5   3   2  116.19    4.60
   5   3   2  121.59    5.40
   3  -8   2  104.49    4.70
   5  -5  -2   17.10    1.30
  -5   0  -2   16.40    1.10
   5  -5  -2   16.30    1.20
   0   5  -2   17.70    0.90
   5  -5  -2   18.40    1.10
   0  -5   2   17.70    1.30
   0  -5   2   17.90    1.20
   5   0   2   18.00    1.30
   0  -5   2   20.50    0.90
   2  -5  -2 1099.29   41.30
   2  -5  -2 1038.40   41.10
   3   2  -2 1198.38   41.00
   2  -5  -2 1039.10   41.20
   3   2  -2  955.00   41.20
  -2   5   2 1114.89   41.00
  -2   5   2 1093.19   41.10
   5  -3   2 1110.09   41.10
  -3  -2   2 1079.59   41.00
   5  -3   2 1165.78   41.30
   5  -3   2 1058.79   41.10
  -1  -5  -2    3.30    0.70
   6  -1  -2    3.90    0.70
  -1  -5  -2    3.20    0.50
  -1  -5  -2    3.40    0.50
   6  -1  -2    5.80    0.70
   1   5   2    3.20    0.50
   5  -6   2    4.50    0.60
   5  -6   2    2.60    0.60
   5  -6   2    2.70    0.50
   9  -4  -2 1093.09   45.50
   9  -4  -2 1219.28   45.30
  -4  -5  -2 1192.38   45.10
   5  -9   2 1174.28   45.20
   5  -9   2 1174.58   45.60
   4   5   2 1189.78   44.90
   5  -9   2 1177.88   45.20
   4   5   2 1297.07   45.90
  10  -6  -2   33.20    2.50
  10  -6  -2   37.80    2.30
   4 -10   2   28.50    2.00
   6   4   2   32.60    2.60
   6   4   2   37.70    1.80
   4 -10   2   32.70    2.50
   7  -6  -2   14.60    1.10
  -1   7  -2   14.40    0.90
   7  -6  -2   15.60    1.30
   7  -6  -2   15.80    1.40
   1  -7   2   10.70    1.40
   1  -7   2   12.60    1.20
   1  -7   2   16.80    1.00
   6   1   2   12.90    1.40
   4  -6  -2 2798.42  105.79
   4  -6  -2 2577.04  105.09
   2   4  -2 3118.59  105.29
   4  -6  -2 2846.52  107.59
  -4   6   2 2903.91  106.79
  -4   6   2 2650.14  105.69
   6  -2   2 2506.95  106.89
   6  -2   2 2885.21  105.79
   6  -2   2 2886.71  106.69
   1  -6  -2   12.80    0.90
   5   1  -2   17.40    1.30
   5   1  -2   14.40    0.90
   1  -6  -2   14.50    1.10
   1  -6  -2   13.50    1.40
  -1   6   2   12.80    0.90
  -1   6   2   16.00    1.10
   6  -5   2   13.80    1.10
  -5  -1   2   12.70    1.00
   6  -5   2   11.30    1.10
   6  -5   2   13.30    1.20
  -2  -6  -2  638.64   25.90
   8  -2  -2  626.24   25.60
   8  -2  -2  678.93   25.30
   2   6   2  699.03   26.00
   2   6   2  632.24   25.10
   6  -8   2  663.93   25.40
   6  -8   2  692.33   25.60
   6  -8   2  644.54   25.30
  11  -5  -2 1597.64   60.59
  11  -5  -2 1627.64   61.09
   6 -11   2 1622.34   61.09
   5   6   2 1576.14   61.29
   6 -11   2 1617.94   60.49
   5   6   2 1545.25   60.09
   6 -11   2 1579.64   60.49
  12  -7  -2   29.00    2.20
  12  -7  -2   29.00    2.20
  12  -7  -2   27.20    2.60
   5 -12   2   30.50    2.10
   5 -12   2   25.10    2.40
   7   5   2   29.00    1.60
   5 -12   2   34.90    2.20
   7   5   2   26.00    2.70
   9  -7  -2 2762.22  101.39
   9  -7  -2 2647.14  101.39
   9  -7  -2 2730.53  101.59
   2  -9   2 2494.25  101.69
   7   2   2 2756.62  101.79
   2  -9   2 2679.23  102.29
   2  -9   2 2733.23  101.29
   6  -7  -2  741.53   27.90
   6  -7  -2  774.12   28.30
   6  -7  -2  795.02   28.50
   1   6  -2  708.93   27.70
  -1  -6   2  665.43   28.40
  -1  -6   2  727.83   28.20
  -1  -6   2  715.03   27.70
   7  -1   2  768.32   28.10
   7  -1   2  719.83   28.40
   4   3  -2  438.66   16.80
   3  -7  -2  428.16   16.20
   3  -7  -2  405.76   16.80
   3  -7  -2  428.46   16.50
  -3   7   2  419.46   16.20
  -3   7   2  427.96   16.50
  -4  -3   2  403.16   16.10
   7  -4   2  427.46   16.70
   7  -4   2  424.56   16.50
   7  -4   2  442.16   16.60
   7   0  -2    9.60    0.80
   7   0  -2    8.30    1.20
   0  -7  -2    9.40    0.90
   0  -7  -2    7.10    1.10
   7  -7   2    7.20    0.90
   7  -7   2    9.50    1.00
   7  -7   2    5.50    0.90
  10  -3  -2  652.03   24.30
  10  -3  -2  639.24   23.80
  -3  -7  -2  591.84   24.40
   3   7   2  627.34   23.50
   7 -10   2  646.24   24.20
   7 -10   2  602.94   23.70
   3   7   2  559.14   24.40
   7 -10   2  590.04   23.80
  13  -6  -2  152.78    7.20
  13  -6  -2  150.08    6.70
   7 -13   2  152.08    6.60
   7 -13   2  144.99    6.50
   6   7   2  139.89    7.30
   7 -13   2  139.99    7.10
   6   7   2  142.69    6.00
  14  -8  -2  414.36   17.00
  14  -8  -2  413.06   16.50
  14  -8  -2  408.26   16.40
   8   6   2  404.96   15.70
   6 -14   2  407.56   16.20
   6 -14   2  410.96   17.10
   6 -14   2  416.06   16.20
   8   6   2  363.36   17.00
  11  -8  -2   89.59    4.40
  11  -8  -2   97.29    4.60
  11  -8  -2   99.99    5.00
   3 -11   2   91.79    4.20
   8   3   2   90.19    5.00
   3 -11   2   91.39    4.40
   3 -11   2   97.19    5.10
   8  -8  -2  541.95   20.10
   8  -8  -2  527.25   19.80
   0   8  -2  432.66   19.20
   0   8  -2  498.15   19.20
   8  -8  -2  517.65   19.50
   0  -8   2  520.55   20.20
   8   0   2  555.34   20.20
   0  -8   2  475.95   19.20
   0  -8   2  474.25   19.60
   3   5  -2   48.20    2.80
   5  -8  -2   44.10    2.40
   5  -8  -2   44.50    2.10
   3   5  -2   44.50    1.80
   5  -8  -2   44.80    2.70
   8  -3   2   45.60    2.70
   8  -3   2   45.70    2.40
   8  -3   2   47.90    2.60
   2  -8  -2  209.78    7.90
   2  -8  -2  184.08    8.60
   6   2  -2  206.78    8.50
   2  -8  -2  198.18    8.10
   6   2  -2  213.18    7.90
   8  -6   2  178.38    8.30
  -2   8   2  199.88    8.10
   8  -6   2  196.78    8.20
   8  -6   2  202.48    8.20
   9  -1  -2   66.79    3.10
  -1  -8  -2   60.29    3.00
   9  -1  -2   63.39    3.50
  -1  -8  -2   59.79    3.70
   8  -9   2   64.69    3.20
   8  -9   2   66.29    3.50
   1   8   2   59.39    2.90
   8  -9   2   62.39    3.30
  12  -4  -2   88.79    4.90
  12  -4  -2   90.49    4.30
   8 -12   2   88.69    4.30
   4   8   2   85.69    3.90
   8 -12   2   97.19    4.80
   8 -12   2   90.99    4.40
   4   8   2   77.99    4.90
  15  -7  -2  706.23   28.70
  15  -7  -2  723.83   28.10
   7   8   2  723.63   29.00
   7   8   2  707.03   27.30
   8 -15   2  770.42   28.80
   8 -15   2  672.73   27.90
   8 -15   2  706.53   27.90
  16  -9  -2   12.60    1.90
  16  -9  -2   15.20    1.80
  16  -9  -2   17.20    2.00
   7 -16   2   14.40    1.60
   7 -16   2   10.50    1.90
   9   7   2    9.70    2.10
   7 -16   2   19.70    1.90
  13  -9  -2  733.33   29.50
  13  -9  -2  718.13   30.00
  13  -9  -2  739.23   29.60
   4 -13   2  748.93   30.30
   4 -13   2  738.33   29.40
   9   4   2  762.02   30.20
   4 -13   2  870.01   29.30
  10  -9  -2  101.89    4.90
  10  -9  -2   89.79    4.70
  -1  10  -2   98.39    4.20
  10  -9  -2   95.99    4.40
   9   1   2   90.49    4.90
   1 -10   2  103.49    5.20
   1 -10   2   91.29    4.50
   1 -10   2   95.99    4.10
   7  -9  -2    4.70    0.70
   7  -9  -2    5.80    1.00
   2   7  -2    7.20    0.60
   7  -9  -2    4.80    0.80
  -2  -7   2    6.10    0.60
   9  -2   2    5.00    0.90
   9  -2   2    5.60    0.90
   4  -9  -2    5.50    1.00
   4  -9  -2    5.50    0.90
   4  -9  -2    5.10    0.60
   5   4  -2    6.70    1.10
   9  -5   2    5.00    0.90
   9  -5   2    6.40    0.90
  -5  -4   2    6.50    0.60
   9  -5   2    4.70    0.80
  -4   9   2    5.00    0.80
   8   1  -2   23.80    1.50
   8   1  -2   26.40    2.10
   1  -9  -2   24.40    2.20
   1  -9  -2   25.40    1.70
   9  -8   2   26.50    2.10
   9  -8   2   25.30    1.80
   9  -8   2   25.50    1.90
  -2  -9  -2  650.93   25.90
  11  -2  -2  650.93   25.60
  -2  -9  -2  609.04   24.80
  11  -2  -2  649.04   24.90
   9 -11   2  681.33   25.50
   2   9   2  636.34   24.70
   9 -11   2  631.14   25.10
   9 -11   2  641.54   25.00
  14  -5  -2   31.30    2.50
  14  -5  -2   22.40    2.70
   9 -14   2   30.70    2.50
   9 -14   2   29.10    2.60
   9 -14   2   24.20    2.80
   5   9   2   26.10    2.90
   5   9   2   28.40    1.80
  17  -8  -2  316.77   13.20
  17  -8  -2  297.87   13.60
  17  -8  -2  316.97   13.10
   8   9   2  304.47   12.00
   9 -17   2  306.37   12.80
   9 -17   2  321.17   13.00
   8   9   2  287.67   13.90
   9 -17   2  299.17   13.60
  18 -10  -2   78.69    4.80
  18 -10  -2   88.89    4.90
  18 -10  -2   84.39    5.50
   8 -18   2   74.59    5.40
   8 -18   2   75.59    4.40
   8 -18   2   77.39    4.40
  10   8   2   79.49    5.60
  15 -10  -2   26.10    3.00
  15 -10  -2   30.10    2.70
  15 -10  -2   40.70    2.70
  10   5   2   25.60    3.30
   5 -15   2   25.20    3.10
   5 -15   2   32.30    2.40
   5 -15   2   32.60    2.30
  12 -10  -2   29.30    2.70
  -2  12  -2   20.20    1.60
  12 -10  -2   16.20    1.90
  12 -10  -2   17.00    2.00
   2 -12   2   21.20    1.60
  10   2   2   19.70    2.40
   2 -12   2   19.50    2.30
   2 -12   2   22.00    2.00
   9 -10  -2  143.99    6.00
   9 -10  -2  150.68    6.70
   9 -10  -2  136.99    6.30
   1   9  -2  136.39    5.70
  10  -1   2  145.69    6.20
  10  -1   2  144.09    6.70
  -1  -9   2  133.59    6.70
  -1  -9   2  141.19    5.70
   4   6  -2 2361.86   96.09
   6 -10  -2 2421.76   95.89
   4   6  -2 2688.13   95.19
   6 -10  -2 2403.96   95.59
   6 -10  -2 2552.94   96.19
  -6  10   2 2675.83   95.59
  10  -4   2 2598.44   95.69
  10  -4   2 2434.26   95.89
  10  -4   2 2645.34   95.59
   3 -10  -2  251.57   10.60
   3 -10  -2  264.57   10.40
   7   3  -2  276.17   11.20
   3 -10  -2  260.47   11.30
  -3  10   2  264.67   10.60
  -7  -3   2  262.77   10.00
  10  -7   2  261.57   11.00
  10  -7   2  265.17   10.70
  10  -7   2  255.87   10.80
   0 -10  -2 1673.63   67.89
  10   0  -2 1841.62   67.89
  10   0  -2 1945.61   68.79
   0 -10  -2 1684.63   68.89
  10 -10   2 1787.52   68.09
  10 -10   2 1624.24   68.39
   0  10   2 1896.21   67.99
  10 -10   2 1917.91   68.39
  -3 -10  -2   42.40    3.60
  13  -3  -2   43.40    2.80
  13  -3  -2   50.89    3.70
  -3 -10  -2   43.00    2.60
  10 -13   2   45.00    3.20
   3  10   2   41.60    2.50
   3  10   2   49.20    3.80
  10 -13   2   51.39    3.40
  10 -13   2   44.80    3.00
  16  -6  -2  727.83   28.50
  16  -6  -2  786.62   29.30
   6  10   2  652.53   29.40
  10 -16   2  738.83   29.20
  10 -16   2  710.03   28.30
  10 -16   2  743.83   28.50
   6  10   2  705.53   27.70
  19  -9  -2   39.20    3.40
  19  -9  -2   41.70    3.90
  19  -9  -2   39.50    3.30
  10 -19   2   34.20    3.10
   9  10   2   34.20    4.20
  10 -19   2   38.80    3.00
  10 -19   2   33.50    3.80
   9  10   2   43.80    2.20
  20 -11  -2   20.30    2.50
  -9  20  -2   18.60    2.30
  20 -11  -2   19.50    3.00
  20 -11  -2   21.80    2.70
  11   9   2   18.00    3.20
   9 -20   2   21.80    2.30
   9 -20   2   29.60    2.80
   9 -20   2   15.40    2.70
  17 -11  -2  335.57   14.30
  17 -11  -2  324.97   13.70
  17 -11  -2  307.97   13.40
  -6  17  -2  314.37   13.20
  11   6   2  336.07   14.60
   6 -17   2  301.37   14.30
   6 -17   2  314.27   13.30
   6 -17   2  324.07   13.20
  -3  14  -2  644.94   26.00
  14 -11  -2  660.13   26.30
  14 -11  -2  688.23   27.00
  14 -11  -2  630.84   26.50
   3 -14   2  718.33   27.40
  11   3   2  680.73   27.20
   3 -14   2  637.54   26.20
   3 -14   2  710.93   26.00
  11 -11  -2  589.84   24.00
  11 -11  -2  612.04   24.30
  11 -11  -2  616.14   23.60
   0  11  -2  634.44   23.40
   0 -11   2  636.44   23.90
   0 -11   2  642.44   23.30
   0 -11   2  538.55   24.40
  11   0   2  594.24   24.40
   8 -11  -2   13.40    1.50
   8 -11  -2   13.10    1.80
   8 -11  -2   11.90    1.30
   3   8  -2   15.90    0.90
  11  -3   2   14.20    1.90
  -3  -8   2   14.30    0.90
   5 -11  -2  357.96   15.00
   6   5  -2  374.16   15.10
   5 -11  -2  352.26   14.20
  11  -6   2  367.86   14.70
  -5  11   2  352.46   14.50
  11  -6   2  351.16   14.60
  11  -6   2  390.46   15.00
   2 -11  -2  122.39    5.30
   9   2  -2  118.19    6.00
   9   2  -2  126.29    5.20
   2 -11  -2  117.69    6.30
   2 -11  -2  123.89    5.50
  -9  -2   2  134.59    5.00
  11  -9   2  124.29    5.70
  11  -9   2  121.69    5.70
  11  -9   2  114.09    5.90
  -2  11   2  123.59    5.50
  12  -1  -2  176.78    8.40
  12  -1  -2  166.78    7.60
  -1 -11  -2  182.48    7.60
  -1 -11  -2  179.58    8.70
  11 -12   2  184.98    8.00
  11 -12   2  173.18    7.70
   1  11   2  181.18    7.50
  11 -12   2  175.48    8.20
  15  -4  -2 2143.29   79.09
  -4 -11  -2 2033.00   78.59
  15  -4  -2 2029.90   79.79
  11 -15   2 2098.89   79.19
   4  11   2 2194.88   80.39
  11 -15   2 1966.00   79.59
   4  11   2 2048.30   78.49
  11 -15   2 2121.69   78.99
  -7 -11  -2   97.29    4.40
  18  -7  -2   90.89    5.10
  18  -7  -2   89.09    5.80
   7  11   2   79.89    5.90
  11 -18   2   85.69    5.10
  11 -18   2   89.09    5.70
   7  11   2   87.39    4.00
  11 -18   2   86.59    4.80
  21 -10  -2  493.95   20.40
  21 -10  -2  459.55   19.50
  21 -10  -2  470.05   19.50
  11 -21   2  444.16   19.20
  10  11   2  446.76   20.60
  11 -21   2  463.05   19.00
  11 -21   2  471.95   20.30
  22 -12  -2   75.89    4.90
  22 -12  -2   69.19    6.00
 -10  22  -2   74.39    4.60
  22 -12  -2   66.59    5.00
  10 -22   2   78.59    4.90
  12  10   2   65.49    6.30
  10 -22   2   69.29    5.90
  10 -22   2   77.79    4.70
  -7  19  -2  130.49    6.30
  19 -12  -2  125.39    6.80
  19 -12  -2  135.89    7.10
  19 -12  -2  136.59    7.50
   7 -19   2  125.59    7.70
  12   7   2  130.89    7.90
   7 -19   2  133.19    6.50
   7 -19   2  126.59    6.40
  16 -12  -2  314.47   13.20
  16 -12  -2  310.87   13.70
  16 -12  -2  302.37   12.90
  -4  16  -2  304.17   12.60
   4 -16   2  330.57   12.90
  12   4   2  293.27   13.90
   4 -16   2  313.87   12.60
   4 -16   2  295.07   13.80
  13 -12  -2  921.71   38.00
  13 -12  -2  988.60   37.80
  -1  13  -2  913.81   37.00
  13 -12  -2  969.40   37.40
   1 -13   2 1040.20   38.50
   1 -13   2  927.81   37.00
   1 -13   2  951.10   37.50
  12   1   2 1059.89   38.40
   2  10  -2 1090.99   41.40
  10 -12  -2 1156.18   42.60
  10 -12  -2 1064.99   42.20
  10 -12  -2 1085.79   41.80
  -2 -10   2 1088.09   42.70
  -2 -10   2 1048.40   41.30
  12  -2   2 1121.79   42.70
  12  -2   2 1107.49   42.00
   7 -12  -2    3.00    1.00
   5   7  -2    0.60    0.90
   7 -12  -2    1.70    1.10
   7 -12  -2    1.50    0.60
  12  -5   2    1.40    0.80
  12  -5   2    1.00    0.90
  -7  12   2    3.70    0.90
   4 -12  -2 1776.52   66.69
   4 -12  -2 1808.92   65.59
   4 -12  -2 1728.13   65.89
   8   4  -2 1528.55   66.39
  12  -8   2 1738.43   66.09
  12  -8   2 1833.52   66.49
  -4  12   2 1770.62   65.89
  12  -8   2 1762.12   65.99
  -8  -4   2 1678.53   65.09
  11   1  -2 1638.94   59.19
   1 -12  -2 1405.66   60.29
  11   1  -2 1492.25   60.09
   1 -12  -2 1657.33   59.39
  12 -11   2 1519.25   59.89
  12 -11   2 1560.84   59.49
  12 -11   2 1606.64   59.69
  -1  12   2 1601.74   59.29
  -2 -12  -2 1118.29   44.50
  14  -2  -2 1126.59   45.60
  14  -2  -2 1157.28   44.70
  -2 -12  -2 1155.58   46.00
  12 -14   2 1231.38   45.50
  12 -14   2 1172.18   44.80
   2  12   2 1184.38   44.40
  12 -14   2 1178.88   45.10
  17  -5  -2   10.30    1.80
  -5 -12  -2   17.30    1.80
  17  -5  -2   13.20    2.40
  12 -17   2    8.90    1.90
  12 -17   2    7.60    1.70
  12 -17   2    9.50    1.90
   5  12   2   12.30    2.40
  -8 -12  -2    2.90    0.90
  20  -8  -2   -1.10    1.40
  20  -8  -2   -1.00    1.30
  20  -8  -2   -0.10    1.70
  12 -20   2   -0.40    1.20
   8  12   2    0.90    0.70
  12 -20   2   -1.20    1.30
  12 -20   2   -2.20    1.50
   8  12   2   -0.70    1.60
  23 -11  -2  136.89    7.60
  23 -11  -2  145.49    7.80
 -12  23  -2  140.59    7.30
  23 -11  -2  135.39    8.50
  12 -23   2  142.49    7.30
  12 -23   2  141.29    8.60
  11  12   2  144.79    9.10
  12 -23   2  143.99    7.50
  24 -13  -2   78.49    6.40
  24 -13  -2   82.29    5.60
 -11  24  -2   74.59    5.00
  24 -13  -2   71.79    5.40
  11 -24   2   67.99    6.00
  11 -24   2   73.89    4.90
  11 -24   2   71.49    5.20
  13  11   2   73.29    6.60
  21 -13  -2 1947.61   73.79
  21 -13  -2 1911.51   73.49
  21 -13  -2 1787.62   74.19
  -8  21  -2 1799.32   72.99
   8 -21   2 2097.99   74.99
   8 -21   2 1980.10   73.19
  13   8   2 1863.51   74.79
   8 -21   2 1912.71   73.19
  18 -13  -2   33.30    3.10
  18 -13  -2   26.60    3.20
  18 -13  -2   32.50    3.60
  -5  18  -2   32.70    2.70
  13   5   2   29.80    4.00
   5 -18   2   36.10    3.90
   5 -18   2   36.80    2.70
   5 -18   2   30.80    2.80
  -2  15  -2  456.75   17.70
  15 -13  -2  450.15   18.00
  15 -13  -2  435.76   18.80
  15 -13  -2  449.16   18.40
  13   2   2  432.66   19.00
   2 -15   2  459.95   18.10
   2 -15   2  450.05   17.60
   2 -15   2  448.96   19.10
  12 -13  -2   11.30    2.00
   1  12  -2   15.40    1.40
  12 -13  -2    8.80    1.70
  12 -13  -2   17.20    1.80
  13  -1   2   10.90    2.10
  -1 -12   2   12.40    2.10
   9 -13  -2    6.30    1.30
   9 -13  -2   11.20    1.20
   4   9  -2    8.80    1.70
   4   9  -2    7.50    0.80
   9 -13  -2    6.40    1.50
  13  -4   2    9.10    1.60
  -4  -9   2    7.70    0.90
   7   6  -2   23.30    2.60
   6 -13  -2   29.40    2.60
   6 -13  -2   27.50    2.20
  13  -7   2   26.40    2.30
  -6  13   2   27.90    2.10
  13  -7   2   29.00    2.30
  13  -7   2   26.70    2.60
  10   3  -2 1203.58   48.80
   3 -13  -2 1168.18   49.10
   3 -13  -2 1257.57   48.10
   3 -13  -2 1253.17   47.90
  -3  13   2 1171.98   48.00
  13 -10   2 1295.57   48.50
  13 -10   2 1253.67   48.30
  13 -10   2 1371.76   48.90
 -10  -3   2 1353.06   47.50
   0 -13  -2  100.09    6.00
  13   0  -2   83.19    5.60
   0 -13  -2   91.79    4.80
  13   0  -2  101.19    4.90
  13 -13   2  103.59    5.80
  13 -13   2  110.29    5.40
  13 -13   2  103.99    5.20
   0  13   2  109.49    4.90
  -3 -13  -2  188.28    8.50
  16  -3  -2  199.28    9.00
  -3 -13  -2  209.78   10.30
  16  -3  -2  210.88   10.00
  13 -16   2  214.18    9.70
  13 -16   2  206.88    9.00
   3  13   2  202.48   10.20
  13 -16   2  194.58    9.30
   3  13   2  200.38    8.50
  -6 -13  -2  339.67   13.90
  19  -6  -2  336.17   14.50
  19  -6  -2  369.86   15.60
  13 -19   2  336.57   14.70
  13 -19   2  336.87   14.40
   6  13   2  341.77   13.60
   6  13   2  330.47   15.80
  13 -19   2  357.06   15.40
  22  -9  -2   47.80    4.90
  22  -9  -2   38.60    3.80
  -9 -13  -2   48.30    2.90
  22  -9  -2   43.80    3.80
  13 -22   2   40.30    3.90
  13 -22   2   40.40    3.40
  13 -22   2   36.60    4.40
   9  13   2   40.40    2.70
   9  13   2   29.80    4.10
  25 -12  -2  143.69    8.20
  25 -12  -2  141.69    8.30
 -13  25  -2  139.69    7.70
  25 -12  -2  155.38    9.50
  13 -25   2  151.78    9.40
  12  13   2  181.28   10.40
  13 -25   2  153.28    7.80
  13 -25   2  138.49    8.20
  26 -14  -2    3.90    2.80
 -12  26  -2    1.90    1.70
  26 -14  -2   -0.10    2.20
  26 -14  -2   -3.50    2.20
  12 -26   2    2.10    2.40
  14  12   2   -0.10    2.50
  12 -26   2    0.20    2.00
  12 -26   2   -3.20    1.80
  23 -14  -2  160.08    8.80
  -9  23  -2  175.28    8.30
  23 -14  -2  172.88    8.80
  23 -14  -2  167.28    9.70
   9 -23   2  167.28    8.20
   9 -23   2  185.28   10.00
  14   9   2  184.08   10.20
   9 -23   2  156.48    8.20
  20 -14  -2  337.27   14.70
  20 -14  -2  346.57   15.30
  20 -14  -2  331.87   14.20
  -6  20  -2  329.87   13.80
   6 -20   2  325.27   13.80
   6 -20   2  324.57   15.30
   6 -20   2  315.57   13.90
  14   6   2  316.67   15.40
  -3  17  -2    4.40    1.20
  17 -14  -2    4.70    1.50
  17 -14  -2    0.50    1.50
  17 -14  -2    4.50    1.70
   3 -17   2    1.70    1.20
   3 -17   2    4.30    1.10
  14   3   2    0.50    1.70
   0  14  -2  797.82   28.90
  14 -14  -2  780.32   29.30
  14 -14  -2  797.62   29.90
  14 -14  -2  744.43   30.20
  14   0   2  671.93   30.10
   0 -14   2  736.13   30.40
   0 -14   2  733.73   28.80
  11 -14  -2  155.18    6.70
  11 -14  -2  125.39    7.20
  11 -14  -2  164.98    7.80
   3  11  -2  152.38    6.20
  -3 -11   2  153.78    6.20
  14  -3   2  152.48    7.10
  14  -3   2  156.08    7.80
   8 -14  -2    3.40    1.30
   6   8  -2    2.60    1.30
   8 -14  -2    4.50    1.20
   8 -14  -2    4.30    0.90
  -8  14   2    5.30    1.10
  14  -6   2    2.90    1.30
  14  -6   2    3.80    1.10
   5 -14  -2  115.39    6.40
   5 -14  -2  117.79    5.20
   5 -14  -2  115.09    5.50
   9   5  -2  116.99    6.30
  -5  14   2  116.29    5.50
  -9  -5   2  110.49    4.50
  14  -9   2  115.39    6.00
  14  -9   2  113.39    5.60
  14  -9   2  112.79    5.80
   2 -14  -2  219.68    9.60
  12   2  -2  216.48   10.50
   2 -14  -2  205.98   10.60
  14 -12   2  236.78    9.90
  14 -12   2  248.98   10.20
  14 -12   2  237.68   10.50
  -2  14   2  223.78    9.60
  -1 -14  -2  292.07   11.70
  15  -1  -2  292.37   11.90
  15  -1  -2  294.07   13.00
  -1 -14  -2  279.47   13.20
  14 -15   2  280.27   12.10
  14 -15   2  269.37   12.60
   1  14   2  276.87   11.60
  14 -15   2  280.47   12.30
  -4 -14  -2   81.09    4.00
  18  -4  -2   73.49    5.30
  18  -4  -2   79.09    4.70
   4  14   2   79.59    5.60
  14 -18   2   74.79    4.60
  14 -18   2   79.29    5.00
   4  14   2   74.49    3.80
  14 -18   2   82.59    5.40
  21  -7  -2   79.29    5.00
  21  -7  -2   79.09    5.80
  -7 -14  -2   83.99    4.20
   7  14   2   81.29    6.40
  14 -21   2   77.59    5.80
  14 -21   2   74.19    5.20
  14 -21   2   85.09    4.80
   7  14   2   76.19    3.80
  24 -10  -2  439.06   20.20
 -14  24  -2  461.35   19.00
  24 -10  -2  434.66   19.20
  24 -10  -2  443.36   19.10
  10  14   2  424.86   20.60
  14 -24   2  441.66   20.10
  14 -24   2  490.25   19.40
  14 -24   2  445.66   18.70
  27 -13  -2  478.05   20.60
  27 -13  -2  409.46   19.00
 -14  27  -2  435.76   18.70
  27 -13  -2  412.26   19.00
  13  14   2  419.96   20.70
  14 -27   2  452.25   20.40
  14 -27   2  433.56   18.50
  14 -27   2  416.06   18.80
  28 -15  -2  155.58    9.60
  28 -15  -2  139.39    8.30
 -13  28  -2  144.49    7.90
  28 -15  -2  139.69    8.50
  13 -28   2  151.68    9.70
  15  13   2  134.29   10.10
  13 -28   2  142.39    7.90
  13 -28   2  144.69    8.30
 -10  25  -2    1.60    1.70
  25 -15  -2   -2.80    1.90
  25 -15  -2   -5.20    2.10
  25 -15  -2   -0.20    1.70
  15  10   2   -1.10    2.40
  10 -25   2    1.90    1.70
  10 -25   2    0.80    2.30
  10 -25   2   -2.80    1.60
  -7  22  -2   97.69    5.70
  22 -15  -2  110.89    6.90
  22 -15  -2  100.09    7.10
  22 -15  -2  114.09    6.40
   7 -22   2  104.99    5.80
   7 -22   2  111.69    6.10
  15   7   2  122.29    7.90
   7 -22   2  104.19    7.30
  19 -15  -2 2193.48   84.29
  -4  19  -2 2165.48   83.89
  19 -15  -2 2265.77   85.39
  19 -15  -2 2262.97   84.89
   4 -19   2 2389.46   85.89
  15   4   2 2360.96   85.89
   4 -19   2 2188.98   84.29
   4 -19   2 1874.51   83.69
  16 -15  -2    0.50    1.50
  16 -15  -2    3.10    1.60
  -1  16  -2    1.30    0.90
  16 -15  -2    5.60    1.30
   1 -16   2    4.60    1.80
   1 -16   2    3.30    0.90
  15   1   2    1.70    1.70
  13 -15  -2   23.50    3.20
  13 -15  -2   21.10    2.10
   2  13  -2   19.00    1.60
  13 -15  -2   12.60    2.00
  15  -2   2   11.50    1.90
  15  -2   2   14.00    2.30
  -2 -13   2   18.60    2.60
  -2 -13   2   19.00    1.50
  10 -15  -2 1966.60   75.39
  10 -15  -2 2095.89   76.49
   5  10  -2 2111.09   76.89
   5  10  -2 1936.41   74.69
  10 -15  -2 1992.00   75.89
  15  -5   2 1961.30   75.79
  15  -5   2 1983.00   75.99
  -5 -10   2 1898.81   74.89
  15  -5   2 2051.29   76.49
 -10  15   2 1910.61   75.79
   7 -15  -2  390.36   15.70
   7 -15  -2  420.76   16.30
   7 -15  -2  362.96   16.80
   8   7  -2  392.96   17.00
  -7  15   2  408.96   16.10
  15  -8   2  395.26   16.30
  15  -8   2  394.76   16.30
  15  -8   2  411.66   16.80
   4 -15  -2  126.39    6.00
   4 -15  -2  126.89    5.70
  11   4  -2  123.79    6.80
   4 -15  -2  118.89    6.90
  15 -11   2  121.79    6.80
  15 -11   2  134.69    6.30
  15 -11   2  123.59    6.30
  -4  15   2  122.49    5.90
 -11  -4   2  137.79    5.20
  14   1  -2  913.31   32.90
  14   1  -2  842.12   34.00
   1 -15  -2  776.22   34.10
   1 -15  -2  811.42   32.80
  15 -14   2  797.92   33.10
  15 -14   2  863.51   33.80
  -1  15   2  924.21   32.90
  15 -14   2  852.91   33.40
  17  -2  -2  488.75   19.60
  -2 -15  -2  509.35   21.20
  -2 -15  -2  511.95   19.30
  17  -2  -2  489.75   20.80
  15 -17   2  456.15   20.40
  15 -17   2  492.45   19.70
  15 -17   2  477.75   20.00
   2  15   2  459.45   19.10
  20  -5  -2  203.18    9.20
  20  -5  -2  178.68   10.00
  -5 -15  -2  195.68    8.50
  15 -20   2  196.98    9.50
  15 -20   2  206.38    9.20
   5  15   2  192.98    8.20
   5  15   2  199.58   10.70
  15 -20   2  205.08   10.20
  -8 -15  -2  345.47   13.90
  23  -8  -2  346.07   16.20
  23  -8  -2  335.97   15.40
  23  -8  -2  331.67   14.80
   8  15   2  339.77   16.50
  15 -23   2  335.87   14.60
  15 -23   2  359.26   16.10
  15 -23   2  325.27   15.10
  26 -11  -2   54.59    5.50
  26 -11  -2   56.69    6.40
  26 -11  -2   57.29    5.70
 -15  26  -2   46.50    5.00
  15 -26   2   60.39    5.30
  15 -26   2   66.99    6.30
  15 -26   2   53.39    4.70
  11  15   2   64.09    7.00
  29 -14  -2   45.80    6.00
  29 -14  -2   32.60    4.10
  29 -14  -2   28.80    3.80
 -15  29  -2   38.10    4.40
  15 -29   2   41.10    5.50
  14  15   2   30.90    4.70
  15 -29   2   37.40    4.40
  15 -29   2   36.80    4.00
  30 -16  -2   72.49    7.20
  30 -16  -2   69.69    5.70
  30 -16  -2   72.69    6.00
 -14  30  -2   70.09    5.20
  14 -30   2   75.59    7.10
  14 -30   2   75.49    5.40
  16  14   2   74.49    7.80
  14 -30   2   71.29    5.60
  27 -16  -2   63.99    5.90
 -11  27  -2   61.49    5.00
  27 -16  -2   67.19    6.70
  27 -16  -2   61.49    5.30
  11 -27   2   73.29    5.30
  11 -27   2   73.69    6.60
  11 -27   2   65.59    5.00
  16  11   2   79.49    7.30
  24 -16  -2  290.47   13.80
  24 -16  -2  270.27   12.80
  24 -16  -2  261.37   12.30
  -8  24  -2  283.07   12.00
  16   8   2  259.77   13.80
   8 -24   2  267.17   12.00
   8 -24   2  261.67   13.60
   8 -24   2  267.37   12.00
  21 -16  -2   59.69    4.80
  21 -16  -2   59.89    5.10
  21 -16  -2   61.49    5.80
  -5  21  -2   63.59    4.30
  16   5   2   76.69    5.90
   5 -21   2   67.59    5.80
   5 -21   2   57.29    4.20
   5 -21   2   61.79    4.50
  18 -16  -2    4.90    1.80
  -2  18  -2    0.70    0.90
  18 -16  -2    1.40    1.20
  18 -16  -2   -0.80    1.40
  16   2   2   -0.40    1.70
   2 -18   2    1.60    0.90
   2 -18   2    0.70    1.70
  15 -16  -2  263.77   12.00
  15 -16  -2  267.17   11.00
   1  15  -2  255.67   10.40
  15 -16  -2  241.88   11.40
  -1 -15   2  250.47   12.20
  16  -1   2  251.67   12.10
  -1 -15   2  265.17   10.30
   4  12  -2 1254.97   47.10
  12 -16  -2 1234.38   48.80
  12 -16  -2 1281.07   48.40
   4  12  -2 1238.08   49.30
  12 -16  -2 1296.07   47.80
  -4 -12   2 1171.58   47.10
  16  -4   2 1201.18   48.80
  16  -4   2 1309.57   48.20
   7   9  -2   95.39    5.70
   9 -16  -2   85.39    4.40
   9 -16  -2   92.79    5.00
   9 -16  -2   91.19    5.50
  16  -7   2  100.69    5.60
  -9  16   2   89.69    4.90
  16  -7   2   96.49    5.10
  16  -7   2   84.79    5.00
   6 -16  -2   56.29    3.40
  10   6  -2   51.49    4.20
   6 -16  -2   56.59    4.20
   6 -16  -2   60.59    3.20
  -6  16   2   64.59    3.50
  16 -10   2   48.80    4.00
  16 -10   2   57.19    3.80
  16 -10   2   61.39    3.60
   3 -16  -2   24.40    2.40
  13   3  -2   26.70    3.30
   3 -16  -2   22.70    3.00
  16 -13   2   30.80    3.10
  16 -13   2   22.90    2.60
  16 -13   2   17.60    2.70
  -3  16   2   20.30    2.40
   0 -16  -2    3.10    1.80
  16   0  -2    3.40    1.20
  16   0  -2    2.20    1.80
   0 -16  -2    0.30    1.00
   0  16   2    0.80    1.00
  16 -16   2    1.10    1.40
  16 -16   2    0.20    1.40
  16 -16   2    5.00    1.70
  19  -3  -2  378.36   15.40
  19  -3  -2  355.96   16.50
  -3 -16  -2  384.46   17.00
  -3 -16  -2  357.46   14.80
  16 -19   2  371.86   15.40
   3  16   2  343.57   16.70
  16 -19   2  352.26   16.20
  16 -19   2  366.96   15.90
   3  16   2  386.26   14.70
  22  -6  -2   17.00    3.10
  -6 -16  -2   20.20    2.10
  22  -6  -2   25.70    3.00
   6  16   2   19.30    1.80
  16 -22   2   16.50    2.20
  16 -22   2   15.90    2.90
   6  16   2   16.50    3.20
  16 -22   2   14.30    2.60
 -16  25  -2  262.57   13.10
  25  -9  -2  282.27   13.80
  25  -9  -2  273.77   14.50
  25  -9  -2  278.77   13.20
   9  16   2  299.97   15.10
  16 -25   2  290.77   13.00
  16 -25   2  291.47   14.40
  16 -25   2  301.47   13.60
  28 -12  -2  102.89    7.20
  28 -12  -2  101.39    7.30
  28 -12  -2  104.79    8.30
 -16  28  -2   91.59    6.50
  16 -28   2  106.19    6.50
  16 -28   2  111.89    8.20
  16 -28   2  106.29    7.20
  12  16   2  118.29    9.00
  31 -15  -2    3.60    2.40
 -16  31  -2    1.20    2.00
  31 -15  -2    1.20    2.40
  31 -15  -2   -0.20    3.10
  16 -31   2    3.60    2.40
  15  16   2    1.90    3.20
  16 -31   2    2.00    2.70
  32 -17  -2    8.60    3.00
  32 -17  -2    7.30    3.10
  32 -17  -2    8.20    3.60
 -15  32  -2    5.00    2.50
 -32  17   2    6.30    2.90
  17  15   2    5.60    3.70
  15 -32   2    3.60    4.10
  15 -32   2    7.10    3.30
 -12  29  -2   32.80    3.70
  29 -17  -2   20.20    4.10
  29 -17  -2   27.50    3.80
  29 -17  -2   23.60    3.20
  12 -29   2   26.30    3.10
  12 -29   2   29.20    3.40
  12 -29   2   21.20    3.80
  17  12   2   22.90    4.50
  26 -17  -2  136.29    8.10
  26 -17  -2  137.69    9.10
  -9  26  -2  143.19    7.30
  26 -17  -2  130.99    7.80
   9 -26   2  134.89    7.40
  17   9   2  149.69    9.70
   9 -26   2  132.49    7.30
   9 -26   2  142.69    9.10
  -6  23  -2  609.64   23.00
  23 -17  -2  545.45   24.40
  23 -17  -2  556.34   23.40
  23 -17  -2  553.94   23.90
  17   6   2  589.64   25.20
   6 -23   2  548.85   22.90
   6 -23   2  547.65   23.10
   6 -23   2  603.64   25.00
  20 -17  -2   51.49    5.10
  -3  20  -2   43.40    3.40
  20 -17  -2   44.50    4.30
  20 -17  -2   52.39    4.00
  17   3   2   55.79    5.20
   3 -20   2   46.40    3.30
   3 -20   2   48.20    4.90
  17 -17  -2  514.05   20.70
   0  17  -2  508.45   20.20
  17 -17  -2  483.85   21.60
  17 -17  -2  514.75   21.40
  17   0   2  538.05   22.10
   0 -17   2  490.85   20.00
   0 -17   2  552.44   22.30
  14 -17  -2 1160.08   43.70
  14 -17  -2 1207.68   44.90
   3  14  -2 1146.49   43.00
  14 -17  -2 1189.78   44.40
   3  14  -2 1075.19   45.10
  17  -3   2 1164.78   44.00
  17  -3   2 1078.19   44.80
  -3 -14   2 1051.19   42.90
  11 -17  -2   11.20    1.50
  11 -17  -2   10.20    2.00
  11 -17  -2    5.80    1.70
   6  11  -2    6.50    0.80
   6  11  -2   10.60    2.20
 -11  17   2    8.90    1.80
  -6 -11   2   10.90    1.00
  17  -6   2   11.40    2.30
  17  -6   2    5.20    1.80
  17  -6   2   10.00    2.10
   9   8  -2  102.49    6.30
   8 -17  -2   99.59    5.00
   8 -17  -2  113.29    5.60
   8 -17  -2  106.79    6.10
  17  -9   2  107.39    5.60
  -8  17   2  101.79    5.30
  17  -9   2  107.59    5.60
  17  -9   2  100.99    6.00
   5 -17  -2  352.96   14.20
   5 -17  -2  357.96   14.60
  12   5  -2  358.06   15.60
   5 -17  -2  332.77   15.70
  17 -12   2  355.86   14.80
  -5  17   2  338.57   14.40
  17 -12   2  357.76   15.40
 -12  -5   2  354.26   13.40
  17 -12   2  340.17   14.90
   2 -17  -2 1270.47   49.40
  15   2  -2 1288.67   50.79
   2 -17  -2 1169.78   50.79
  17 -15   2 1274.97   50.49
  17 -15   2 1334.57   49.80
  17 -15   2 1326.07   50.19
  -2  17   2 1344.07   49.40
  -1 -17  -2  560.84   23.70
  -1 -17  -2  547.15   21.70
  18  -1  -2  552.84   23.40
  18  -1  -2  534.05   21.90
  17 -18   2  548.15   22.70
  17 -18   2  553.54   23.10
  17 -18   2  532.85   22.20
   1  17   2  558.24   21.70
  21  -4  -2  566.84   25.50
  -4 -17  -2  608.14   23.70
  21  -4  -2  605.04   24.40
  17 -21   2  602.34   25.00
   4  17   2  557.44   25.90
   4  17   2  606.94   23.50
  17 -21   2  605.34   24.40
  17 -21   2  671.83   25.80
  24  -7  -2    4.70    2.20
  24  -7  -2    6.70    3.00
  24  -7  -2    7.70    2.20
  17 -24   2    2.30    1.90
   7  17   2    8.50    3.10
  17 -24   2    4.00    2.60
  17 -24   2   17.80    2.80
  27 -10  -2  641.04   27.70
  27 -10  -2  673.43   27.40
 -17  27  -2  647.14   27.20
  27 -10  -2  629.04   28.60
  10  17   2  715.03   29.60
  17 -27   2  641.24   27.50
  17 -27   2  658.53   26.80
  17 -27   2  647.64   28.60
 -17  30  -2   61.89    5.30
  30 -13  -2   55.79    5.40
  30 -13  -2   51.59    6.60
  30 -13  -2   53.29    5.60
  17 -30   2   54.89    6.60
  17 -30   2   56.99    5.50
  13  17   2   66.39    6.90
  17 -30   2   58.59    4.90
  33 -16  -2    0.50    2.40
 -17  33  -2   -0.60    2.30
  33 -16  -2    2.80    2.90
  33 -16  -2   -3.30    3.10
 -33  16   2   -1.00    2.40
  17 -33   2   -1.40    2.50
  17 -33   2   -0.50    2.90
  16  17   2    1.90    3.50
  34 -18  -2    8.50    3.30
 -16  34  -2    7.70    2.80
  34 -18  -2    9.90    4.00
  34 -18  -2    9.10    3.50
  16 -34   2    8.00    3.60
 -34  18   2    8.90    3.10
  18  16   2    9.90    4.30
 -13  31  -2   25.40    3.40
  31 -18  -2   19.60    4.30
  31 -18  -2   18.70    3.40
  31 -18  -2   25.50    3.70
  18  13   2   21.50    4.80
  13 -31   2   20.50    4.20
  28 -18  -2  257.17   12.50
  28 -18  -2  255.57   13.80
 -10  28  -2  247.28   11.80
  28 -18  -2  249.88   13.00
  10 -28   2  255.37   12.00
  10 -28   2  256.77   12.00
  18  10   2  288.27   14.80
  10 -28   2  256.27   13.80
  25 -18  -2  253.47   12.00
  25 -18  -2  243.18   12.50
  -7  25  -2  236.38   10.80
  25 -18  -2  245.98   11.30
  18   7   2  223.78   13.00
   7 -25   2  223.08   12.50
   7 -25   2  238.28   11.00
   7 -25   2  230.58   10.70
  22 -18  -2  158.18    8.70
  22 -18  -2  162.78    8.10
  22 -18  -2  151.38    9.20
  -4  22  -2  156.98    7.50
   4 -22   2  156.18    7.50
  18   4   2  179.88    9.90
   4 -22   2  172.98    9.50
  19 -18  -2   50.39    4.30
  -1  19  -2   57.09    3.30
  19 -18  -2   45.30    3.80
  19 -18  -2   47.80    4.80
   1 -19   2   55.79    5.00
  18   1   2   52.69    4.80
   1 -19   2   52.79    3.20
   2  16  -2   67.29    3.30
  16 -18  -2   65.79    4.00
  16 -18  -2   64.49    4.50
  16 -18  -2   59.69    5.00
  18  -2   2   61.79    5.00
  -2 -16   2   67.89    3.20
   5  13  -2  271.37   10.90
  13 -18  -2  281.37   11.80
  13 -18  -2  268.07   12.90
  13 -18  -2  291.97   12.60
   5  13  -2  263.97   13.30
  18  -5   2  286.57   13.00
  18  -5   2  295.47   12.70
  -5 -13   2  295.57   11.10
 -13  18   2  270.87   12.20
  18  -5   2  287.67   12.30
  10 -18  -2  344.27   14.20
   8  10  -2  354.46   15.30
  10 -18  -2  318.77   13.60
  10 -18  -2  333.07   14.90
  -8 -10   2  338.07   13.00
  18  -8   2  332.07   14.90
 -10  18   2  312.27   13.90
  18  -8   2  336.47   14.30
  18  -8   2  326.57   14.20
   7 -18  -2  660.23   26.20
  11   7  -2  678.43   27.40
   7 -18  -2  638.54   27.30
   7 -18  -2  650.33   25.70
  -7  18   2  649.43   26.10
  18 -11   2  646.64   26.30
  18 -11   2  653.43   26.50
  18 -11   2  688.53   27.10
   4 -18  -2   88.29    4.90
   4 -18  -2   87.79    6.30
  14   4  -2   89.09    6.10
   4 -18  -2   99.09    5.20
  18 -14   2   98.29    5.60
  -4  18   2   83.49    4.90
  18 -14   2   92.39    6.10
  18 -14   2   93.59    5.30
  17   1  -2   59.29    5.00
   1 -18  -2   52.39    3.40
  18 -17   2   51.59    4.10
  18 -17   2   54.39    4.40
  18 -17   2   53.59    4.40
  -1  18   2   50.89    3.30
  20  -2  -2  152.08    9.10
  -2 -18  -2  152.08    9.20
  -2 -18  -2  169.88    7.50
  20  -2  -2  166.18    7.90
   2  18   2  157.88    7.30
   2  18   2  177.18    9.60
  18 -20   2  165.48    8.10
  18 -20   2  163.48    8.60
  18 -20   2  173.18    9.10
  23  -5  -2    4.00    2.40
  23  -5  -2    9.20    2.00
  18 -23   2   14.00    2.40
   5  18   2    5.40    2.70
  18 -23   2    7.70    2.00
  18 -23   2    7.00    2.60
 -18  26  -2    3.60    2.10
  26  -8  -2    1.60    2.80
  26  -8  -2    1.80    2.40
  26  -8  -2    2.80    2.20
  18 -26   2    0.10    2.60
  18 -26   2    5.80    2.50
   8  18   2    1.80    2.70
  18 -26   2    1.60    2.00
  29 -11  -2  120.99    8.00
  29 -11  -2  121.29    9.10
  29 -11  -2  125.19    7.90
 -18  29  -2  122.59    7.50
  18 -29   2  133.29    9.10
  18 -29   2  127.19    8.00
  11  18   2  124.69    9.60
  18 -29   2  126.39    7.40
  32 -14  -2  119.69    9.70
  32 -14  -2  132.59    8.30
 -18  32  -2  138.19    8.30
  32 -14  -2  136.19    8.80
  18 -32   2  126.89    9.60
  18 -32   2  118.29    8.50
  14  18   2  146.69   10.60
 -32  14   2  140.19    8.30
  35 -17  -2  160.18   10.20
 -18  35  -2  140.29    9.20
  35 -17  -2  175.88   11.80
  35 -17  -2  160.38   10.30
  17  18   2  169.88   12.30
  18 -35   2  150.88   11.00
 -35  17   2  166.98    9.90
  36 -19  -2  132.79   10.60
  36 -19  -2  134.29    9.30
  36 -19  -2  127.19    9.10
 -17  36  -2  129.89    8.30
 -36  19   2  128.69    9.10
  17 -36   2  133.59   10.50
  19  17   2  129.59   11.30
  33 -19  -2   90.89    7.40
  33 -19  -2   74.39    8.00
 -14  33  -2   74.49    6.10
  33 -19  -2   77.59    6.60
  19  14   2   87.19    8.90
 -33  19   2   81.09    6.90
  14 -33   2   83.59    7.80
 -11  30  -2  103.59    6.50
  30 -19  -2  104.29    7.30
  30 -19  -2  115.49    8.70
  30 -19  -2  106.89    7.40
  11 -30   2   99.49    8.30
  19  11   2  106.89    8.90
  27 -19  -2   42.10    4.40
  27 -19  -2   35.80    4.30
  27 -19  -2   34.30    4.70
  -8  27  -2   38.70    3.60
   8 -27   2   40.00    5.20
   8 -27   2   35.10    4.00
  19   8   2   35.10    5.10
  24 -19  -2   31.20    3.80
  -5  24  -2   42.00    3.50
  24 -19  -2   32.20    4.30
  24 -19  -2   48.20    4.10
   5 -24   2   44.60    3.50
  19   5   2   36.90    4.90
   5 -24   2   39.30    5.00
  21 -19  -2   21.30    3.20
  21 -19  -2   42.00    4.30
  -2  21  -2   38.00    2.80
  21 -19  -2   30.10    3.30
  19   2   2   30.00    4.00
   2 -21   2   35.70    4.50
   2 -21   2   32.10    2.60
   1  18  -2   17.50    1.90
  18 -19  -2   12.00    2.50
  18 -19  -2   15.00    2.40
  19  -1   2   13.60    2.90
  -1 -18   2   16.70    2.80
  -1 -18   2   19.40    1.80
  15 -19  -2    6.00    1.50
   4  15  -2    6.50    2.30
  15 -19  -2    4.60    1.70
   4  15  -2    8.20    1.00
  15 -19  -2    6.10    2.00
 -15  19   2    4.60    1.80
  19  -4   2    3.90    1.60
  19  -4   2    6.30    2.30
  -4 -15   2    9.50    1.00
  12 -19  -2  619.84   24.30
  12 -19  -2  613.84   25.00
  12 -19  -2  607.24   25.60
   7  12  -2  598.54   26.00
  19  -7   2  662.73   25.90
  -7 -12   2  602.54   23.60
  19  -7   2  636.64   25.20
  19  -7   2  611.34   24.90
 -12  19   2  603.94   24.80
   9 -19  -2  345.97   16.00
  10   9  -2  353.26   16.10
   9 -19  -2  354.86   15.00
   9 -19  -2  365.16   14.50
  -9  19   2  360.66   14.90
  19 -10   2  369.46   15.20
  19 -10   2  362.86   15.20
  19 -10   2  321.27   15.50
   6 -19  -2 2019.40   76.39
   6 -19  -2 2137.19   78.39
  13   6  -2 1860.21   77.89
   6 -19  -2 1957.30   76.69
  -6  19   2 2075.69   76.69
 -13  -6   2 1940.21   75.59
  19 -13   2 2059.29   77.29
  19 -13   2 2055.79   77.79
  19 -13   2 1986.70   76.99
   3 -19  -2  113.39    7.10
  16   3  -2  114.39    7.00
   3 -19  -2  100.09    5.70
  19 -16   2  102.59    6.10
  -3  19   2  104.69    5.60
  19 -16   2  111.09    6.40
  19 -16   2  118.19    6.80
   0 -19  -2   13.10    1.80
   0 -19  -2   10.00    2.70
  19   0  -2    8.70    2.60
   0  19   2   13.00    1.70
  19 -19   2   10.00    2.50
  19 -19   2    6.30    2.00
  19 -19   2   11.80    2.30
  22  -3  -2  114.59    6.40
  -3 -19  -2  122.39    5.80
  22  -3  -2  115.99    8.00
   3  19   2  127.79    8.10
  19 -22   2  128.09    7.80
  19 -22   2  112.79    7.10
   3  19   2  122.99    5.70
  19 -22   2  117.09    6.60
  25  -6  -2   23.50    3.00
  25  -6  -2   22.70    4.00
  19 -25   2   22.10    3.00
  19 -25   2   24.00    3.50
   6  19   2   23.80    4.20
  19 -25   2   15.60    3.20
  28  -9  -2    1.90    2.10
  28  -9  -2   -1.20    2.80
  28  -9  -2   -2.80    2.40
 -19  28  -2    0.10    2.00
   9  19   2   -0.80    2.80
  19 -28   2   -0.50    2.00
  19 -28   2    1.30    2.30
  19 -28   2   -1.30    2.30
  31 -12  -2  131.29    9.80
  31 -12  -2  132.89    8.40
 -19  31  -2  126.49    7.80
  31 -12  -2  136.29    8.40
  19 -31   2  138.19    8.60
  19 -31   2  133.59    9.60
  19 -31   2  131.49    7.70
  12  19   2  136.19    9.90
  34 -15  -2   31.50    5.30
  34 -15  -2   31.40    4.30
  34 -15  -2   30.50    4.20
 -19  34  -2   25.10    3.80
 -34  15   2   27.50    4.10
  19 -34   2   30.40    4.40
  19 -34   2   31.10    5.10
  15  19   2   34.60    5.80
  37 -18  -2    8.50    4.10
  37 -18  -2    3.20    3.20
  37 -18  -2    3.90    3.30
  19 -37   2    3.20    3.20
  18  19   2    5.50    4.10
 -37  18   2    0.00    2.90
  38 -20  -2    9.50    4.00
  38 -20  -2   18.50    5.00
 -18  38  -2   14.70    4.30
  38 -20  -2   15.00    4.00
  20  18   2   12.40    4.60
  18 -38   2   11.10    4.10
 -38  20   2   11.20    3.90
  35 -20  -2    2.20    3.30
 -15  35  -2    4.80    2.50
  35 -20  -2    0.60    2.80
  35 -20  -2    1.40    3.30
 -35  20   2    3.30    2.90
  20  15   2    3.50    4.00
  15 -35   2    4.30    3.30
  32 -20  -2  255.47   12.80
 -12  32  -2  241.88   11.90
  32 -20  -2  257.47   13.30
  32 -20  -2  270.87   14.50
  20  12   2  249.08   15.00
 -32  20   2  226.58   12.70
  12 -32   2  222.48   13.80
  -9  29  -2    7.00    2.00
  29 -20  -2    5.90    2.50
  29 -20  -2    6.80    2.40
  29 -20  -2    3.50    3.00
   9 -29   2    5.80    2.80
   9 -29   2    4.70    2.10
  20   9   2    7.40    3.50
  26 -20  -2   38.40    4.10
  26 -20  -2   27.50    4.10
  -6  26  -2   38.80    3.60
  26 -20  -2   21.30    3.50
   6 -26   2   37.90    5.00
  20   6   2   25.40    4.40
  23 -20  -2    1.20    2.00
  23 -20  -2    0.60    1.60
  -3  23  -2    2.90    1.40
  23 -20  -2   -1.30    2.10
   3 -23   2    3.10    2.40
  20   3   2   -2.70    2.50
  20 -20  -2  108.19    6.70
   0  20  -2  105.19    5.10
  20 -20  -2  108.79    7.20
  20 -20  -2  102.89    5.80
   0 -20   2  108.19    7.20
   0 -20   2  105.99    5.40
  20   0   2   89.99    7.10
  17 -20  -2   -0.50    1.50
  17 -20  -2   -1.70    1.90
   3  17  -2    0.00    0.80
  17 -20  -2   -2.20    1.20
   3  17  -2   -0.10    2.00
  -3 -17   2    1.60    0.80
  14 -20  -2  191.38    8.50
  14 -20  -2  194.58    9.30
   6  14  -2  185.98    7.30
  14 -20  -2  171.68    9.70
   6  14  -2  191.28   10.30
 -14  20   2  199.48    9.10
  20  -6   2  177.28    9.20
  20  -6   2  188.98    9.00
  20  -6   2  201.88   10.00
  -6 -14   2  179.78    7.50
  11 -20  -2   32.00    3.80
  11 -20  -2   28.40    3.30
   9  11  -2   35.50    4.40
  11 -20  -2   36.90    2.70
  20  -9   2   25.90    3.70
  20  -9   2   33.90    3.60
  -9 -11   2   40.70    2.10
  20  -9   2   36.40    3.50
 -11  20   2   35.80    3.10
   8 -20  -2  463.95   18.40
  12   8  -2  456.85   20.20
   8 -20  -2  452.25   18.80
   8 -20  -2  453.75   20.20
  20 -12   2  458.65   19.80
  20 -12   2  460.35   19.30
  20 -12   2  457.25   19.10
  -8  20   2  452.25   18.80
   5 -20  -2  317.77   13.50
  15   5  -2  304.57   15.00
   5 -20  -2  353.36   13.90
   5 -20  -2  327.17   15.30
  20 -15   2  323.47   14.40
  20 -15   2  316.47   14.00
  20 -15   2  326.87   14.80
  -5  20   2  312.17   13.60
  18   2  -2  286.17   13.90
   2 -20  -2  267.87   13.80
   2 -20  -2  278.67   12.10
  20 -18   2  297.67   13.50
  -2  20   2  287.37   12.10
  20 -18   2  272.57   12.60
  20 -18   2  300.37   13.30
  -1 -20  -2  171.48   10.20
  21  -1  -2  173.08    9.90
  -1 -20  -2  167.08    8.00
   1  20   2  189.48    8.10
  20 -21   2  172.48    9.70
   1  20   2  174.28   10.20
  20 -21   2  189.48    8.90
  20 -21   2  192.98    9.60
  24  -4  -2  144.69    9.40
  24  -4  -2  149.09    7.60
  20 -24   2  134.29    7.60
  20 -24   2  124.89    8.70
   4  20   2  140.99    9.40
  20 -24   2  132.39    8.40
  27  -7  -2   84.49    6.90
  27  -7  -2   80.09    7.60
 -20  27  -2   89.09    6.30
  27  -7  -2   86.39    6.00
   7  20   2   75.39    7.60
  20 -27   2   78.09    6.60
  20 -27   2   76.29    7.10
  20 -27   2   95.09    5.90
 -20  30  -2  188.08   10.30
  30 -10  -2  221.48   12.50
  30 -10  -2  214.88   10.80
  30 -10  -2  187.38   10.90
  20 -30   2  209.18   12.10
  20 -30   2  192.38   11.00
  10  20   2  185.78   12.40
  20 -30   2  211.38   10.30
  33 -13  -2   12.80    3.40
  33 -13  -2    6.00    3.90
  33 -13  -2   10.30    3.20
 -20  33  -2    8.10    2.80
 -33  13   2   11.10    3.00
  20 -33   2    9.60    3.10
  13  20   2   12.10    4.10
  20 -33   2    9.40    3.60
  36 -16  -2    9.50    3.10
 -20  36  -2    6.10    2.80
  36 -16  -2    6.50    3.40
  36 -16  -2    5.00    3.50
  20 -36   2    4.00    3.40
  16  20   2    4.90    3.80
 -36  16   2    8.20    3.10
  37 -21  -2   78.19    8.90
  37 -21  -2   88.49    8.20
  37 -21  -2   92.09    7.80
 -37  21   2   87.09    7.70
  21  16   2   74.09    9.30
  16 -37   2   91.69    8.50
 -13  34  -2    8.80    2.60
  34 -21  -2    5.50    3.60
  34 -21  -2    8.30    3.20
  34 -21  -2    7.90    3.20
  13 -34   2    5.30    3.40
  21  13   2    4.50    4.10
 -34  21   2    4.70    3.00
 -10  31  -2    9.50    2.70
  31 -21  -2   11.50    3.20
  31 -21  -2   13.80    3.90
  31 -21  -2   10.60    3.30
  21  10   2   12.30    4.20
 -31  21   2   11.80    3.40
  10 -31   2    9.60    3.50
  28 -21  -2   13.60    2.60
  28 -21  -2   12.20    3.00
  28 -21  -2   13.80    3.60
  -7  28  -2    8.70    2.10
  21   7   2    9.80    3.60
   7 -28   2   16.70    3.60
  25 -21  -2  254.57   11.80
  25 -21  -2  232.18   13.10
  -4  25  -2  253.87   11.10
  25 -21  -2  252.77   12.60
   4 -25   2  276.97   13.60
  21   4   2  241.58   13.70
  22 -21  -2    5.40    1.80
  22 -21  -2    4.20    2.50
  -1  22  -2    3.80    1.40
  22 -21  -2    6.90    2.40
   1 -22   2    6.60    2.40
  21   1   2    2.10    2.40
   2  19  -2  124.69    8.10
  19 -21  -2  129.79    7.80
  19 -21  -2  134.79    7.50
   2  19  -2  131.79    5.90
  19 -21  -2  124.09    6.80
  21  -2   2  134.79    8.40
 -19  21   2  129.89    7.30
  16 -21  -2  384.96   15.70
   5  16  -2  413.56   17.70
  16 -21  -2  374.66   16.40
  16 -21  -2  379.66   17.00
  21  -5   2  374.46   16.10
  21  -5   2  364.06   16.50
  21  -5   2  354.36   17.10
 -16  21   2  363.46   16.20
  13 -21  -2   -0.10    1.30
  13 -21  -2   -0.30    2.00
   8  13  -2   -1.30    2.00
  13 -21  -2   -1.20    1.40
 -13  21   2   -0.60    1.40
  -8 -13   2    2.50    0.80
  21  -8   2   -3.60    1.60
  21  -8   2   -3.90    2.00
  21  -8   2   -4.20    1.60
  10 -21  -2   -0.30    1.90
  10 -21  -2    4.00    1.40
  11  10  -2    0.40    2.40
  10 -21  -2    5.40    1.80
  21 -11   2    0.20    1.90
  21 -11   2   -1.90    1.90
  21 -11   2    3.50    1.70
 -10  21   2    2.20    1.50
  14   7  -2  548.15   22.70
   7 -21  -2  479.95   21.00
   7 -21  -2  515.45   22.70
   7 -21  -2  522.25   20.70
  21 -14   2  517.55   21.60
  21 -14   2  508.45   22.20
  21 -14   2  514.05   21.40
  -7  21   2  509.65   21.00
   4 -21  -2 1204.18   48.70
   4 -21  -2 1208.48   46.80
  17   4  -2 1264.17   48.70
  -4  21   2 1232.58   46.80
  21 -17   2 1240.58   47.70
  21 -17   2 1145.59   47.10
  21 -17   2 1162.08   48.00
  20   1  -2  183.98   10.20
   1 -21  -2  165.28    9.90
   1 -21  -2  167.38    8.10
  21 -20   2  177.88    9.60
  21 -20   2  177.08    9.30
  21 -20   2  185.78    8.90
  -1  21   2  183.08    8.10
  23  -2  -2  188.58   11.20
  21 -23   2  186.48    9.50
  21 -23   2  188.38   10.40
   2  21   2  188.08   11.30
  21 -23   2  206.78   11.00
  26  -5  -2  333.47   16.80
  21 -26   2  347.87   15.30
  21 -26   2  347.57   16.70
  21 -26   2  335.47   16.20
   5  21   2  341.47   17.30
  29  -8  -2   11.80    2.80
 -21  29  -2   16.00    3.00
  29  -8  -2   10.30    3.30
  29  -8  -2   11.60    3.10
  21 -29   2   14.00    3.20
   8  21   2   14.80    3.70
  21 -29   2   10.60    3.40
  21 -29   2   11.40    2.50
  32 -11  -2   78.69    6.30
 -21  32  -2   80.59    6.30
  32 -11  -2   66.29    7.30
  32 -11  -2   74.59    6.50
  11  21   2   72.79    8.00
  21 -32   2   70.59    6.60
  21 -32   2   70.69    7.60
 -32  11   2   83.19    6.00
  35 -14  -2   22.10    3.80
  35 -14  -2   16.20    4.30
  35 -14  -2   15.80    3.60
 -21  35  -2   18.30    3.50
  14  21   2   17.40    4.60
  21 -35   2   16.60    3.70
  21 -35   2   16.80    4.20
  38 -17  -2  223.48   14.60
 -21  38  -2  222.38   12.10
  38 -17  -2  212.98   12.90
  38 -17  -2  230.08   13.10
  21 -38   2  239.38   14.60
  17  21   2  214.98   14.90
  36 -22  -2   22.40    4.60
  36 -22  -2   22.70    3.80
  36 -22  -2   21.40    4.90
  22  14   2   19.40    5.30
 -36  22   2   26.00    4.00
  14 -36   2   21.60    4.50
  33 -22  -2   68.49    6.90
  33 -22  -2   57.59    6.10
  33 -22  -2   51.59    6.70
 -33  22   2   60.49    6.00
  11 -33   2   57.79    6.90
  22  11   2   61.29    8.10
  30 -22  -2  262.27   13.30
  30 -22  -2  276.67   14.80
  30 -22  -2  281.17   14.30
  22   8   2  275.47   15.60
   8 -30   2  289.87   15.10
 -30  22   2  263.07   13.60
  27 -22  -2   15.40    3.50
  27 -22  -2   11.70    3.30
  27 -22  -2   14.30    2.80
 -27  22   2   15.10    2.80
  22   5   2   20.30    4.30
   5 -27   2   16.00    3.30
  24 -22  -2   12.50    2.50
  24 -22  -2    9.70    3.00
  24 -22  -2   16.70    3.00
  22   2   2    4.10    3.10
 -24  22   2   11.80    2.80
   2 -24   2   18.50    3.40
  21 -22  -2   60.29    5.50
  21 -22  -2   62.49    5.90
  21 -22  -2   50.79    4.40
  22  -1   2   57.09    6.10
 -21  22   2   49.70    4.80
  18 -22  -2    3.50    1.70
  18 -22  -2    3.40    2.10
  18 -22  -2    4.60    2.10
   4  18  -2    4.60    2.40
  22  -4   2    3.30    2.20
 -18  22   2    2.20    1.90
  22  -4   2    4.00    2.30
   7  15  -2   20.80    3.50
  15 -22  -2   14.40    2.10
  15 -22  -2   20.20    3.20
  15 -22  -2   19.70    2.70
  22  -7   2   15.90    2.60
  22  -7   2   14.00    2.50
 -15  22   2   15.20    2.50
  22  -7   2    8.20    2.60
  12 -22  -2  251.87   11.90
  12 -22  -2  266.27   11.20
  12 -22  -2  269.57   13.00
  10  12  -2  262.27   13.30
  22 -10   2  257.77   11.90
 -12  22   2  264.57   11.80
  22 -10   2  267.07   12.10
  22 -10   2  227.98   12.40
   9 -22  -2  111.89    7.80
  13   9  -2  121.29    7.80
   9 -22  -2  114.19    5.90
   9 -22  -2  121.89    6.60
  22 -13   2  123.09    7.10
  22 -13   2  108.69    7.50
  22 -13   2  121.29    6.90
  -9  22   2  114.49    6.40
   6 -22  -2  168.08    9.80
  16   6  -2  156.58    9.70
   6 -22  -2  175.78    8.00
   6 -22  -2  162.08    8.20
  -6  22   2  172.78    8.10
  22 -16   2  162.48    8.60
  22 -16   2  169.68    9.00
  22 -16   2  171.48    9.50
  19   3  -2  145.59    8.50
   3 -22  -2  137.19    8.60
   3 -22  -2  127.59    6.70
  -3  22   2  137.29    6.60
  22 -19   2  139.29    7.90
  22 -19   2  120.89    8.00
  22 -19   2  132.09    7.20
   0 -22  -2   52.29    5.80
  22   0  -2   40.40    5.30
  22 -22   2   51.19    4.50
  22 -22   2   42.00    5.40
   0  22   2   48.90    3.50
  22 -22   2   48.40    5.30
  25  -3  -2   20.40    4.10
  22 -25   2   20.10    2.90
  22 -25   2   23.00    3.90
   3  22   2   16.40    3.80
  22 -25   2   21.80    4.00
 -22  28  -2   55.69    5.20
  28  -6  -2   64.69    6.40
  28  -6  -2   57.79    6.80
  22 -28   2   73.59    5.50
   6  22   2   60.79    6.90
  22 -28   2   55.39    6.30
  22 -28   2   66.19    6.20
  31  -9  -2   30.50    4.00
 -22  31  -2   40.40    4.50
  31  -9  -2   28.70    5.00
   9  22   2   32.60    5.20
  22 -31   2   39.30    4.70
  22 -31   2   29.80    4.70
  22 -31   2   37.40    4.30
  34 -12  -2   29.60    4.50
  34 -12  -2   23.80    4.70
 -22  34  -2   27.50    4.10
  22 -34   2   32.20    4.50
  22 -34   2   24.60    4.80
  12  22   2   29.50    5.50
  37 -15  -2    5.00    3.50
 -22  37  -2    6.80    3.10
  37 -15  -2    5.80    3.80
  15  22   2    4.20    3.90
  22 -37   2    1.80    3.30
  38 -23  -2   63.59    7.40
  38 -23  -2   65.39    7.10
  38 -23  -2   70.69    8.50
 -38  23   2   66.69    6.60
  15 -38   2   69.89    7.90
  23  15   2   88.29    9.70
  35 -23  -2    3.50    2.70
  35 -23  -2   -0.90    3.00
  35 -23  -2   -1.80    3.30
  12 -35   2    2.20    3.10
  23  12   2   -2.30    3.40
 -35  23   2    1.50    2.80
  32 -23  -2   14.30    3.50
  32 -23  -2    9.20    3.50
  32 -23  -2    6.10    3.10
   9 -32   2   10.60    3.70
 -32  23   2   10.40    3.10
  23   9   2   14.40    4.50
  29 -23  -2    5.80    3.10
  29 -23  -2    2.80    2.60
  29 -23  -2    4.20    3.10
 -29  23   2    8.60    2.90
  23   6   2    9.20    3.80
   6 -29   2    2.50    2.90
  26 -23  -2   21.10    3.00
  26 -23  -2   17.60    3.70
  26 -23  -2   17.30    3.30
  23   3   2   20.60    4.20
 -26  23   2   23.40    3.50
   3 -26   2   19.60    3.60
  23 -23  -2  694.53   28.20
  23 -23  -2  740.93   29.90
  23 -23  -2  695.13   29.30
 -23  23   2  640.84   28.60
  23   0   2  705.63   30.30
  20 -23  -2  361.06   17.40
  20 -23  -2  371.86   16.40
  20 -23  -2  410.06   18.20
   3  20  -2  415.66   18.70
 -20  23   2  371.26   16.90
  23  -3   2  392.66   18.30
   6  17  -2    8.30    2.70
  17 -23  -2    6.60    1.80
  17 -23  -2   10.10    2.60
  17 -23  -2    8.20    2.20
  23  -6   2    5.10    2.60
 -17  23   2    7.50    2.00
  23  -6   2    6.20    2.40
  23  -6   2    6.10    2.20
  14 -23  -2  431.66   18.00
  14 -23  -2  414.86   17.00
   9  14  -2  416.86   19.10
  14 -23  -2  441.06   18.90
  23  -9   2  414.66   18.00
  23  -9   2  418.56   17.80
  23  -9   2  363.06   18.30
 -14  23   2  402.16   17.50
  11 -23  -2   50.29    4.30
  11 -23  -2   52.29    3.70
  11 -23  -2   46.40    5.10
  12  11  -2   47.20    5.10
  23 -12   2   47.20    4.60
 -11  23   2   51.99    4.00
  23 -12   2   51.49    5.20
  23 -12   2   52.99    4.60
   8 -23  -2  173.48   10.40
  15   8  -2  188.88   10.50
   8 -23  -2  185.38    8.50
   8 -23  -2  183.88    9.00
  23 -15   2  196.78    9.70
  -8  23   2  182.88    8.80
  23 -15   2  172.18    9.90
  23 -15   2  185.68    9.20
   5 -23  -2   82.79    5.20
  18   5  -2   97.59    7.10
   5 -23  -2   86.59    6.80
  -5  23   2   90.19    5.30
  23 -18   2   90.69    6.30
  23 -18   2   83.99    5.70
  23 -18   2   79.39    6.50
   2 -23  -2   -1.90    2.20
  21   2  -2   -0.60    2.50
   2 -23  -2    1.20    1.30
  -2  23   2    2.70    1.40
  23 -21   2    1.10    2.10
  23 -21   2    1.40    1.90
  23 -21   2   -4.50    2.00
  24  -1  -2  910.01   38.00
  -1 -23  -2  881.41   37.90
  23 -24   2  895.81   36.10
  23 -24   2  864.21   36.90
  23 -24   2  926.61   37.50
   1  23   2  915.81   38.20
  27  -4  -2   20.70    4.20
  23 -27   2   12.60    3.30
  23 -27   2   14.00    2.80
   4  23   2   16.80    3.90
  23 -27   2   15.50    3.60
 -23  30  -2    3.30    2.20
  30  -7  -2    3.40    2.50
  30  -7  -2   -1.30    3.00
   7  23   2    2.50    2.80
  23 -30   2    4.50    2.10
  23 -30   2    0.00    2.50
  23 -30   2    0.70    2.70
  33 -10  -2   19.40    4.50
  33 -10  -2   21.70    3.80
 -23  33  -2   20.90    3.50
  10  23   2   21.10    4.80
  23 -33   2   20.60    4.30
  23 -33   2   20.00    3.90
  36 -13  -2   31.90    4.90
 -23  36  -2   26.20    4.10
  36 -13  -2   22.10    4.80
  13  23   2   33.20    5.70
  23 -36   2   25.60    4.90
  23 -36   2   25.30    4.40
  37 -24  -2    3.80    3.50
  37 -24  -2   10.30    3.40
  37 -24  -2    5.70    4.00
  13 -37   2    6.60    3.50
  24  13   2    4.80    4.00
 -37  24   2    8.40    3.00
  34 -24  -2   10.20    3.10
  34 -24  -2    8.40    3.70
  34 -24  -2    3.80    3.30
  10 -34   2   13.20    3.80
  24  10   2    8.40    4.40
 -34  24   2    8.40    3.00
  31 -24  -2  148.59    9.70
  31 -24  -2  135.89   10.10
  31 -24  -2  138.29    8.90
  24   7   2  165.18   11.40
   7 -31   2  147.29   10.30
 -31  24   2  141.69    9.10
  28 -24  -2    2.60    2.40
  28 -24  -2    5.10    2.90
  28 -24  -2    4.40    2.90
   4 -28   2    7.30    3.10
 -28  24   2    5.20    2.70
  24   4   2    6.40    3.30
  25 -24  -2  158.68    8.20
  25 -24  -2  153.08    9.30
  25 -24  -2  133.39    9.30
  24   1   2  150.98   10.20
 -25  24   2  155.28    8.90
  22 -24  -2    1.60    2.90
  22 -24  -2   -0.60    2.00
   2  22  -2    2.00    2.70
  22 -24  -2   -1.00    2.80
 -22  24   2    2.70    2.30
  24  -2   2    1.60    2.80
   5  19  -2   90.69    7.30
  19 -24  -2   79.59    5.30
  19 -24  -2   84.29    6.40
  19 -24  -2   78.09    6.70
  24  -5   2   85.69    6.10
 -19  24   2   92.69    5.90
  24  -5   2   75.29    6.90
  16 -24  -2    3.50    1.80
   8  16  -2    1.70    2.30
  16 -24  -2    0.80    2.10
  16 -24  -2   -1.20    1.40
  24  -8   2   -2.80    2.00
  24  -8   2   -0.80    2.00
 -16  24   2    1.40    1.70
  24  -8   2    2.60    2.50
  13 -24  -2  212.28   10.50
  11  13  -2  218.28   11.70
  13 -24  -2  207.18   11.30
  13 -24  -2  222.98    9.70
  24 -11   2  218.08   10.60
  24 -11   2  233.08   11.40
  24 -11   2  212.18   10.60
 -13  24   2  180.28   10.10
  14  10  -2  129.39    8.60
  10 -24  -2  130.29    8.40
  10 -24  -2  121.49    7.00
  10 -24  -2  132.49    6.50
  24 -14   2  135.19    8.20
 -10  24   2  122.99    6.90
  24 -14   2  128.09    7.30
  24 -14   2  117.49    7.10
  17   7  -2  318.37   15.10
   7 -24  -2  301.67   14.80
   7 -24  -2  300.77   13.00
  24 -17   2  271.67   13.60
  24 -17   2  284.17   14.30
  24 -17   2  284.07   13.40
  -7  24   2  282.17   12.80
   4 -24  -2    5.70    1.70
   4 -24  -2   -1.90    2.10
  20   4  -2    0.40    2.70
  -4  24   2    0.70    1.40
  24 -20   2   -3.50    2.30
  24 -20   2   -1.10    2.30
  24 -20   2    2.20    2.00
   1 -24  -2   16.30    3.70
  23   1  -2   18.40    4.10
  24 -23   2   17.60    2.80
  24 -23   2   19.40    3.60
  24 -23   2   20.00    3.70
  26  -2  -2    2.10    2.70
  24 -26   2    4.00    2.30
  24 -26   2   -3.80    2.70
   2  24   2    1.50    2.90
  24 -26   2    1.30    2.70
 -24  29  -2   24.30    3.60
  29  -5  -2   21.80    4.10
  29  -5  -2   22.00    3.80
   5  24   2   26.70    4.40
  24 -29   2   30.90    4.60
  24 -29   2   26.00    4.00
  24 -29   2   27.30    3.30
  32  -8  -2   -3.60    2.90
  32  -8  -2    2.20    2.60
 -24  32  -2    0.40    2.10
   8  24   2   -2.00    2.80
  24 -32   2    2.90    2.90
  24 -32   2    0.20    2.90
 -24  35  -2   35.70    4.60
  35 -11  -2   45.30    6.30
  35 -11  -2   42.60    5.50
  24 -35   2   31.50    5.30
  11  24   2   36.70    5.90
  24 -35   2   46.60    5.60
  38 -14  -2   -3.00    3.40
  38 -14  -2    1.30    3.20
  24 -38   2   -0.70    3.30
  14  24   2   -0.40    3.50
  36 -25  -2   -4.10    2.70
  36 -25  -2   -3.60    3.30
  36 -25  -2   -2.70    2.40
  25  11   2    0.20    3.80
  11 -36   2    0.60    2.90
 -36  25   2    1.10    2.80
  33 -25  -2   14.90    4.30
  33 -25  -2   19.00    3.70
  33 -25  -2   24.00    4.50
  25   8   2   25.20    5.10
   8 -33   2   23.70    4.60
 -33  25   2   24.60    4.00
  30 -25  -2   13.20    3.80
  30 -25  -2   10.50    3.50
  30 -25  -2   11.90    3.40
  25   5   2   18.20    4.40
 -30  25   2   11.80    3.00
   5 -30   2   13.30    3.90
  27 -25  -2   -2.20    2.40
  27 -25  -2    0.10    2.00
  27 -25  -2   -0.70    2.60
  25   2   2   -2.20    2.60
 -27  25   2    2.70    2.10
   1  24  -2  107.69    8.60
  24 -25  -2  112.39    8.10
  24 -25  -2  101.29    8.20
  24 -25  -2  120.79    6.90
 -24  25   2  119.59    7.40
  25  -1   2  107.79    8.70
  21 -25  -2  467.65   22.10
  21 -25  -2  507.55   21.10
  21 -25  -2  531.45   23.00
   4  21  -2  550.24   23.70
  25  -4   2  513.75   22.30
 -21  25   2  487.95   21.70
  25  -4   2  508.05   23.20
  18 -25  -2   81.39    6.50
  18 -25  -2   71.19    5.00
  18 -25  -2   78.09    6.00
   7  18  -2   69.99    6.80
 -18  25   2   70.09    5.30
  25  -7   2   84.59    7.00
  25  -7   2   78.59    5.90
  10  15  -2  358.86   17.40
  15 -25  -2  373.26   17.10
  15 -25  -2  373.26   16.30
  15 -25  -2  360.06   15.10
 -15  25   2  349.57   15.80
  25 -10   2  354.26   15.90
  25 -10   2  347.47   16.80
  25 -10   2  341.67   16.10
  12 -25  -2   84.49    5.80
  12 -25  -2   87.79    6.90
  13  12  -2   97.19    7.40
  12 -25  -2   85.29    4.90
  25 -13   2   80.39    6.70
  25 -13   2   81.59    6.00
 -12  25   2   67.29    5.40
  25 -13   2   72.19    6.00
   9 -25  -2  166.88    8.50
  16   9  -2  168.68   10.40
   9 -25  -2  161.08   10.10
   9 -25  -2  174.08    8.00
  -9  25   2  163.18    8.30
  25 -16   2  162.48    9.00
  25 -16   2  155.78    8.70
  25 -16   2  176.78    9.80
  19   6  -2   48.00    5.70
   6 -25  -2   52.19    4.20
   6 -25  -2   59.79    6.00
  25 -19   2   46.80    5.60
  25 -19   2   46.80    4.40
  25 -19   2   49.30    5.50
  -6  25   2   56.29    4.10
  22   3  -2   28.90    4.60
   3 -25  -2   40.90    5.10
  25 -22   2   44.40    4.20
  25 -22   2   40.40    5.60
  -3  25   2   48.50    3.70
  25 -22   2   34.70    4.20
   0 -25  -2   56.59    6.40
  25   0  -2   53.09    6.80
  25 -25   2   58.89    5.10
  25 -25   2   51.79    6.10
  25 -25   2   50.39    5.60
   0  25   2   47.10    6.00
  28  -3  -2  103.39    8.60
 -25  28  -2  109.19    7.10
  25 -28   2  103.99    7.80
  25 -28   2  111.89    7.00
  25 -28   2   97.89    8.00
   3  25   2  103.09    8.30
  31  -6  -2   24.30    4.80
  31  -6  -2   32.30    4.50
 -25  31  -2   28.40    3.80
  25 -31   2   42.30    4.40
  25 -31   2   33.00    4.60
  25 -31   2   30.20    4.60
   6  25   2   31.10    4.90
  34  -9  -2  527.75   24.70
 -25  34  -2  492.25   22.60
  34  -9  -2  497.35   23.20
  25 -34   2  525.35   24.40
  25 -34   2  480.55   23.20
   9  25   2  482.25   24.60
 -25  37  -2   28.60    4.40
  37 -12  -2   38.40    5.40
  37 -12  -2   26.40    5.50
  12  25   2   39.30    6.10
  25 -37   2   29.00    5.40
  25 -37   2   27.00    4.90
  35 -26  -2   11.20    3.30
  35 -26  -2    4.80    4.00
  35 -26  -2    8.00    3.80
   9 -35   2   11.70    3.70
  26   9   2    7.40    4.20
 -35  26   2   11.60    3.30
  32 -26  -2   16.00    3.90
  32 -26  -2   13.10    3.90
  32 -26  -2   11.10    3.20
   6 -32   2   16.00    4.00
  26   6   2   10.30    4.30
 -32  26   2   16.30    3.70
  29 -26  -2   23.30    3.90
  29 -26  -2   24.70    4.10
  29 -26  -2   16.60    3.30
 -29  26   2   21.70    3.50
  26   3   2   20.70    4.50
   0  26  -2  171.28   10.70
  26 -26  -2  164.38   10.20
  26 -26  -2  151.98    8.40
  26 -26  -2  145.99    9.50
  26   0   2  151.68   10.20
 -26  26   2  137.69    8.70
  23 -26  -2    5.00    3.10
  23 -26  -2    5.40    2.80
  23 -26  -2    7.70    2.20
   3  23  -2   12.70    3.60
  26  -3   2    6.80    2.60
 -23  26   2    6.70    2.80
  26  -3   2    5.60    3.00
  20 -26  -2   23.60    3.80
  20 -26  -2   30.70    3.10
   6  20  -2   21.70    4.10
  20 -26  -2   21.60    4.10
  26  -6   2   22.30    3.40
 -20  26   2   25.80    3.30
  26  -6   2   20.20    4.00
   9  17  -2   70.79    7.00
  17 -26  -2   71.19    6.60
  17 -26  -2   72.39    4.90
  17 -26  -2   78.99    6.10
  26  -9   2   65.89    6.70
 -17  26   2   68.69    5.40
  26  -9   2   49.10    5.60
  26  -9   2   68.09    6.10
  14 -26  -2   13.40    3.00
  14 -26  -2   19.10    2.40
  14 -26  -2   19.00    3.60
  12  14  -2   16.40    3.50
  26 -12   2   16.40    3.20
  26 -12   2   13.20    3.00
  26 -12   2   18.90    3.40
 -14  26   2   12.30    2.60
  11 -26  -2    7.00    2.90
  15  11  -2   13.00    3.60
  11 -26  -2   11.10    2.50
  11 -26  -2    9.10    1.90
  26 -15   2    9.40    3.00
 -11  26   2    8.90    2.30
  26 -15   2    6.50    2.40
  26 -15   2    4.40    2.50
   8 -26  -2  242.08   11.20
  18   8  -2  247.78   13.50
   8 -26  -2  230.18   13.00
  -8  26   2  227.78   11.00
  26 -18   2  241.38   11.70
  26 -18   2  241.18   12.10
  26 -18   2  246.88   12.90
  21   5  -2   42.50    5.80
   5 -26  -2   35.40    4.80
  26 -21   2   31.10    4.40
  -5  26   2   52.89    3.90
  26 -21   2   35.60    4.70
  26 -21   2   47.80    4.70
   2 -26  -2  129.49    9.20
  24   2  -2  120.19    9.40
  26 -24   2  124.39    7.70
  26 -24   2  127.39    8.90
  26 -24   2  136.09    8.60
  27  -1  -2    1.10    2.90
  26 -27   2    1.20    2.70
  26 -27   2   -0.30    2.70
  26 -27   2    1.20    2.20
   1  26   2   -0.10    2.40
  30  -4  -2    2.20    2.50
 -26  30  -2    3.70    2.20
  30  -4  -2    3.10    3.30
  26 -30   2    2.80    2.70
   4  26   2   -0.60    2.60
  26 -30   2    2.10    2.70
  26 -30   2    0.10    2.10
  33  -7  -2   14.10    4.50
  33  -7  -2   11.90    4.10
 -26  33  -2    8.90    3.20
   7  26   2   18.70    4.60
  26 -33   2   19.20    4.10
  26 -33   2   12.40    4.10
  36 -10  -2  123.49    9.30
 -26  36  -2  114.79    8.80
  36 -10  -2  121.09   10.60
  26 -36   2  106.19    9.20
  26 -36   2  122.99   10.20
  10  26   2  126.89   10.80
  37 -27  -2   45.50    5.20
  37 -27  -2   38.80    5.90
  37 -27  -2   39.20    5.40
 -37  27   2   43.30    5.60
  27  10   2   58.49    7.90
  10 -37   2   41.40    5.90
  34 -27  -2   85.09    9.00
  34 -27  -2   94.79    8.50
  34 -27  -2  102.79    7.50
   7 -34   2   89.29    8.40
  27   7   2   85.39    9.80
 -34  27   2   99.39    8.00
  31 -27  -2  276.17   15.10
  31 -27  -2  265.27   13.30
  31 -27  -2  240.08   14.00
 -31  27   2  264.87   13.80
  27   4   2  272.57   15.90
  28 -27  -2   20.30    3.40
  28 -27  -2   21.30    3.80
  28 -27  -2   23.60    4.30
  -1  28  -2   26.80    4.60
  27   1   2   21.50    4.60
 -28  27   2   23.90    3.50
  25 -27  -2  121.59    8.30
  25 -27  -2  135.09    7.40
   2  25  -2  132.59    9.40
  25 -27  -2  114.39    8.70
  27  -2   2  137.39    8.80
  27  -2   2  113.59    9.20
 -25  27   2  119.09    7.70
  22 -27  -2   65.59    6.70
  22 -27  -2   59.19    6.30
  22 -27  -2   61.29    4.80
   5  22  -2   63.79    6.90
  27  -5   2   68.09    7.00
 -22  27   2   61.49    5.40
  27  -5   2   73.89    6.50
  19 -27  -2   49.00    4.30
  19 -27  -2   53.79    5.20
   8  19  -2   50.69    6.40
  19 -27  -2   42.80    5.50
 -19  27   2   57.79    4.90
  27  -8   2   40.00    5.20
  27  -8   2   47.30    5.10
  16 -27  -2   89.59    7.30
  16 -27  -2   85.09    6.70
  11  16  -2   99.39    8.30
  16 -27  -2   89.09    5.60
  27 -11   2   86.99    7.00
  27 -11   2  100.39    7.80
 -16  27   2   78.39    6.20
  27 -11   2   72.59    6.70
  14  13  -2  146.89   10.00
  13 -27  -2  160.28   10.00
  13 -27  -2  158.08    7.80
  13 -27  -2  142.49    8.70
  27 -14   2  145.09    9.00
  27 -14   2  170.78    9.70
  27 -14   2  139.29    9.00
 -13  27   2  148.09    8.40
  10 -27  -2  124.39    7.10
  17  10  -2  110.89    8.60
  10 -27  -2  116.79    7.10
  10 -27  -2  106.49    8.40
  27 -17   2  128.59    8.40
 -10  27   2  113.79    6.60
  27 -17   2  105.89    7.10
  27 -17   2  115.39    7.70
   7 -27  -2    4.30    1.90
  20   7  -2   -3.50    2.80
   7 -27  -2   -1.10    2.50
  27 -20   2    2.70    2.00
  -7  27   2    1.30    1.80
  27 -20   2   -0.20    2.50
   4 -27  -2   58.29    6.40
  23   4  -2   51.79    6.80
  27 -23   2   51.79    5.50
  27 -23   2   63.79    5.30
  -4  27   2   61.19    6.30
  27 -23   2   51.59    6.10
   1 -27  -2   20.00    4.10
  26   1  -2   17.40    4.00
  -1  27   2   20.40    4.20
  27 -26   2   20.70    3.60
  27 -26   2   22.00    3.50
  27 -26   2   27.10    4.30
  29  -2  -2   32.20    5.30
 -27  29  -2   25.00    3.50
   2  27   2   28.50    4.80
  27 -29   2   32.00    4.50
  27 -29   2   27.20    3.60
  27 -29   2   23.00    4.20
 -27  32  -2   94.19    7.30
  32  -5  -2   91.09    8.20
  32  -5  -2   72.49    8.60
  27 -32   2   78.59    6.60
   5  27   2   88.19    8.60
  27 -32   2   85.29    7.70
  27 -32   2   84.79    8.20
  35  -8  -2   85.79    8.80
 -27  35  -2   75.69    7.80
  35  -8  -2  107.99    9.30
  27 -35   2   97.49    9.40
   8  27   2   98.19    9.50
  27 -35   2   83.49    8.70
  36 -28  -2   47.00    6.60
  36 -28  -2   58.49    6.50
  36 -28  -2   49.80    6.30
  28   8   2   49.30    7.20
 -36  28   2   69.69    6.90
  33 -28  -2    5.70    4.10
  33 -28  -2   12.40    4.00
  33 -28  -2   14.30    3.20
  28   5   2    6.10    4.40
 -33  28   2    8.80    3.20
  30 -28  -2   -0.60    3.00
  30 -28  -2   -0.10    2.60
  30 -28  -2    0.70    2.40
  -2  30  -2    1.50    3.20
  28   2   2   -1.70    3.40
 -30  28   2    1.00    2.40
  27 -28  -2   28.80    4.50
  27 -28  -2   35.20    4.70
  27 -28  -2   30.30    3.60
   1  27  -2   35.20    5.00
 -27  28   2   25.60    3.70
  28  -1   2   29.70    5.00
  28  -1   2   29.00    4.10
  24 -28  -2   80.59    5.50
  24 -28  -2   77.89    6.90
  24 -28  -2   76.29    7.20
   4  24  -2   79.29    7.50
 -24  28   2   84.19    6.50
  28  -4   2   77.99    6.50
  28  -4   2   80.89    7.70
  21 -28  -2    6.00    2.10
  21 -28  -2    4.50    2.90
   7  21  -2    4.80    3.10
  21 -28  -2    2.20    2.40
  28  -7   2    7.00    3.00
  28  -7   2    3.00    2.90
 -21  28   2    6.80    2.50
  18 -28  -2  230.68   10.60
  10  18  -2  249.18   13.30
  18 -28  -2  233.38   11.90
  18 -28  -2  220.28   12.70
 -18  28   2  193.78   11.20
  28 -10   2  208.08   11.30
  28 -10   2  223.48   12.70
  28 -10   2  238.58   12.10
  13  15  -2   14.30    4.00
  15 -28  -2   18.40    2.90
  15 -28  -2   14.90    3.20
  15 -28  -2   17.90    3.80
 -15  28   2   12.80    3.00
  28 -13   2   14.70    3.40
  28 -13   2   17.30    3.60
  28 -13   2   15.80    3.40
  12 -28  -2   77.69    6.10
  16  12  -2   75.79    7.80
  12 -28  -2   90.89    7.70
 -12  28   2   86.09    5.80
  28 -16   2  100.69    7.60
  28 -16   2   83.19    6.20
  28 -16   2   83.89    6.70
  19   9  -2   17.30    3.90
   9 -28  -2   23.20    3.00
   9 -28  -2   20.30    4.00
  28 -19   2   20.10    3.10
  -9  28   2   23.50    2.90
  28 -19   2   12.00    3.50
  28 -19   2   20.00    3.80
  22   6  -2    2.40    3.20
   6 -28  -2    2.70    2.50
  28 -22   2    5.10    2.90
  28 -22   2   -1.70    2.70
  28 -22   2    6.10    2.20
  -6  28   2    7.80    2.00
   3 -28  -2   33.30    5.00
  25   3  -2   44.40    6.00
  28 -25   2   36.70    4.70
  28 -25   2   34.60    4.20
  28 -25   2   34.60    4.80
  28   0  -2   11.20    3.60
  28 -28   2   13.50    3.60
   0  28   2   17.50    4.00
  28 -28   2   13.20    3.50
  28 -28   2   11.70    3.00
 -28  31  -2    0.30    2.60
  31  -3  -2   -1.20    3.10
  31  -3  -2   -1.00    3.20
   3  28   2   -2.60    2.70
  28 -31   2   -2.00    2.80
  28 -31   2   -1.70    2.30
  28 -31   2   -3.10    2.80
 -28  34  -2    8.90    3.40
  34  -6  -2   15.20    4.60
  34  -6  -2    7.80    4.30
  28 -34   2   10.50    4.10
   6  28   2   11.70    4.50
  28 -34   2    6.20    3.50
  35 -29  -2   63.39    6.80
  35 -29  -2   42.50    6.30
  35 -29  -2   68.89    6.50
 -35  29   2   55.09    6.10
  29   6   2   49.50    7.10
  32 -29  -2   86.49    8.30
  32 -29  -2   84.59    8.60
  -3  32  -2   86.29    9.00
  32 -29  -2   86.19    6.80
 -32  29   2   79.19    7.50
  29   3   2   75.79    9.20
  29   3   2   78.19    8.00
  29 -29  -2   74.29    7.60
   0  29  -2   71.59    7.70
  29 -29  -2   71.19    7.20
  29 -29  -2   63.39    5.70
 -29  29   2   59.39    6.00
  29   0   2   71.49    7.20
  29   0   2   63.69    8.00
  26 -29  -2    5.70    2.40
  26 -29  -2   12.10    3.40
   3  26  -2   14.70    3.90
  26 -29  -2    7.50    3.00
  29  -3   2   12.50    3.60
 -26  29   2    8.40    2.70
  29  -3   2   14.10    3.40
  23 -29  -2   50.99    4.50
  23 -29  -2   36.00    4.60
   6  23  -2   33.80    5.20
  23 -29  -2   48.00    6.00
 -23  29   2   50.69    4.90
  29  -6   2   44.20    5.90
  29  -6   2   50.39    5.80
  20 -29  -2    0.10    2.40
  20 -29  -2    0.90    2.50
   9  20  -2    0.10    2.60
 -20  29   2    1.90    2.20
  29  -9   2   -2.40    2.40
  29  -9   2    1.20    2.70
  17 -29  -2  219.78   11.80
  17 -29  -2  224.48   12.70
  12  17  -2  257.87   13.90
  29 -12   2  225.08   12.60
  29 -12   2  229.48   12.00
  29 -12   2  220.38   11.80
 -17  29   2  224.78   11.40
  14 -29  -2    1.90    2.60
  15  14  -2    1.10    3.00
  14 -29  -2    2.50    2.20
  29 -15   2    4.80    3.00
  29 -15   2    2.70    2.60
 -14  29   2    1.80    1.90
  29 -15   2    3.20    2.40
  11 -29  -2   73.39    6.60
  18  11  -2   56.19    7.10
  11 -29  -2   62.39    5.30
  29 -18   2   61.79    5.90
  29 -18   2   67.89    6.70
 -11  29   2   59.79    4.90
  29 -18   2   66.19    5.80
  21   8  -2  178.48   11.60
   8 -29  -2  169.98   11.00
  29 -21   2  181.48    9.80
  29 -21   2  156.78   10.20
  29 -21   2  184.98   11.00
  -8  29   2  175.18    9.00
   5 -29  -2  257.67   13.90
  24   5  -2  231.48   13.80
  29 -24   2  216.28   12.40
  29 -24   2  230.18   13.10
  29 -24   2  232.98   11.80
   2 -29  -2   28.70    4.80
  27   2  -2   37.90    5.50
  -2  29   2   46.20    6.20
  29 -27   2   31.90    4.40
  29 -27   2   31.80    4.10
  29 -27   2   31.80    4.60
  30  -1  -2   12.60    4.20
 -29  30  -2   10.90    3.00
  29 -30   2    7.50    3.50
  29 -30   2   11.30    3.70
  29 -30   2   10.60    3.00
   1  29   2   12.50    3.70
 -29  33  -2    7.20    3.10
  33  -4  -2    4.20    3.50
  33  -4  -2    8.70    4.50
  29 -33   2    5.20    3.80
  29 -33   2   11.20    3.60
   4  29   2    6.00    3.90
  36  -7  -2   90.59    8.30
  36  -7  -2   89.99    9.80
 -29  36  -2   91.89    7.60
   7  29   2  103.79    9.80
  29 -36   2   92.99    8.50
  29 -36   2   94.59    9.10
  34 -30  -2    7.80    3.70
  -4  34  -2    2.10    3.30
  34 -30  -2    0.40    3.50
  30   4   2    6.30    4.50
 -34  30   2    1.90    2.90
  30   4   2    6.00    3.80
  -1  31  -2  151.68   11.40
  31 -30  -2  151.68   11.00
  31 -30  -2  133.09   10.00
  30   1   2  139.89   11.60
 -31  30   2  131.89    9.40
  30   1   2  141.39   10.40
  28 -30  -2    4.70    2.90
   2  28  -2    0.90    3.00
  28 -30  -2    2.60    3.30
  30  -2   2    2.40    2.70
  30  -2   2    1.40    3.30
 -28  30   2    0.60    2.30
   5  25  -2   22.10    4.40
  25 -30  -2   27.90    4.30
  25 -30  -2   24.30    4.20
  30  -5   2   29.80    4.20
 -25  30   2   24.00    3.60
  30  -5   2   19.90    4.10
  22 -30  -2  296.47   16.00
  22 -30  -2  306.17   15.40
   8  22  -2  314.97   16.60
 -22  30   2  333.37   15.00
  30  -8   2  301.87   16.30
  30  -8   2  297.57   15.20
  19 -30  -2   11.20    3.00
  19 -30  -2    7.40    3.10
  11  19  -2    5.40    3.30
  30 -11   2   15.00    3.40
  30 -11   2    5.80    3.20
 -19  30   2    9.00    2.80
  16 -30  -2  242.48   14.00
  16 -30  -2  247.28   12.80
  14  16  -2  257.07   14.60
  30 -14   2  241.18   13.70
 -16  30   2  252.77   12.40
  30 -14   2  261.17   13.00
  30 -14   2  258.97   12.80
  13 -30  -2   33.90    3.90
  13 -30  -2   25.40    4.50
  17  13  -2   39.60    5.60
 -13  30   2   44.10    4.40
  30 -17   2   38.30    5.10
  30 -17   2   27.90    3.90
  30 -17   2   28.20    3.80
  10 -30  -2    0.00    2.60
  20  10  -2   -0.60    2.90
  30 -20   2    0.30    2.60
  30 -20   2   -0.90    2.70
  30 -20   2   -1.30    2.00
 -10  30   2   -4.50    1.80
   7 -30  -2  120.39    9.20
  23   7  -2  124.29    9.50
  30 -23   2  116.49    8.90
  30 -23   2  119.89    8.70
  30 -23   2  114.99    8.00
   4 -30  -2    1.00    3.00
  26   4  -2    2.40    3.20
  30 -26   2   -0.80    2.50
  30 -26   2    2.50    3.00
  30 -26   2    5.20    3.10
  29   1  -2    4.70    3.60
 -30  29  -2    1.00    2.70
  30 -29   2    4.80    3.30
  30 -29   2    6.30    3.50
  30 -29   2    3.90    2.70
  -1  30   2    5.30    3.40
  32  -2  -2   32.40    6.00
 -30  32  -2   33.30    4.70
  32  -2  -2   29.40    5.20
  30 -32   2   35.00    5.40
  30 -32   2   24.70    5.00
  30 -32   2   30.70    4.30
   2  30   2   31.70    5.70
  35  -5  -2   -0.60    3.60
  35  -5  -2    0.40    3.00
 -30  35  -2   -0.50    2.40
  30 -35   2   -4.30    3.00
  30 -35   2    0.80    3.10
   5  30   2   -4.80    3.10
  33 -31  -2  268.67   15.50
  -2  33  -2  255.27   15.60
  33 -31  -2  251.97   14.80
  31   2   2  248.98   14.20
  31   2   2  246.08   16.00
 -33  31   2  243.38   13.70
  30 -31  -2   19.20    4.50
   1  30  -2   17.60    4.80
  30 -31  -2   14.80    4.30
 -30  31   2   15.60    3.90
  31  -1   2   15.40    4.80
  31  -1   2   21.20    4.70
  27 -31  -2   66.39    7.10
   4  27  -2   88.99    8.30
  27 -31  -2   65.59    7.40
 -27  31   2   72.49    6.60
  31  -4   2   70.89    8.10
  31  -4   2   71.09    7.20
   7  24  -2   64.79    7.20
  24 -31  -2   56.29    6.80
  24 -31  -2   59.99    6.30
 -24  31   2   65.89    5.70
  31  -7   2   59.99    6.70
  31  -7   2   60.59    6.00
  10  21  -2   -2.50    2.60
  21 -31  -2    0.00    2.50
  21 -31  -2   -2.10    2.50
  31 -10   2   -0.80    2.60
 -21  31   2    2.50    2.20
  31 -10   2   -1.20    2.20
  18 -31  -2   98.29    8.20
  13  18  -2   90.99    8.10
  18 -31  -2   93.79    7.10
  31 -13   2   95.29    8.10
  31 -13   2   85.39    7.00
  31 -13   2   98.09    7.10
 -18  31   2   96.89    6.80
  15 -31  -2   13.50    3.10
  15 -31  -2   11.50    3.60
  16  15  -2   13.50    4.10
 -15  31   2   12.60    2.80
  31 -16   2   18.70    3.50
  31 -16   2   11.80    2.90
  31 -16   2   10.80    3.30
  12 -31  -2   75.69    7.70
  19  12  -2   81.69    8.40
  12 -31  -2   99.19    7.20
  31 -19   2   87.69    7.90
  31 -19   2   79.69    6.40
  31 -19   2   93.39    6.90
 -12  31   2   78.89    6.00
   9 -31  -2  121.49    9.30
  22   9  -2  129.39   10.10
  31 -22   2  108.09    8.10
  -9  31   2  109.79    7.00
  31 -22   2  107.59    8.00
  31 -22   2  110.89    8.90
  25   6  -2   14.30    4.00
   6 -31  -2   11.10    3.70
  31 -25   2    7.50    3.00
  31 -25   2    6.30    3.30
  31 -25   2   11.30    3.50
  28   3  -2   30.30    5.10
 -31  28  -2   16.90    3.90
  31 -28   2   25.70    4.00
  -3  31   2   23.60    4.80
  31 -28   2   17.90    3.90
  31 -28   2   26.40    4.80
 -31  31  -2  352.06   17.80
  31   0  -2  388.06   20.30
  31 -31   2  336.47   19.00
  31 -31   2  379.16   17.40
   0  31   2  383.06   19.90
  31 -31   2  357.96   18.70
  34  -3  -2    0.80    3.40
 -31  34  -2    1.40    2.50
  34  -3  -2    0.60    3.40
  31 -34   2   -2.70    3.20
   3  31   2    3.00    3.40
  31 -34   2    2.70    3.00
  32 -32  -2    0.90    3.60
  32 -32  -2    1.40    3.50
   0  32  -2    2.00    3.60
 -32  32   2    1.60    3.20
  32   0   2    0.20    3.40
  32   0   2   -4.00    3.50
  29 -32  -2   -1.30    3.10
  29 -32  -2   -3.60    3.20
   3  29  -2   -3.30    3.30
 -29  32   2    0.30    2.60
  32  -3   2   -4.90    3.50
  32  -3   2    1.20    3.00
   6  26  -2  165.88   11.50
  26 -32  -2  177.58   11.40
  26 -32  -2  163.48   10.50
  32  -6   2  161.28   10.60
  32  -6   2  139.49   11.00
 -26  32   2  146.59    9.70
  23 -32  -2   84.49    7.30
  23 -32  -2   81.09    7.80
   9  23  -2   78.79    8.00
  32  -9   2   90.99    7.40
  32  -9   2   86.89    8.10
 -23  32   2   80.49    6.40
  12  20  -2    4.40    3.20
  20 -32  -2    0.60    2.60
  20 -32  -2    5.40    3.10
  32 -12   2    5.60    2.50
  32 -12   2    3.00    3.20
 -20  32   2    5.90    2.60
  17 -32  -2    6.90    3.30
  15  17  -2    6.40    3.70
  17 -32  -2    5.80    2.80
  32 -15   2    5.50    2.80
  32 -15   2   10.60    3.60
 -17  32   2    7.90    2.60
  32 -15   2    6.90    2.90
  14 -32  -2    3.80    3.00
  14 -32  -2    2.40    2.20
  18  14  -2   -1.40    3.00
  32 -18   2    1.60    2.40
  32 -18   2    5.20    2.90
 -14  32   2    2.40    2.20
  32 -18   2    0.80    3.00
  21  11  -2   54.49    7.60
  11 -32  -2   61.89    7.00
  32 -21   2   40.30    5.00
  32 -21   2   52.39    6.70
  32 -21   2   41.80    4.80
 -11  32   2   43.50    4.80
   8 -32  -2   -1.80    2.60
  24   8  -2   -0.90    3.20
  32 -24   2   -4.40    2.70
  32 -24   2   -1.90    2.20
  32 -24   2    0.10    3.00
  27   5  -2   53.49    7.10
   5 -32  -2   51.69    7.10
  32 -27   2   43.80    6.00
  32 -27   2   53.89    6.00
  32 -27   2   64.99    7.10
  30   2  -2   89.29    9.20
 -32  30  -2   84.99    7.80
  32 -30   2  102.89    8.90
  32 -30   2   85.89    7.20
  32 -30   2   81.69    9.10
  -2  32   2   95.89    9.30
 -32  33  -2    1.40    2.70
  33  -1  -2    7.60    3.80
  33  -1  -2    5.70    4.30
  32 -33   2    2.90    3.70
   1  32   2    4.10    3.70
  32 -33   2   -2.40    3.40
  31 -33  -2   -4.00    3.10
   2  31  -2   -3.00    3.00
  31 -33  -2    0.00    3.60
 -31  33   2   -0.50    3.10
  33  -2   2   -3.60    3.10
  33  -2   2   -2.10    3.50
  28 -33  -2  111.39    9.20
   5  28  -2  116.29   10.10
  28 -33  -2   95.89    9.50
  33  -5   2  109.19    9.20
 -28  33   2  101.39    8.40
  33  -5   2  114.39   10.20
   8  25  -2  100.29    9.30
  25 -33  -2   89.59    8.20
  25 -33  -2   98.99    9.00
  33  -8   2   96.69    9.10
 -25  33   2   91.09    7.40
  33  -8   2   97.69    8.40
  11  22  -2   29.80    5.00
  22 -33  -2   22.70    4.40
  22 -33  -2   30.10    4.50
  33 -11   2   25.80    4.10
  33 -11   2   24.60    4.80
 -22  33   2   23.10    3.60
  19 -33  -2    4.50    2.80
  19 -33  -2    1.80    2.90
  14  19  -2    7.60    3.80
  33 -14   2    2.80    3.00
 -19  33   2    2.30    2.50
  33 -14   2    3.20    2.70
  16 -33  -2  126.99    9.60
  17  16  -2  104.29    9.10
  16 -33  -2  114.99    8.00
  33 -17   2  107.89    9.10
  33 -17   2  115.69    8.20
 -16  33   2  113.59    7.50
  33 -17   2  110.19    8.30
  20  13  -2    5.30    3.60
  13 -33  -2    8.60    3.60
  33 -20   2    8.40    3.60
  33 -20   2    3.30    2.90
  33 -20   2    7.40    3.20
 -13  33   2    7.10    2.60
  23  10  -2  362.26   18.70
  10 -33  -2  316.37   17.60
  33 -23   2  341.77   16.20
  33 -23   2  321.77   16.50
  33 -23   2  313.47   17.20
   7 -33  -2   -3.90    2.80
  26   7  -2   -5.50    3.20
  33 -26   2    0.40    2.60
  33 -26   2   -1.60    2.60
  33 -26   2   -5.20    2.90
  29   4  -2  188.88   13.40
 -33  29  -2  180.98   11.10
  33 -29   2  196.18   10.80
  -4  33   2  164.08   12.40
  33 -29   2  168.98   12.00
  33 -29   2  187.78   11.50
  32   1  -2   41.00    5.60
  32   1  -2   32.20    5.90
 -33  32  -2   28.40    4.50
  33 -32   2   38.90    4.90
  33 -32   2   27.90    5.30
  -1  33   2   28.00    5.10
  33 -32   2   33.50    5.40
   4  30  -2   15.30    4.60
  30 -34  -2   16.10    4.50
  30 -34  -2   16.30    4.40
 -30  34   2   16.00    3.70
  34  -4   2   15.70    4.30
  34  -4   2   14.70    4.90
  27 -34  -2  230.68   13.70
  27 -34  -2  218.98   14.00
   7  27  -2  236.28   14.40
 -27  34   2  211.08   12.50
  34  -7   2  243.08   14.70
  34  -7   2  223.78   13.20
  10  24  -2  114.29   10.00
  24 -34  -2   93.69    8.50
  24 -34  -2   98.99    9.30
  34 -10   2   91.99    8.20
  34 -10   2  111.89    9.60
 -24  34   2   90.19    7.50
  21 -34  -2   34.90    5.60
  21 -34  -2   34.70    4.80
  13  21  -2   31.20    5.30
 -21  34   2   35.20    4.40
  34 -13   2   35.80    5.70
  34 -13   2   36.10    4.80
  16  18  -2  132.19   10.80
  18 -34  -2  128.89   10.20
  18 -34  -2  130.59    8.90
  34 -16   2  118.69    8.60
  34 -16   2  133.49    9.00
  34 -16   2  135.59   10.30
 -18  34   2  127.29    8.30
  19  15  -2   12.20    4.30
  15 -34  -2    8.30    3.80
  34 -19   2    5.30    3.60
  34 -19   2   13.30    3.80
 -15  34   2    7.50    2.80
  34 -19   2   11.50    3.20
  12 -34  -2   34.30    5.30
  22  12  -2   29.80    5.50
  34 -22   2   31.40    4.60
  34 -22   2   31.20    4.20
  34 -22   2   34.00    5.50
 -12  34   2   42.80    4.70
   9 -34  -2    1.00    3.00
  25   9  -2    2.50    3.90
  34 -25   2   -4.20    3.00
  34 -25   2    3.00    2.60
  34 -25   2    2.90    3.30
 -34  28  -2   14.70    3.90
   6 -34  -2   19.10    4.50
  28   6  -2   12.70    4.90
  34 -28   2   15.10    3.40
  34 -28   2   12.40    4.30
  34 -28   2   18.30    4.10
 -34  31  -2   30.10    5.00
  31   3  -2   46.60    6.90
  -3  34   2   38.70    5.90
  34 -31   2   44.00    6.00
  34 -31   2   57.29    6.00
  34 -31   2   42.40    6.10
  29 -35  -2   84.69    9.10
  29 -35  -2   96.19    8.60
   6  29  -2   79.89    8.90
  35  -6   2   69.79    9.00
 -29  35   2   79.29    7.20
  35  -6   2   80.39    7.80
   9  26  -2  245.88   15.10
  26 -35  -2  232.18   14.50
  26 -35  -2  221.08   13.70
 -26  35   2  229.78   13.10
  35  -9   2  242.18   14.80
  35  -9   2  218.98   13.40
  12  23  -2   -0.30    3.30
  23 -35  -2   -0.20    3.40
  23 -35  -2    2.60    3.10
  35 -12   2   -4.10    3.20
  35 -12   2    0.30    3.60
 -23  35   2   -2.70    2.60
  20 -35  -2   60.09    6.60
  20 -35  -2   59.99    7.60
  15  20  -2   61.99    7.60
 -20  35   2   58.39    6.00
  35 -15   2   60.89    6.30
  35 -15   2   52.19    6.70
  17 -35  -2    9.20    4.10
  18  17  -2   11.50    4.50
  35 -18   2    7.00    3.50
  35 -18   2   13.00    3.60
  35 -18   2   10.40    4.20
 -17  35   2   10.90    3.10
  21  14  -2    4.50    3.90
  14 -35  -2    4.00    3.50
  35 -21   2    3.40    3.80
  35 -21   2    7.50    3.50
  35 -21   2    4.80    3.10
 -14  35   2    7.40    2.70
  11 -35  -2   17.20    4.20
  24  11  -2   14.50    4.70
  35 -24   2   13.40    3.70
  35 -24   2   14.90    3.40
  35 -24   2   10.10    4.20
   8 -35  -2   -0.90    2.90
  27   8  -2   -3.50    3.30
 -35  27  -2    1.20    2.80
  35 -27   2   -0.80    2.60
  35 -27   2    3.00    2.90
  35 -27   2   -4.00    3.00
 -35  30  -2   -2.70    2.80
  30   5  -2    0.80    3.80
  35 -30   2    4.20    2.80
  -5  35   2   -1.80    3.30
  35 -30   2    1.50    3.00
  35 -30   2   -0.40    3.50
  28 -36  -2   97.19    9.30
  28 -36  -2   95.29    8.70
   8  28  -2   92.09    9.40
 -28  36   2   77.79    7.30
  36  -8   2   88.79    9.40
  36  -8   2   92.99    8.70
  25 -36  -2   55.89    6.50
  11  25  -2   70.99    8.60
  25 -36  -2   74.89    8.40
  36 -11   2   66.49    8.20
 -25  36   2   41.40    5.20
  36 -11   2   51.29    6.30
  22 -36  -2    5.00    3.70
  14  22  -2    6.50    4.00
  22 -36  -2   13.60    3.60
 -22  36   2   11.10    3.00
  36 -14   2    7.50    3.30
  36 -14   2   11.90    4.40
  19 -36  -2    3.70    3.60
  17  19  -2    1.80    3.60
 -19  36   2    1.60    2.70
  36 -17   2    3.90    2.80
  36 -17   2   -0.70    3.60
  16 -36  -2  341.47   18.70
  20  16  -2  338.37   19.60
  36 -20   2  332.67   17.20
 -16  36   2  370.86   16.60
  36 -20   2  324.57   17.00
  36 -20   2  365.66   18.90
  13 -36  -2   25.70    5.00
  23  13  -2   33.30    5.90
  36 -23   2   35.60    4.90
  36 -23   2   36.10    4.90
  36 -23   2   29.90    5.50
  10 -36  -2   23.90    4.80
 -36  26  -2   32.20    4.70
  26  10  -2   27.60    5.80
  36 -26   2   23.90    4.90
  36 -26   2   29.00    4.40
  36 -26   2   22.10    5.00
   7 -36  -2    7.90    3.80
  29   7  -2    4.20    4.10
 -36  29  -2    6.20    3.30
  -7  36   2    5.10    3.60
  36 -29   2    4.20    3.20
  36 -29   2   10.30    3.20
  36 -29   2    4.60    3.80
  10  27  -2    5.20    3.60
  27 -37  -2    3.80    3.50
  27 -37  -2    1.70    3.60
  37 -10   2    3.50    3.60
 -27  37   2    6.60    3.40
  37 -10   2    0.40    3.60
  24 -37  -2   67.39    8.10
  13  24  -2   61.29    8.30
  24 -37  -2   62.59    7.10
  37 -13   2   56.79    6.60
  37 -13   2   64.89    8.20
 -24  37   2   64.59    6.60
  16  21  -2    7.80    4.30
  21 -37  -2    4.60    3.80
  37 -16   2    2.40    3.60
 -21  37   2    2.80    2.60
  37 -16   2    3.80    3.10
  18 -37  -2  106.59    9.70
  19  18  -2  104.69   10.50
  37 -19   2  111.59   10.00
 -18  37   2  105.99    7.80
  37 -19   2  104.19    8.30
  37 -19   2  120.49    9.00
  22  15  -2    4.40    4.20
  15 -37  -2    0.20    3.30
  37 -22   2    2.60    3.30
  37 -22   2    3.30    3.80
  37 -22   2    1.30    2.80
  25  12  -2   18.60    5.20
  12 -37  -2   19.30    4.40
 -37  25  -2   22.20    4.10
  37 -25   2    9.20    3.90
  37 -25   2   19.30    4.20
  37 -25   2   16.90    4.00
  23 -38  -2    3.50    3.60
  15  23  -2   10.20    4.60
  38 -15   2   13.30    3.60
  38 -15   2    3.50    3.80
 -23  38   2    9.50    3.20
  18  20  -2  213.68   14.40
  20 -38  -2  211.68   13.70
  38 -18   2  180.38   13.10
 -20  38   2  182.08   11.20
  38 -18   2  206.18   12.30
  17 -38  -2    5.90    3.60
  21  17  -2    7.40    4.40
 -38  21  -2    0.90    3.10
  38 -21   2    8.10    3.40
 -17  38   2   -2.60    3.00
  38 -21   2    1.30    3.60
  38 -21   2   -2.60    3.10
  14 -38  -2   -1.20    3.10
  38 -24   2   -2.60    3.20
   1  -2   3    6.80    0.40
   1  -2   3    7.20    0.60
   1   1   3    7.30    0.60
   1   1   3    7.90    0.50
   1  -2   3    7.10    0.50
   1   1   3    8.00    0.50
   1  -2  -3    7.10    0.60
  -1   2   3   10.30    0.70
  -1   2   3    6.30    0.50
   2  -1   3    8.70    0.50
   2  -1   3    9.80    0.60
  -1  -1   3    8.20    0.50
  -1  -1   3    8.70    0.60
   2  -1   3    7.60    0.60
  -2  -2  -3 1252.47   45.50
  -2   4  -3 1226.58   45.50
   4  -2  -3 1240.38   45.70
   4  -2  -3 1181.38   45.60
  -2  -2  -3 1265.97   45.90
   2   2   3 1221.68   45.80
  -4   2   3 1177.58   45.70
   2  -4   3 1239.18   45.70
  -4   2   3 1228.38   45.60
   2   2   3 1037.30   45.70
   2  -4   3 1144.59   45.90
   2  -4   3 1288.87   45.70
   3  -3  -3    7.00    0.70
   0   3  -3    7.30    0.80
   3  -3  -3    7.30    0.70
   0   3  -3    8.70    0.60
   0   3  -3    8.10    0.40
  -3   0  -3    7.90    0.60
   3  -3  -3    7.90    0.70
   3   0   3    7.80    0.60
  -3   3   3    8.50    0.70
   3   0   3    7.40    0.60
   0  -3   3    7.40    0.70
  -3   3   3    7.40    0.70
   3   0   3    9.80    0.80
   0  -3  -3  116.09    5.00
   3   0  -3  106.99    4.80
  -3   3  -3  121.49    4.90
   0  -3  -3  119.99    5.10
   3   0  -3  127.29    4.90
  -3   3  -3  116.79    5.10
   0  -3  -3  120.89    4.90
  -3   0   3  127.89    4.80
   3  -3   3  124.69    4.90
   0   3   3  117.19    5.10
   0   3   3  119.39    4.90
   3  -3   3  129.89    4.90
  -3   0   3  120.09    4.80
  -3   0   3  129.49    4.90
   6  -3  -3   14.10    1.00
  -3  -3  -3   11.90    0.90
   3   3   3   14.80    0.90
   3   3   3   12.20    1.20
   3  -6   3   12.60    0.90
   3  -6   3   11.40    1.00
  -1   5  -3   77.09    3.10
   5  -4  -3   74.89    3.40
  -4  -1  -3   73.29    3.40
   5  -4  -3   78.59    3.50
  -5   4   3   76.79    3.40
   1  -5   3   78.79    3.60
   4   1   3   80.29    3.60
   4   1   3   76.09    3.30
   1  -5   3   78.99    3.20
   1  -5   3   83.39    3.50
   2  -4  -3  624.04   25.80
   2  -4  -3  695.43   25.50
   2   2  -3  679.93   25.80
   2  -4  -3  706.53   25.80
   2   2  -3  680.43   25.50
   2   2  -3  649.93   25.60
  -2  -2   3  641.64   25.40
  -2   4   3  760.32   25.80
   4  -2   3  656.53   25.70
  -2  -2   3  651.53   25.50
   4  -2   3  696.53   25.70
  -1  -4  -3  236.88    9.50
   5  -1  -3  263.07    9.60
   5  -1  -3  252.07    9.40
  -1  -4  -3  223.78    9.80
   1   4   3  245.08    9.40
  -5   1   3  240.38    9.30
   4  -5   3  209.28    9.40
   4  -5   3  234.58    9.50
   4  -5   3  251.87    9.50
   8  -4  -3  849.72   31.80
   8  -4  -3  830.82   31.50
   4  -8   3  808.02   31.40
   4  -8   3  809.62   31.80
   4  -8   3  800.62   31.50
   4   4   3  827.02   32.00
   4   4   3  845.72   31.30
   7  -5  -3 2143.09   86.89
   7  -5  -3 2409.26   87.29
   5   2   3 2222.58   86.79
   2  -7   3 2375.06   88.99
   2  -7   3 2286.57   87.19
   5   2   3 2525.75   88.59
   2  -7   3 2157.98   87.09
   4  -5  -3   73.19    3.60
   4  -5  -3   76.39    3.50
   4  -5  -3   78.19    3.20
  -4   5   3   80.49    3.50
   5  -1   3   77.09    3.60
   5  -1   3   92.09    3.60
   4   1  -3  216.58    8.00
   4   1  -3  213.68    8.40
   1  -5  -3  212.68    8.60
   1  -5  -3  199.58    8.30
  -1   5   3  194.28    8.00
   5  -4   3  212.88    8.30
  -1   5   3  210.88    8.30
   5  -4   3  199.68    8.30
   5  -4   3  207.88    8.30
  -4  -1   3  211.78    8.00
   7  -2  -3  394.46   17.90
   7  -2  -3  489.15   17.70
  -2  -5  -3  498.55   18.40
   5  -7   3  442.06   17.90
   5  -7   3  456.35   17.70
   2   5   3  473.55   18.30
   2   5   3  457.55   17.60
   5  -7   3  457.25   17.80
  10  -5  -3  403.26   17.30
  10  -5  -3  445.76   17.00
   5 -10   3  429.26   17.30
   5   5   3  435.36   17.60
   5 -10   3  433.96   16.80
   5   5   3  430.06   16.60
   5 -10   3  430.86   16.90
   9  -6  -3  220.18    9.50
   9  -6  -3  222.48    9.30
   6   3   3  218.48    8.90
   3  -9   3  229.88    9.70
   3  -9   3  224.18    8.90
   6   3   3  236.98    9.70
   3  -9   3  221.08    9.20
   6  -6  -3  257.17   11.00
   6  -6  -3  283.87   10.60
   0   6  -3  251.37   10.30
   6  -6  -3  276.77   10.90
   0  -6   3  293.17   11.10
   0  -6   3  258.37   10.80
   0  -6   3  261.47   10.30
  -6   6   3  273.67   10.90
   6   0   3  291.37   11.10
   3  -6  -3 1926.71   71.49
   3   3  -3 1949.01   70.89
   3   3  -3 2067.59   71.79
   3  -6  -3 1917.01   71.29
   3  -6  -3 1783.92   71.19
  -3   6   3 1899.01   71.19
  -3  -3   3 1877.41   70.89
   6  -3   3 1856.51   71.39
   6  -3   3 1724.23   71.09
   6  -3   3 1946.11   70.99
  -3   6   3 1764.52   71.09
   0  -6  -3 7143.19  294.97
   6   0  -3 8370.06  294.57
   0  -6  -3 7724.63  298.97
   6   0  -3 8152.28  297.47
   6  -6   3 8047.60  295.87
   0   6   3 7245.48  293.77
   6  -6   3 7776.92  296.67
   6  -6   3 7643.24  295.27
   0   6   3 8106.99  295.47
  -3  -6  -3  286.97   12.00
   9  -3  -3  283.17   11.80
   9  -3  -3  284.07   11.30
   6  -9   3  293.17   11.40
   6  -9   3  293.27   11.70
   3   6   3  272.37   11.10
   3   6   3  277.97   12.00
   6  -9   3  276.27   11.40
  12  -6  -3  284.57   11.30
  12  -6  -3  257.47   10.60
   6   6   3  259.37   11.30
   6 -12   3  247.28   10.50
   6   6   3  249.88   10.10
   6 -12   3  252.87   10.60
   6 -12   3  243.18   11.00
  11  -7  -3 8663.33  345.87
  11  -7  -3 8908.61  342.17
   4 -11   3 9833.52  347.87
   7   4   3 8682.23  346.47
   4 -11   3 8651.93  342.57
   7   4   3 9151.38  341.07
   4 -11   3 9378.76  342.07
   8  -7  -3 1322.27   50.29
  -1   8  -3 1428.26   50.19
   8  -7  -3 1308.27   50.59
   8  -7  -3 1320.57   50.79
   1  -8   3 1295.57   50.49
   1  -8   3 1310.97   50.89
   1  -8   3 1342.27   50.19
   7   1   3 1301.47   50.79
   5  -7  -3   81.89    3.30
   5  -7  -3   74.09    3.80
   5  -7  -3   81.99    3.70
   7  -2   3   78.29    3.70
   7  -2   3   79.29    3.80
  -5   7   3   84.29    3.70
  -5   7   3   67.29    3.30
   7  -2   3   81.09    3.60
   5   2  -3  167.28    7.60
   5   2  -3  184.48    7.00
   2  -7  -3  189.08    7.50
   2  -7  -3  184.58    7.80
   2  -7  -3  182.48    7.10
  -5  -2   3  192.08    7.10
  -2   7   3  175.18    7.40
   7  -5   3  189.18    7.60
   7  -5   3  176.58    7.40
   7  -5   3  179.58    7.50
  -2   7   3  173.78    7.10
  -5  -2   3  174.28    6.90
  -1  -7  -3   30.20    1.80
   8  -1  -3   30.70    2.30
  -1  -7  -3   32.50    2.50
   8  -1  -3   30.10    1.80
   7  -8   3   36.70    2.10
   1   7   3   30.90    1.80
   7  -8   3   33.40    2.00
   7  -8   3   29.50    2.10
  11  -4  -3   33.00    2.70
  -4  -7  -3   38.90    3.00
  11  -4  -3   36.30    2.30
   7 -11   3   30.80    2.60
   4   7   3   34.70    1.90
   7 -11   3   37.00    2.30
   4   7   3   35.30    2.90
   7 -11   3   32.80    2.30
  14  -7  -3  156.18    7.10
  14  -7  -3  157.28    7.50
   7 -14   3  149.49    7.50
   7   7   3  153.98    7.80
   7 -14   3  156.18    6.90
   7   7   3  148.69    6.40
   7 -14   3  155.18    7.00
  13  -8  -3   97.59    4.90
  13  -8  -3  103.69    5.40
  13  -8  -3   99.69    4.90
   8   5   3   94.89    5.40
   5 -13   3   95.69    4.50
   8   5   3   92.09    4.20
   5 -13   3   98.79    4.80
   5 -13   3   89.89    5.30
  10  -8  -3 1011.40   36.20
  10  -8  -3  932.41   35.50
  10  -8  -3  954.80   35.80
   8   2   3  977.50   36.20
   2 -10   3  820.22   36.00
   2 -10   3  887.31   35.60
   2 -10   3  918.01   35.20
   7  -8  -3  311.07   12.20
   7  -8  -3  322.27   12.70
   7  -8  -3  314.57   12.80
  -1  -7   3  304.87   11.90
  -1  -7   3  314.97   12.80
   8  -1   3  305.07   12.80
  -1  -7   3  318.07   12.60
  -7   8   3  325.07   12.60
   4  -8  -3  273.77   10.30
   4  -8  -3  267.87   10.80
   4   4  -3  257.77   11.00
   4  -8  -3  274.27   11.10
   8  -4   3  257.37   10.80
  -4  -4   3  270.17   10.20
  -4   8   3  249.48   10.70
  -4   8   3  275.97   10.40
   8  -4   3  265.87   10.90
   8  -4   3  278.47   10.80
   1  -8  -3  311.87   11.50
   1  -8  -3  261.07   12.00
   7   1  -3  307.17   11.20
   7   1  -3  285.77   11.70
   8  -7   3  272.17   11.60
  -1   8   3  283.57   11.40
   8  -7   3  283.57   11.50
   8  -7   3  283.07   11.50
  -2  -8  -3 1536.25   60.09
  10  -2  -3 1634.14   59.79
  -2  -8  -3 1541.75   59.19
  10  -2  -3 1686.83   59.29
   8 -10   3 1598.54   59.39
   2   8   3 1347.67   59.89
   8 -10   3 1479.45   59.59
   8 -10   3 1609.74   59.39
   2   8   3 1628.64   59.09
  13  -5  -3  955.80   36.30
  13  -5  -3  921.51   35.70
   5   8   3  906.91   35.20
   5   8   3  873.61   36.50
   8 -13   3  972.30   36.30
   8 -13   3  928.31   35.70
   8 -13   3  915.01   35.70
  16  -8  -3   10.80    1.70
  16  -8  -3    9.50    1.70
   8   8   3    8.50    2.00
   8 -16   3    9.20    1.40
   8   8   3    8.90    1.00
   8 -16   3    7.20    1.40
   8 -16   3   10.00    1.90
  15  -9  -3  129.39    6.20
  15  -9  -3  131.59    6.10
  15  -9  -3  109.99    6.30
   6 -15   3  121.59    6.60
   9   6   3  116.29    6.70
   9   6   3  130.19    5.30
   6 -15   3  134.19    5.80
   6 -15   3  121.29    5.90
  12  -9  -3  950.10   34.60
  12  -9  -3  901.71   33.90
  12  -9  -3  913.01   34.20
   3 -12   3  862.81   33.90
   9   3   3  827.52   34.50
   3 -12   3  811.82   33.50
   3 -12   3  892.91   34.70
   9  -9  -3 1993.90   70.39
   0   9  -3 1938.51   69.89
   9  -9  -3 1874.21   70.59
   0  -9   3 1818.42   69.79
   0  -9   3 1898.01   70.29
   9   0   3 1712.83   70.49
   0  -9   3 1731.93   70.59
   6  -9  -3 1057.09   40.60
   3   6  -3 1008.30   39.80
   6  -9  -3 1141.49   40.90
   6  -9  -3 1075.19   40.10
  -6   9   3 1038.30   40.50
   9  -3   3 1022.90   40.60
   9  -3   3 1081.39   40.50
   9  -3   3 1062.19   40.80
   3  -9  -3  243.48    9.70
   6   3  -3  221.18   10.00
   3  -9  -3  224.68   10.10
   3  -9  -3  231.38    9.30
   6   3  -3  247.58    9.20
   9  -6   3  255.37   10.00
  -3   9   3  230.28    9.50
   9  -6   3  241.98    9.80
  -3   9   3  238.08    9.70
  -6  -3   3  243.08    9.00
   9  -6   3  230.68    9.70
   0  -9  -3   34.20    2.20
   0  -9  -3   38.90    2.90
   9   0  -3   38.70    2.10
   9   0  -3   31.40    2.50
   9  -9   3   34.80    2.30
   9  -9   3   37.50    2.40
   9  -9   3   31.40    2.40
   0   9   3   36.10    2.10
  -3  -9  -3 1153.88   45.50
  12  -3  -3 1205.18   44.50
  12  -3  -3 1174.48   45.10
  -3  -9  -3 1147.79   44.40
   9 -12   3 1145.09   45.00
   3   9   3 1191.28   45.50
   9 -12   3 1161.38   44.50
   9 -12   3 1194.58   44.70
   3   9   3 1098.89   44.20
  15  -6  -3  478.95   19.10
  15  -6  -3  445.76   19.70
   6   9   3  494.75   20.20
   6   9   3  470.45   18.40
   9 -15   3  467.15   19.00
   9 -15   3  465.25   19.00
   9 -15   3  505.55   19.80
  18  -9  -3    3.90    1.40
  18  -9  -3    5.00    1.80
  18  -9  -3    2.70    1.50
   9 -18   3    6.40    1.80
   9   9   3    4.10    2.00
   9 -18   3    4.70    1.30
   9 -18   3    4.50    1.40
   9   9   3    6.90    0.90
  17 -10  -3    4.00    1.40
  17 -10  -3    3.40    1.50
  17 -10  -3   10.60    1.80
   7 -17   3    4.40    1.20
   7 -17   3    2.90    1.20
   7 -17   3    4.30    1.50
  10   7   3    3.90    1.70
  14 -10  -3  204.18    8.90
  14 -10  -3  206.78    8.70
  14 -10  -3  187.58    9.20
   4 -14   3  198.68    8.70
   4 -14   3  208.08    9.50
   4 -14   3  204.18    8.40
  10   4   3  190.18    9.40
  11 -10  -3  137.29    6.50
  11 -10  -3  124.09    5.80
  11 -10  -3  139.89    6.20
   1 -11   3  127.89    6.50
  10   1   3  125.69    6.40
   1 -11   3  127.99    5.90
   1 -11   3  129.89    5.40
   8 -10  -3   14.20    1.30
   2   8  -3   19.60    1.10
   8 -10  -3   21.50    2.00
   8 -10  -3   18.00    1.80
  10  -2   3   22.90    2.10
  -8  10   3   17.00    1.60
  -2  -8   3   21.10    1.00
  10  -2   3   20.70    1.60
   5 -10  -3    4.30    0.90
   5   5  -3    3.50    1.00
   5 -10  -3    5.70    0.70
   5 -10  -3    4.20    1.10
  10  -5   3    4.00    1.00
  -5  10   3    3.60    0.80
  10  -5   3    3.70    0.90
  10  -5   3    4.10    1.00
  -5  -5   3    5.10    0.60
   8   2  -3 2573.04   91.79
   8   2  -3 2184.38   92.09
   2 -10  -3 2397.16   91.69
   2 -10  -3 2494.95   92.49
   2 -10  -3 2445.66   92.09
  10  -8   3 2508.65   91.89
  -2  10   3 2524.45   91.69
  10  -8   3 2354.86   91.99
  10  -8   3 2372.36   91.79
  11  -1  -3   53.29    3.60
  -1 -10  -3   58.19    3.90
  11  -1  -3   55.19    2.90
  -1 -10  -3   51.69    2.90
   1  10   3   53.39    2.90
  10 -11   3   57.29    3.50
  10 -11   3   58.59    3.40
  -4 -10  -3 1539.05   63.39
  14  -4  -3 1509.25   62.99
  -4 -10  -3 1715.53   62.19
  14  -4  -3 1752.82   62.49
   4  10   3 1746.73   63.69
   4  10   3 1613.54   61.99
  10 -14   3 1610.74   62.49
  10 -14   3 1554.44   62.89
  10 -14   3 1695.83   62.49
  17  -7  -3   84.19    4.90
   7  10   3   87.09    4.00
  10 -17   3   85.29    4.60
   7  10   3   84.59    5.80
  10 -17   3   85.19    4.80
  10 -17   3   88.59    5.40
  20 -10  -3    0.40    1.30
  20 -10  -3   -0.50    1.50
  20 -10  -3    1.50    1.60
  10  10   3    4.50    0.90
  10 -20   3    3.10    1.30
  10  10   3   -0.10    1.90
  10 -20   3    1.40    1.40
  10 -20   3    1.00    1.70
  19 -11  -3 1002.50   39.60
  19 -11  -3  948.31   40.30
  19 -11  -3 1027.50   39.80
   8 -19   3  973.40   39.30
   8 -19   3 1016.80   39.40
  11   8   3 1029.80   40.80
   8 -19   3 1088.19   40.80
  16 -11  -3    3.90    1.20
  16 -11  -3    3.50    1.20
  16 -11  -3    2.90    1.40
  11   5   3    2.30    1.70
   5 -16   3    1.60    1.30
   5 -16   3    3.60    0.90
  13 -11  -3  147.09    7.00
  13 -11  -3  146.19    6.70
  13 -11  -3  133.19    6.20
  -2  13  -3  129.49    5.90
   2 -13   3  133.49    7.00
   2 -13   3  133.49    5.80
   2 -13   3  142.69    6.40
  11   2   3  131.99    7.00
  10 -11  -3  774.92   29.80
   1  10  -3  900.21   29.60
  10 -11  -3  778.82   30.30
  10 -11  -3  796.82   30.70
  11  -1   3  755.42   30.60
  -1 -10   3  739.73   29.40
  -1 -10   3  696.23   30.60
   7 -11  -3  440.76   19.40
   7 -11  -3  507.35   19.20
   4   7  -3  416.56   19.50
   7 -11  -3  489.45   18.70
  -7  11   3  485.95   19.10
  11  -4   3  500.55   19.20
  11  -4   3  502.55   19.50
  11  -4   3  492.25   19.10
  -4  -7   3  526.25   18.30
  -4  -7   3  471.15   18.30
   4 -11  -3   90.99    4.40
   4 -11  -3   88.39    3.90
   7   4  -3   88.09    4.80
   4 -11  -3   93.49    4.90
  -4  11   3   92.09    4.30
  11  -7   3   84.49    4.60
  11  -7   3   94.19    4.50
  11  -7   3   92.09    4.50
   1 -11  -3   61.59    3.20
  10   1  -3   62.99    3.00
  10   1  -3   56.59    3.70
   1 -11  -3   64.39    4.10
  11 -10   3   56.59    3.40
  11 -10   3   59.59    3.70
  -1  11   3   57.69    3.10
  11 -10   3   59.69    3.30
  13  -2  -3 3192.58  114.89
  -2 -11  -3 2845.72  115.89
  13  -2  -3 3102.09  115.69
  -2 -11  -3 2915.91  114.79
   2  11   3 2958.70  114.69
  11 -13   3 3080.89  115.19
  11 -13   3 3109.39  115.49
  11 -13   3 3145.49  115.09
  16  -5  -3    6.30    1.80
  16  -5  -3    2.40    1.40
  11 -16   3    3.50    1.40
  11 -16   3    5.00    1.60
   5  11   3    4.60    1.70
   5  11   3    3.50    1.00
  11 -16   3    5.00    1.60
  19  -8  -3  196.48    8.90
  19  -8  -3  199.18    9.80
  11 -19   3  210.98    9.80
  11 -19   3  190.48    8.90
   8  11   3  182.78   10.00
  11 -19   3  192.28    8.70
   8  11   3  170.58    7.80
  22 -11  -3   10.10    2.20
  22 -11  -3    7.50    2.10
  22 -11  -3   10.90    2.70
  11  11   3    6.00    2.50
  11 -22   3   10.70    2.60
  11 -22   3    8.80    1.80
  11 -22   3   10.40    2.10
  21 -12  -3  133.99    7.20
  -9  21  -3  106.49    6.20
  21 -12  -3  125.99    6.80
  21 -12  -3  110.19    7.30
   9 -21   3  122.79    6.50
   9 -21   3  138.69    8.00
  12   9   3  127.39    8.20
   9 -21   3  131.69    6.50
  18 -12  -3    8.00    1.70
  18 -12  -3    7.30    1.90
  -6  18  -3    2.60    1.30
  18 -12  -3    8.70    1.80
   6 -18   3    8.30    2.00
  12   6   3    6.90    2.20
   6 -18   3    8.30    1.50
   6 -18   3   10.60    1.50
  15 -12  -3  381.66   15.90
  15 -12  -3  383.76   16.30
  15 -12  -3  390.56   16.80
  -3  15  -3  390.36   15.70
   3 -15   3  424.66   17.20
  12   3   3  406.56   17.00
   3 -15   3  394.36   15.60
   3 -15   3  386.16   16.10
   0  12  -3   72.39    3.50
  12 -12  -3   89.99    4.90
  12 -12  -3   78.69    3.90
  12 -12  -3   70.79    4.20
   0 -12   3   74.99    4.10
  12   0   3   69.29    4.70
   0 -12   3   81.99    4.80
   0 -12   3   80.59    3.40
   9 -12  -3   10.90    1.60
   9 -12  -3   12.70    1.40
   9 -12  -3    8.90    1.50
   3   9  -3   13.40    0.90
  -9  12   3   15.90    1.70
  12  -3   3   14.20    1.60
  -3  -9   3   13.60    0.80
  12  -3   3   15.50    2.10
   6 -12  -3 2394.46   96.69
   6 -12  -3 2534.15   96.19
   6   6  -3 2646.44   96.89
   6 -12  -3 2532.85   95.69
  12  -6   3 2158.48   96.39
  -6  12   3 2606.34   96.19
  -6  -6   3 2707.63   95.89
  12  -6   3 2688.73   96.29
  12  -6   3 2621.14   96.29
   9   3  -3  723.33   33.10
   3 -12  -3  853.71   32.40
   3 -12  -3  793.72   33.50
   3 -12  -3  894.61   32.80
  12  -9   3  857.81   32.90
  12  -9   3  911.91   33.30
  -3  12   3  895.41   32.80
  -9  -3   3  831.22   32.00
  12  -9   3  876.81   33.00
   0 -12  -3  409.66   16.80
   0 -12  -3  381.66   17.80
  12   0  -3  432.66   16.70
  12   0  -3  403.76   17.60
  12 -12   3  419.26   17.20
  12 -12   3  457.45   17.60
   0  12   3  454.15   16.80
  12 -12   3  419.46   17.00
  15  -3  -3  187.98    9.00
  -3 -12  -3  191.98    7.90
  15  -3  -3  188.28    8.20
  -3 -12  -3  177.08    9.20
  12 -15   3  180.08    8.20
   3  12   3  175.78    7.70
   3  12   3  172.28    9.20
  12 -15   3  190.78    8.50
  12 -15   3  169.48    8.70
  18  -6  -3    1.00    1.40
  18  -6  -3    4.10    1.70
   6  12   3    2.40    0.90
  12 -18   3    1.70    1.30
  12 -18   3   -3.10    1.30
  12 -18   3    3.60    1.60
   6  12   3    0.70    1.60
  21  -9  -3   54.19    4.40
  21  -9  -3   57.59    4.40
  -9 -12  -3   60.99    3.50
  21  -9  -3   59.49    5.00
   9  12   3   62.29    3.10
  12 -21   3   58.69    4.40
   9  12   3   55.79    5.50
  12 -21   3   62.09    4.10
  12 -21   3   57.79    5.00
  24 -12  -3  107.39    6.80
  24 -12  -3  111.59    7.70
  24 -12  -3  108.19    6.60
 -12  24  -3  111.79    6.30
  12 -24   3  116.19    6.60
  12 -24   3  114.19    6.30
  12  12   3  110.89    8.10
  12 -24   3  111.19    7.60
  23 -13  -3   37.20    4.90
  23 -13  -3   37.10    3.80
  23 -13  -3   47.40    4.20
 -10  23  -3   41.60    3.30
  13  10   3   34.70    4.50
  10 -23   3   39.00    4.80
  10 -23   3   39.90    3.70
  10 -23   3   32.80    3.50
  -7  20  -3    0.10    1.40
  20 -13  -3    0.10    1.90
  20 -13  -3    0.80    1.50
  20 -13  -3    0.70    2.00
  13   7   3    3.70    2.40
   7 -20   3    1.50    1.30
   7 -20   3    2.90    1.40
   7 -20   3   -0.10    1.60
  -4  17  -3  714.23   28.30
  17 -13  -3  740.43   28.70
  17 -13  -3  733.03   29.10
  17 -13  -3  787.62   29.70
  13   4   3  662.83   29.60
   4 -17   3  745.83   29.90
   4 -17   3  754.22   28.30
   4 -17   3  687.63   28.60
  14 -13  -3  324.57   13.80
  14 -13  -3  322.57   14.10
  -1  14  -3  331.87   13.00
  14 -13  -3  346.97   13.40
  13   1   3  304.47   14.20
   1 -14   3  332.57   12.90
   1 -14   3  332.97   13.60
   1 -14   3  305.37   14.30
  11 -13  -3  136.39    6.80
  11 -13  -3  125.29    6.40
   2  11  -3  139.19    5.40
  11 -13  -3  123.69    5.80
  13  -2   3  131.79    6.80
  -2 -11   3  129.79    5.30
   5   8  -3  192.38    9.30
   8 -13  -3  196.18    8.70
   8 -13  -3  205.78    8.10
   8 -13  -3  175.98    8.90
  -5  -8   3  191.38    7.60
  13  -5   3  201.58    9.10
  -8  13   3  201.98    8.60
  -5  -8   3  199.88    7.70
  13  -5   3  208.08    8.70
  13  -5   3  202.98    8.80
   5 -13  -3  197.98    9.40
   5 -13  -3  202.28    8.70
   5 -13  -3  197.98    8.20
   8   5  -3  206.68    9.40
  -5  13   3  212.98    8.70
  13  -8   3  204.88    8.90
  13  -8   3  200.28    8.80
  13  -8   3  190.28    9.00
  11   2  -3  569.34   22.70
   2 -13  -3  593.14   24.10
   2 -13  -3  594.74   23.00
  11   2  -3  582.04   23.80
  13 -11   3  608.64   23.40
  13 -11   3  591.44   23.60
  13 -11   3  562.24   23.10
  -2  13   3  585.64   22.90
  -1 -13  -3    1.60    1.00
  14  -1  -3    1.70    1.10
  -1 -13  -3    2.30    1.50
  13 -14   3    3.80    1.30
  13 -14   3   -0.70    1.30
   1  13   3    0.90    0.90
  13 -14   3    1.30    1.10
  17  -4  -3  963.50   35.30
  -4 -13  -3  889.21   36.50
  -4 -13  -3  886.91   34.80
  17  -4  -3  879.31   36.10
  13 -17   3  873.01   35.10
   4  13   3  814.22   36.40
  13 -17   3  969.40   36.10
  13 -17   3  913.71   35.50
   4  13   3  923.91   34.60
  -7 -13  -3   21.80    2.10
  20  -7  -3   20.90    2.50
  20  -7  -3   20.20    2.90
   7  13   3   21.60    1.80
   7  13   3   17.00    2.90
  13 -20   3   20.60    2.60
  13 -20   3   18.60    2.20
  13 -20   3   20.60    2.90
 -10 -13  -3    1.40    1.10
  23 -10  -3   -0.40    1.70
  23 -10  -3    1.80    2.30
  23 -10  -3   -1.10    1.90
  13 -23   3    4.20    1.70
  13 -23   3    0.40    1.70
  13 -23   3    0.00    2.00
  10  13   3   -2.40    2.00
 -13  26  -3  246.98   11.30
  26 -13  -3  243.68   11.90
  26 -13  -3  223.38   11.50
  26 -13  -3  252.07   12.80
  13 -26   3  232.48   11.40
  13  13   3  241.38   13.40
  13 -26   3  237.08   12.70
  13 -26   3  226.28   11.20
  25 -14  -3   10.60    3.10
 -11  25  -3    7.50    2.10
  25 -14  -3   10.70    2.70
  25 -14  -3   10.80    2.40
  11 -25   3   14.10    2.50
  14  11   3   15.60    3.70
  11 -25   3   12.60    2.50
  11 -25   3   13.30    3.20
  22 -14  -3  222.28   11.20
  22 -14  -3  219.68   10.20
  -8  22  -3  211.28    9.80
  22 -14  -3  228.48   10.60
   8 -22   3  215.48   10.00
   8 -22   3  215.68   11.40
   8 -22   3  219.08    9.90
  14   8   3  206.78   11.40
  19 -14  -3   94.89    5.60
  -5  19  -3   89.69    5.10
  19 -14  -3  107.29    6.60
  19 -14  -3   91.29    6.00
   5 -19   3   93.19    5.10
   5 -19   3  109.89    6.60
   5 -19   3   98.19    5.40
  14   5   3   95.59    6.40
  16 -14  -3   38.40    3.50
  16 -14  -3   41.50    4.00
  -2  16  -3   50.09    2.80
  16 -14  -3   49.30    3.20
  14   2   3   43.90    4.00
   2 -16   3   44.80    2.70
   2 -16   3   49.40    3.40
   2 -16   3   48.50    4.10
  13 -14  -3  218.98   10.20
   1  13  -3  228.18    9.20
  13 -14  -3  232.18    9.60
  13 -14  -3  242.58   10.70
  -1 -13   3  231.68   10.80
  -1 -13   3  220.08    9.10
  14  -1   3  232.98   10.80
   4  10  -3 2805.42  110.89
  10 -14  -3 3010.00  111.09
  10 -14  -3 3142.79  112.19
  10 -14  -3 2963.70  111.69
   4  10  -3 3121.19  112.59
  -4 -10   3 2753.42  111.09
  14  -4   3 2999.10  111.59
  14  -4   3 2986.60  111.79
  14  -4   3 2835.32  112.09
 -10  14   3 2860.01  111.49
   7 -14  -3   35.40    3.10
   7   7  -3   36.80    3.20
   7 -14  -3   36.60    2.30
   7 -14  -3   39.20    2.80
  14  -7   3   40.20    3.10
  14  -7   3   39.10    2.90
  -7  14   3   38.50    2.80
  14  -7   3   41.00    3.00
  10   4  -3  493.05   19.90
   4 -14  -3  486.45   19.20
   4 -14  -3  441.56   20.00
   4 -14  -3  475.45   18.70
  14 -10   3  490.65   19.30
  14 -10   3  474.45   19.40
  14 -10   3  480.55   19.70
  -4  14   3  485.35   19.10
 -10  -4   3  485.35   18.20
   1 -14  -3  785.82   31.20
  13   1  -3  673.23   30.50
  13   1  -3  797.72   29.60
   1 -14  -3  786.92   29.80
  14 -13   3  787.72   30.10
  -1  14   3  829.82   29.80
  14 -13   3  687.13   30.30
  14 -13   3  779.22   30.30
  -2 -14  -3 1019.40   44.10
  16  -2  -3 1152.28   44.00
  16  -2  -3 1237.38   43.00
  -2 -14  -3 1062.09   42.70
  14 -16   3 1122.09   43.30
   2  14   3 1049.20   44.20
  14 -16   3 1160.38   43.10
  14 -16   3 1072.69   43.60
   2  14   3 1128.09   42.60
  19  -5  -3  130.89    6.50
  19  -5  -3  124.09    7.50
  -5 -14  -3  134.99    6.00
   5  14   3  126.09    5.70
   5  14   3  130.79    7.80
  14 -19   3  131.89    6.60
  14 -19   3  108.69    6.70
  14 -19   3  135.49    7.40
  22  -8  -3  279.37   12.80
  22  -8  -3  233.78   11.40
  -8 -14  -3  255.67   10.70
  14 -22   3  258.57   12.50
   8  14   3  253.67   10.20
  14 -22   3  258.17   11.30
   8  14   3  222.98   12.60
  14 -22   3  253.57   11.70
  25 -11  -3  507.85   21.70
 -14  25  -3  506.85   21.20
  25 -11  -3  480.35   21.40
  25 -11  -3  518.25   22.60
  14 -25   3  507.75   22.60
  11  14   3  533.85   23.30
  14 -25   3  496.75   21.00
  14 -25   3  493.45   21.40
  28 -14  -3   14.40    2.90
  28 -14  -3   14.90    3.30
  28 -14  -3   14.80    3.60
 -14  28  -3   12.00    2.40
  14  14   3   13.80    3.80
  14 -28   3   16.20    2.90
  14 -28   3   11.00    2.60
  14 -28   3   18.90    3.70
  27 -15  -3  296.67   14.40
 -12  27  -3  317.17   13.70
  27 -15  -3  290.77   15.30
  27 -15  -3  301.27   14.10
  15  12   3  321.87   16.20
  12 -27   3  279.57   15.10
  12 -27   3  290.47   13.70
  12 -27   3  317.07   13.90
  24 -15  -3   -0.40    1.90
  -9  24  -3    3.00    1.60
  24 -15  -3    0.90    1.70
  24 -15  -3   -0.10    1.60
   9 -24   3    1.90    1.60
   9 -24   3    0.20    1.60
  15   9   3   -0.30    2.20
   9 -24   3    3.70    2.20
  21 -15  -3 2289.37   86.09
  21 -15  -3 2224.78   86.59
  -6  21  -3 2319.67   85.69
  21 -15  -3 2230.68   87.19
   6 -21   3 2229.78   85.69
  15   6   3 2158.98   87.49
   6 -21   3 2231.68   85.99
   6 -21   3 2335.87   87.59
  18 -15  -3    4.40    1.90
  -3  18  -3    0.80    1.00
  18 -15  -3    0.80    1.20
  18 -15  -3    0.00    1.60
   3 -18   3    2.00    1.60
   3 -18   3   -0.60    1.30
  15   3   3   -0.40    1.70
   3 -18   3    1.80    0.90
  15 -15  -3  836.32   34.70
  15 -15  -3  878.91   33.80
   0  15  -3  885.01   33.40
  15 -15  -3  868.91   34.40
  15   0   3  869.81   35.00
   0 -15   3  886.21   35.10
  12 -15  -3 1164.78   46.80
  12 -15  -3 1245.38   47.50
   3  12  -3 1246.48   46.30
  12 -15  -3 1236.38   47.90
 -12  15   3 1196.08   47.30
  15  -3   3 1189.58   47.90
  15  -3   3 1231.58   47.20
  -3 -12   3 1289.17   46.20
   9 -15  -3  243.38   10.60
   9 -15  -3  229.48   10.90
   9 -15  -3  244.88    9.90
   6   9  -3  238.08   11.20
  15  -6   3  245.18   10.60
  -9  15   3  238.38   10.40
  15  -6   3  231.98   11.00
  -6  -9   3  244.88    9.40
  -6  -9   3  254.07    9.40
  15  -6   3  245.58   10.50
   6 -15  -3   86.69    4.10
   6 -15  -3   87.69    5.30
   6 -15  -3   83.49    4.50
   9   6  -3   85.69    5.30
  15  -9   3   91.89    4.80
  15  -9   3   87.89    4.80
  -6  15   3   92.79    4.50
  15  -9   3   73.79    4.90
   3 -15  -3  121.79    7.10
   3 -15  -3  131.19    6.10
  12   3  -3  136.09    7.00
  15 -12   3  128.29    6.80
  -3  15   3  129.19    6.10
  15 -12   3  126.39    6.20
  15 -12   3  127.09    6.50
  15   0  -3   28.80    3.30
   0 -15  -3   26.50    3.60
  15   0  -3   22.70    2.20
   0 -15  -3   17.90    2.20
  15 -15   3   18.90    2.60
   0  15   3   27.10    2.30
  15 -15   3   30.50    3.00
  15 -15   3   18.40    2.30
  -3 -15  -3  696.43   27.10
  18  -3  -3  646.74   27.40
  -3 -15  -3  707.13   29.10
  18  -3  -3  712.03   28.70
  15 -18   3  754.52   28.60
   3  15   3  679.83   27.00
  15 -18   3  671.83   27.90
  15 -18   3  663.93   27.50
   3  15   3  721.73   29.20
  -6 -15  -3  115.69    5.40
  21  -6  -3  107.99    6.10
  21  -6  -3  117.09    7.10
  15 -21   3  108.29    6.00
  15 -21   3  109.09    6.50
   6  15   3  110.49    7.40
  15 -21   3   99.99    6.80
   6  15   3  109.49    5.10
  24  -9  -3    4.10    2.90
  24  -9  -3    5.70    2.00
  24  -9  -3    5.20    2.40
  -9 -15  -3    8.20    1.70
  15 -24   3    5.80    2.40
   9  15   3    4.30    2.50
  15 -24   3   11.00    2.30
  15 -24   3    9.50    2.20
  27 -12  -3  269.17   13.20
  27 -12  -3  265.07   14.30
  27 -12  -3  266.37   13.10
 -15  27  -3  258.27   12.70
  15 -27   3  273.97   14.30
  12  15   3  289.97   14.90
  15 -27   3  270.47   13.00
  15 -27   3  279.87   12.60
  30 -15  -3    3.70    2.30
 -15  30  -3    7.80    2.20
  30 -15  -3    2.40    3.10
  30 -15  -3    2.40    2.30
  15 -30   3    7.00    2.50
  15 -30   3    7.30    3.00
  15 -30   3    7.00    2.30
 -30  15   3    7.60    2.50
  15  15   3    5.40    3.30
  29 -16  -3   25.10    4.00
  29 -16  -3   21.00    3.40
 -13  29  -3   35.40    3.90
  29 -16  -3   37.10    4.20
  16  13   3   20.50    4.30
  13 -29   3   21.30    3.90
  13 -29   3   30.40    3.30
  13 -29   3   28.30    3.30
 -10  26  -3   32.20    3.40
  26 -16  -3   25.60    3.30
  26 -16  -3   23.70    4.10
  26 -16  -3   21.70    3.20
  10 -26   3   28.70    3.10
  16  10   3   27.60    4.20
  10 -26   3   25.10    3.00
  10 -26   3   27.70    4.00
  23 -16  -3   44.70    4.70
  -7  23  -3   54.19    3.80
  23 -16  -3   47.30    5.30
  23 -16  -3   55.99    4.20
   7 -23   3   51.39    5.40
   7 -23   3   41.90    3.90
  16   7   3   51.09    5.30
   7 -23   3   56.89    3.90
  20 -16  -3  421.86   18.10
  -4  20  -3  433.96   17.00
  20 -16  -3  400.96   18.50
  20 -16  -3  423.96   17.40
   4 -20   3  412.76   17.40
  16   4   3  421.46   18.90
   4 -20   3  425.76   16.90
   4 -20   3  398.86   18.60
  17 -16  -3   46.70    3.30
  17 -16  -3   34.60    3.50
  -1  17  -3   50.59    2.80
  17 -16  -3   48.40    4.10
  16   1   3   40.20    4.30
   1 -17   3   42.40    4.10
   1 -17   3   43.30    2.60
  14 -16  -3  387.16   16.50
  14 -16  -3  387.46   16.10
  14 -16  -3  379.16   15.40
   2  14  -3  358.66   14.80
  -2 -14   3  392.16   14.70
  16  -2   3  371.56   16.60
  11 -16  -3   52.89    3.20
   5  11  -3   50.59    2.30
  11 -16  -3   57.29    4.20
  11 -16  -3   68.99    4.30
   5  11  -3   49.50    4.20
  -5 -11   3   54.99    2.50
 -11  16   3   57.39    3.80
  -5 -11   3   60.89    2.50
  16  -5   3   51.59    3.90
  16  -5   3   49.20    3.70
  16  -5   3   58.89    4.40
   8   8  -3   74.69    4.80
   8 -16  -3   63.69    4.00
   8 -16  -3   76.59    4.90
   8 -16  -3   68.99    3.60
  16  -8   3   78.99    4.30
  -8  16   3   72.29    4.10
  16  -8   3   72.99    4.30
  16  -8   3   68.29    4.60
   5 -16  -3   40.80    2.60
   5 -16  -3   42.00    3.70
  11   5  -3   45.50    3.70
  16 -11   3   45.50    3.20
  16 -11   3   39.80    3.70
  16 -11   3   46.10    3.40
 -11  -5   3   41.30    1.80
  -5  16   3   45.60    2.90
   2 -16  -3  125.19    6.30
  14   2  -3  130.89    7.20
   2 -16  -3  119.89    7.30
  -2  16   3  130.69    6.20
  16 -14   3  146.69    7.30
  16 -14   3  137.09    6.80
  16 -14   3  130.49    6.50
  -1 -16  -3   12.40    1.60
  17  -1  -3   13.50    1.70
  -1 -16  -3   16.40    2.80
  17  -1  -3   11.80    2.50
  16 -17   3    9.60    2.20
  16 -17   3   13.90    2.10
  16 -17   3    9.00    1.90
   1  16   3   13.60    1.50
  -4 -16  -3   24.40    2.40
  20  -4  -3   27.70    3.70
  20  -4  -3   26.80    2.90
   4  16   3   22.90    2.10
  16 -20   3   28.30    3.20
  16 -20   3   16.50    2.30
   4  16   3   26.00    3.60
  16 -20   3   21.30    3.00
  -7 -16  -3   38.70    2.70
  23  -7  -3   34.40    3.50
  23  -7  -3   21.10    3.40
  16 -23   3   31.70    3.80
   7  16   3   26.30    4.00
  16 -23   3   29.90    3.30
  16 -23   3   32.40    4.40
 -16  26  -3   78.29    6.10
  26 -10  -3   82.49    5.90
  26 -10  -3   81.99    6.70
  26 -10  -3   84.59    7.50
  10  16   3   83.69    7.70
  16 -26   3   86.39    7.00
  16 -26   3   83.79    5.70
  16 -26   3   90.19    6.20
  29 -13  -3  188.18   11.60
  29 -13  -3  191.38   10.60
 -16  29  -3  188.88    9.90
  29 -13  -3  195.78   10.30
  16 -29   3  192.78   10.40
  16 -29   3  195.48    9.80
  16 -29   3  191.58   11.40
  13  16   3  190.78   11.80
  32 -16  -3  133.39   10.00
  32 -16  -3  141.79    8.70
 -16  32  -3  116.49    7.70
  32 -16  -3  132.69    8.70
  16 -32   3  119.39    8.20
  16  16   3  134.59   10.50
  16 -32   3  124.89    9.60
 -32  16   3  128.59    8.30
 -14  31  -3   44.20    4.80
  31 -17  -3   46.20    5.00
  31 -17  -3   53.19    5.70
  31 -17  -3   49.10    6.80
 -31  17   3   47.40    5.40
  14 -31   3   37.00    5.30
  17  14   3   51.99    7.20
  14 -31   3   46.40    5.00
  28 -17  -3    0.50    2.30
  28 -17  -3    1.00    2.20
 -11  28  -3    2.60    1.90
  28 -17  -3   -2.30    2.30
  17  11   3   -1.20    2.70
  11 -28   3    1.10    2.30
  11 -28   3    2.70    1.90
  11 -28   3   -0.70    1.80
  25 -17  -3   20.50    2.90
  25 -17  -3   22.60    3.40
  -8  25  -3   27.60    3.10
  25 -17  -3   18.30    3.40
   8 -25   3   18.40    2.60
   8 -25   3   25.90    3.80
  17   8   3   20.40    4.00
   8 -25   3   30.40    3.30
  -5  22  -3   52.99    3.60
  22 -17  -3   41.30    5.10
  22 -17  -3   52.79    4.00
  22 -17  -3   45.40    4.40
   5 -22   3   50.89    3.50
  17   5   3   46.50    5.00
   5 -22   3   43.90    4.90
   5 -22   3   45.70    3.90
  -2  19  -3  817.32   31.40
  19 -17  -3  849.22   33.20
  19 -17  -3  810.82   31.90
  19 -17  -3  819.12   32.70
   2 -19   3  842.42   33.50
  17   2   3  769.62   33.20
   2 -19   3  769.02   31.30
  16 -17  -3  243.78   11.20
  16 -17  -3  252.77   10.50
  16 -17  -3  241.18   11.60
   1  16  -3  237.98    9.90
  -1 -16   3  235.98   11.70
  -1 -16   3  249.88    9.70
  17  -1   3  236.48   11.70
  13 -17  -3    8.50    1.40
   4  13  -3   13.50    1.20
  13 -17  -3    5.40    2.00
   4  13  -3   14.40    2.60
 -13  17   3    9.90    2.00
  17  -4   3    6.50    2.00
  17  -4   3    5.70    1.80
  -4 -13   3   13.30    1.10
  10 -17  -3 1201.58   46.60
  10 -17  -3 1174.18   47.90
  10 -17  -3 1177.58   47.20
   7  10  -3 1318.97   48.40
 -10  17   3 1258.47   47.20
  17  -7   3 1172.08   47.80
  17  -7   3 1254.77   47.40
  -7 -10   3 1169.48   46.00
  17  -7   3 1247.48   47.30
   7 -17  -3   19.30    2.70
   7 -17  -3   15.40    1.80
  10   7  -3   16.20    2.50
   7 -17  -3   19.90    2.20
  17 -10   3   15.20    2.10
  -7  17   3   14.10    1.80
  17 -10   3   12.60    2.20
  17 -10   3   14.10    1.80
   4 -17  -3 1136.99   43.80
  13   4  -3  916.61   43.00
   4 -17  -3 1082.39   42.30
   4 -17  -3 1125.59   42.00
  17 -13   3 1159.18   42.70
  17 -13   3 1149.89   42.90
  -4  17   3 1114.29   42.30
  17 -13   3 1065.79   43.10
  16   1  -3  146.69    8.10
   1 -17  -3  155.48    8.40
   1 -17  -3  141.29    6.80
  17 -16   3  144.99    7.50
  17 -16   3  142.89    7.10
  17 -16   3  128.29    7.50
  -1  17   3  149.59    6.70
  -2 -17  -3  299.37   14.50
  -2 -17  -3  326.07   12.80
  19  -2  -3  293.17   12.90
  19  -2  -3  299.47   14.30
  17 -19   3  292.47   13.10
   2  17   3  285.97   12.50
  17 -19   3  297.17   13.60
   2  17   3  325.37   14.80
  17 -19   3  327.87   14.20
  22  -5  -3   53.59    4.90
  -5 -17  -3   50.89    3.30
  22  -5  -3   47.50    3.90
  17 -22   3   44.60    3.90
  17 -22   3   49.40    4.40
  17 -22   3   41.10    4.60
   5  17   3   51.19    5.10
   5  17   3   42.60    2.90
  25  -8  -3  336.97   15.90
  25  -8  -3  365.46   17.00
  25  -8  -3  340.77   15.30
  17 -25   3  346.37   15.20
  17 -25   3  346.07   15.80
   8  17   3  343.77   17.20
  17 -25   3  345.77   16.50
  28 -11  -3  259.97   14.20
 -17  28  -3  252.87   12.60
  28 -11  -3  269.37   13.00
  28 -11  -3  261.47   13.10
  17 -28   3  268.57   12.40
  17 -28   3  262.47   14.10
  17 -28   3  273.07   13.10
  11  17   3  257.27   14.40
  31 -14  -3   24.60    4.60
 -17  31  -3   27.80    3.60
  31 -14  -3   38.60    4.50
  31 -14  -3   32.70    4.10
  17 -31   3   41.00    4.50
  17 -31   3   29.70    4.70
  17 -31   3   35.50    4.30
 -31  14   3   35.40    4.00
  14  17   3   34.80    5.10
  34 -17  -3  117.59    8.60
  34 -17  -3  115.09    8.60
  34 -17  -3  123.59   10.00
 -17  34  -3  119.49    7.80
  17 -34   3  122.79    9.50
  17  17   3  109.39   10.10
 -34  17   3  108.79    8.10
  33 -18  -3   -0.70    3.20
  33 -18  -3    3.10    2.90
  33 -18  -3   -0.10    2.40
 -15  33  -3    1.30    2.30
 -33  18   3   -1.70    2.50
  15 -33   3   -2.70    2.80
  18  15   3    2.90    3.60
  30 -18  -3   59.19    5.20
  30 -18  -3   59.49    5.60
  30 -18  -3   46.80    6.10
 -12  30  -3   51.49    5.00
 -30  18   3   62.69    5.60
  12 -30   3   60.69    5.00
  18  12   3   53.99    6.70
  12 -30   3   56.29    6.30
  27 -18  -3  143.29    8.50
  -9  27  -3  136.89    7.40
  27 -18  -3  138.79    7.90
  27 -18  -3  132.99    9.20
   9 -27   3  142.39    7.70
   9 -27   3  134.49    9.00
  18   9   3  145.79    9.60
   9 -27   3  129.19    7.30
  24 -18  -3  188.48   10.40
  -6  24  -3  181.98    8.60
  24 -18  -3  179.68    9.10
  24 -18  -3  180.58    9.90
   6 -24   3  188.08    8.60
   6 -24   3  180.68   10.40
   6 -24   3  184.38    9.00
  18   6   3  185.98   10.90
  21 -18  -3   10.80    2.00
  21 -18  -3    8.40    2.40
  21 -18  -3   13.50    2.50
  -3  21  -3   14.00    1.80
   3 -21   3   18.10    3.10
  18   3   3   13.20    2.90
   3 -21   3   17.20    1.80
  18 -18  -3   38.60    3.20
  18 -18  -3   37.50    3.90
   0  18  -3   40.60    2.60
  18 -18  -3   38.20    4.30
   0 -18   3   38.60    4.30
   0 -18   3   40.90    2.50
  18   0   3   25.90    3.60
  15 -18  -3  104.99    6.50
  15 -18  -3  111.09    6.10
   3  15  -3  105.79    4.60
  15 -18  -3  105.19    5.30
  -3 -15   3  103.59    4.40
  18  -3   3  100.39    6.60
 -15  18   3  107.49    5.90
   6  12  -3   54.89    4.50
  12 -18  -3   58.49    4.60
  12 -18  -3   48.10    3.30
  12 -18  -3   50.99    4.00
  18  -6   3   49.80    3.90
  18  -6   3   49.20    4.50
  -6 -12   3   51.19    2.30
  18  -6   3   50.29    3.90
 -12  18   3   51.59    3.70
  -6 -12   3   51.89    2.30
   9 -18  -3   57.79    3.80
   9   9  -3   58.19    4.70
   9 -18  -3   52.69    4.50
   9 -18  -3   56.39    3.20
  -9  18   3   58.19    3.80
  18  -9   3   56.59    3.90
  18  -9   3   41.60    4.20
  18  -9   3   58.39    3.90
   6 -18  -3  234.88   11.70
   6 -18  -3  246.48   10.00
   6 -18  -3  241.78   10.60
  12   6  -3  208.18   11.20
  18 -12   3  239.18   10.70
  18 -12   3  238.08   10.80
  18 -12   3  240.18   11.30
  -6  18   3  243.98   10.40
   3 -18  -3    7.20    2.10
  15   3  -3    9.10    2.40
   3 -18  -3    7.40    1.70
  18 -15   3    9.20    2.20
  18 -15   3    4.70    1.70
  -3  18   3    7.80    1.70
  18 -15   3    7.80    2.10
  18   0  -3    2.00    1.30
   0 -18  -3    4.20    1.90
  18   0  -3    2.60    2.00
   0 -18  -3    4.30    1.30
  18 -18   3    1.80    1.50
  18 -18   3    2.80    1.80
   0  18   3    2.70    1.20
  18 -18   3    1.40    1.80
  -3 -18  -3  341.97   14.50
  21  -3  -3  361.36   16.50
  -3 -18  -3  366.86   16.90
  21  -3  -3  340.27   15.00
   3  18   3  351.66   14.40
  18 -21   3  349.37   15.60
   3  18   3  364.96   16.90
  18 -21   3  355.16   15.20
  18 -21   3  351.96   16.10
  24  -6  -3  220.38   12.60
  24  -6  -3  239.08   11.30
   6  18   3  268.47   13.30
  18 -24   3  241.08   11.30
  18 -24   3  240.18   11.90
  18 -24   3  251.07   12.60
  27  -9  -3  267.37   12.80
 -18  27  -3  258.27   12.80
  27  -9  -3  257.37   13.20
  27  -9  -3  254.57   13.90
  18 -27   3  289.17   14.20
  18 -27   3  273.47   12.50
   9  18   3  255.97   14.30
  18 -27   3  273.47   13.20
  30 -12  -3   78.69    6.30
 -18  30  -3   75.79    5.90
  30 -12  -3   78.79    6.20
  30 -12  -3   69.39    6.90
  18 -30   3   79.69    5.80
  18 -30   3   74.19    7.30
 -30  12   3   83.19    6.00
  12  18   3   72.59    7.70
  18 -30   3   76.49    6.30
  33 -15  -3  136.19    8.80
 -18  33  -3  126.29    8.10
  33 -15  -3  120.39    8.60
  33 -15  -3  127.69   10.10
  18 -33   3  131.39    8.70
 -33  15   3  132.69    8.40
  15  18   3  144.89   10.80
  18 -33   3  115.79    9.50
  36 -18  -3    3.80    3.20
  36 -18  -3    2.20    3.00
  36 -18  -3    0.60    3.50
 -18  36  -3    4.80    2.80
 -36  18   3    5.00    3.10
  18 -36   3    5.20    3.40
  18  18   3    3.50    3.70
  35 -19  -3  143.39    9.70
 -16  35  -3  161.88    9.10
  35 -19  -3  148.29   10.20
  35 -19  -3  154.98   11.30
  19  16   3  172.88   12.30
  16 -35   3  155.78   11.10
 -35  19   3  157.58    9.80
  32 -19  -3   50.69    7.00
 -13  32  -3   38.50    4.30
  32 -19  -3   67.19    6.30
  32 -19  -3   57.19    5.90
  13 -32   3   49.30    6.70
  19  13   3   42.50    6.30
 -32  19   3   51.49    5.80
  29 -19  -3   21.90    3.40
 -10  29  -3   23.80    2.90
  29 -19  -3   25.20    4.00
  29 -19  -3   25.30    3.30
  19  10   3   30.80    4.70
  10 -29   3   28.20    3.20
  10 -29   3   25.40    4.10
 -29  19   3   22.10    3.30
  26 -19  -3  142.29    8.80
  26 -19  -3  143.49    8.00
  -7  26  -3  147.99    7.50
  26 -19  -3  131.79    9.20
  19   7   3  146.59   10.00
   7 -26   3  159.38    9.50
   7 -26   3  144.39    7.90
  23 -19  -3   65.49    4.60
  23 -19  -3   55.49    5.40
  23 -19  -3   60.29    5.50
  -4  23  -3   68.79    4.10
  19   4   3   55.69    6.00
   4 -23   3   60.59    5.60
   4 -23   3   71.49    4.10
  20 -19  -3   64.89    4.40
  -1  20  -3   68.99    3.80
  20 -19  -3   61.89    5.50
  20 -19  -3   63.09    5.10
   1 -20   3   68.29    3.60
  19   1   3   60.19    5.40
   1 -20   3   63.59    5.50
  17 -19  -3   89.39    5.70
  17 -19  -3   79.89    5.80
  17 -19  -3   87.49    4.90
   2  17  -3   79.19    4.00
  -2 -17   3   92.79    3.90
 -17  19   3   71.49    5.10
  19  -2   3   79.19    5.90
   5  14  -3 1124.59   46.30
  14 -19  -3 1177.18   44.50
  14 -19  -3 1160.58   45.90
  14 -19  -3 1103.79   45.30
   5  14  -3 1138.09   43.60
  19  -5   3 1266.37   45.60
  19  -5   3 1196.18   45.10
  19  -5   3 1185.88   46.00
  -5 -14   3 1042.60   43.50
 -14  19   3 1184.78   45.20
  11 -19  -3    7.60    2.10
  11 -19  -3    5.80    1.70
   8  11  -3    3.80    1.90
  11 -19  -3    5.90    1.30
  19  -8   3    4.20    1.60
  -8 -11   3    6.80    0.80
 -11  19   3    4.50    1.40
  19  -8   3    7.40    1.70
  19  -8   3    3.70    1.80
   8 -19  -3  263.97   11.20
  11   8  -3  272.57   12.90
   8 -19  -3  267.97   11.90
   8 -19  -3  278.87   13.00
  19 -11   3  260.57   12.00
  -8  19   3  259.97   11.70
  19 -11   3  273.27   12.10
  19 -11   3  283.17   12.80
  14   5  -3  269.37   14.10
   5 -19  -3  326.47   12.80
   5 -19  -3  332.17   13.30
   5 -19  -3  278.87   14.40
 -14  -5   3  293.37   11.80
  19 -14   3  320.77   13.80
  -5  19   3  305.47   13.10
  19 -14   3  327.87   14.20
  19 -14   3  311.07   13.40
  17   2  -3  480.05   20.00
   2 -19  -3  446.16   20.10
   2 -19  -3  445.76   18.30
  19 -17   3  452.65   18.80
  19 -17   3  426.26   19.40
  -2  19   3  443.06   18.20
  19 -17   3  460.25   19.20
  20  -1  -3    0.30    1.80
  20  -1  -3    0.00    1.40
  -1 -19  -3    1.70    2.00
  -1 -19  -3    1.60    1.20
   1  19   3    2.90    1.20
  19 -20   3    0.30    1.60
  19 -20   3    0.40    1.80
  19 -20   3    5.50    1.80
  -4 -19  -3    4.50    2.30
  23  -4  -3    4.70    1.80
  23  -4  -3    0.00    2.10
  19 -23   3    0.00    1.60
  19 -23   3    0.40    1.90
   4  19   3    1.70    2.20
  19 -23   3    1.50    2.00
  26  -7  -3   73.39    5.40
  26  -7  -3   68.99    6.00
  26  -7  -3   70.69    7.10
   7  19   3   58.39    6.90
  19 -26   3   68.79    5.90
  19 -26   3   61.79    6.40
  19 -26   3   73.39    5.30
  29 -10  -3   88.89    6.70
  29 -10  -3   88.19    6.30
  29 -10  -3   87.09    7.80
 -19  29  -3   88.69    6.50
  19 -29   3  113.49    7.30
  10  19   3  106.39    8.50
  19 -29   3   85.29    7.50
  19 -29   3   89.59    6.10
  32 -13  -3   15.60    4.30
  32 -13  -3   21.30    3.80
  32 -13  -3   16.30    3.40
 -19  32  -3   14.60    3.10
  19 -32   3   12.70    3.70
 -32  13   3   17.00    3.20
  19 -32   3   10.70    3.30
  13  19   3   17.70    4.20
  35 -16  -3   20.60    4.00
 -19  35  -3   16.40    3.40
  35 -16  -3   16.90    4.50
  35 -16  -3   16.80    3.60
 -35  16   3   22.20    3.80
  16  19   3   16.20    4.70
  19 -35   3   21.30    4.50
  38 -19  -3  331.17   18.20
  38 -19  -3  314.47   16.10
 -19  38  -3  294.57   15.20
  38 -19  -3  310.67   16.60
  19  19   3  318.17   18.70
 -38  19   3  307.77   16.20
  19 -38   3  326.87   17.70
  37 -20  -3    0.70    3.30
  37 -20  -3    1.60    3.30
  37 -20  -3    2.50    3.10
 -17  37  -3    3.90    3.00
 -37  20   3    1.00    3.00
  17 -37   3    3.00    3.30
  20  17   3    7.70    4.20
 -14  34  -3   64.09    5.50
  34 -20  -3   61.19    6.80
  34 -20  -3   63.29    7.20
  34 -20  -3   60.19    6.30
  20  14   3   60.89    8.20
  14 -34   3   66.49    7.20
 -34  20   3   59.99    6.30
  31 -20  -3   -1.40    2.50
 -11  31  -3    0.10    2.10
  31 -20  -3    1.70    2.80
  31 -20  -3   -1.80    3.10
  20  11   3    1.00    3.30
  11 -31   3   -2.70    2.60
  28 -20  -3  502.55   22.30
  -8  28  -3  473.25   19.90
  28 -20  -3  468.45   20.60
  28 -20  -3  475.95   21.40
   8 -28   3  473.45   22.10
 -28  20   3  465.15   21.00
   8 -28   3  468.65   20.30
  20   8   3  504.85   23.00
  25 -20  -3   76.29    6.10
  25 -20  -3   90.09    5.70
  -5  25  -3   80.29    5.00
  25 -20  -3   83.29    7.00
 -25  20   3   87.19    6.00
  20   5   3   79.39    7.50
   5 -25   3   80.59    6.70
  22 -20  -3    0.00    2.10
  22 -20  -3   -0.30    2.20
  22 -20  -3    2.40    1.60
  -2  22  -3    1.70    1.20
   2 -22   3    3.00    2.20
 -22  20   3   -5.40    1.80
  20   2   3    1.40    2.50
   1  19  -3   25.60    2.20
  19 -20  -3   28.90    3.30
  19 -20  -3   20.80    3.10
  19 -20  -3   29.60    3.00
 -19  20   3   15.50    2.70
  20  -1   3   22.50    3.40
  16 -20  -3   17.00    2.10
  16 -20  -3   16.30    2.50
   4  16  -3   17.70    3.10
  16 -20  -3   15.40    2.80
   4  16  -3   20.10    1.60
  20  -4   3   15.70    2.90
  20  -4   3   17.40    2.60
 -16  20   3   14.80    2.40
  13 -20  -3    9.30    2.40
  13 -20  -3    9.80    1.60
   7  13  -3    7.10    2.20
  13 -20  -3    8.40    2.00
  20  -7   3    9.30    2.30
 -13  20   3    8.50    1.90
  20  -7   3   10.30    2.50
  20  -7   3    8.50    1.90
  10 -20  -3  501.15   20.50
  10 -20  -3  532.15   22.40
  10 -20  -3  533.85   21.40
  10  10  -3  494.45   22.40
  20 -10   3  504.75   21.40
 -10  20   3  529.95   21.20
  20 -10   3  508.25   21.40
  20 -10   3  544.85   22.20
   7 -20  -3  259.37   11.10
   7 -20  -3  261.67   13.00
  13   7  -3  280.57   13.10
   7 -20  -3  257.97   11.70
  20 -13   3  270.87   12.00
  -7  20   3  258.77   11.60
  20 -13   3  270.67   12.10
  20 -13   3  250.27   12.50
   4 -20  -3   29.90    4.00
  16   4  -3   22.00    3.30
   4 -20  -3   22.90    2.60
  -4  20   3   23.00    2.60
  20 -16   3   18.80    2.60
  20 -16   3   21.20    3.10
  20 -16   3   34.50    3.50
   1 -20  -3   31.40    2.90
   1 -20  -3   32.10    4.30
  19   1  -3   30.00    4.00
  20 -19   3   29.10    3.70
  20 -19   3   28.70    3.30
  -1  20   3   28.50    2.80
  20 -19   3   28.50    3.10
  22  -2  -3    9.90    2.80
  -2 -20  -3   11.90    1.70
  -2 -20  -3    6.80    2.60
  20 -22   3    6.50    2.50
  20 -22   3    9.40    2.30
  20 -22   3   10.50    2.20
   2  20   3    5.60    2.50
   2  20   3    8.10    1.60
  25  -5  -3    0.60    2.90
  25  -5  -3    0.10    2.00
  20 -25   3   -4.40    1.80
   5  20   3    0.30    2.70
  20 -25   3    1.20    2.30
  20 -25   3   -3.00    2.30
  28  -8  -3   66.59    5.50
  28  -8  -3   72.19    6.60
  28  -8  -3   73.09    6.40
 -20  28  -3   57.69    5.60
  20 -28   3   61.89    5.10
  20 -28   3   63.99    6.70
  20 -28   3   67.49    6.00
   8  20   3   75.29    6.90
  31 -11  -3    9.40    2.80
  31 -11  -3    4.30    3.40
 -20  31  -3    9.00    2.70
  31 -11  -3    7.30    2.60
  20 -31   3    6.40    3.00
  11  20   3    8.30    3.50
 -31  11   3   10.20    2.60
  20 -31   3    5.20    3.10
  20 -31   3   10.30    2.50
  34 -14  -3   14.60    3.80
  34 -14  -3   11.40    3.40
 -20  34  -3   20.40    3.50
  34 -14  -3    9.70    4.10
  20 -34   3   15.90    4.20
  20 -34   3   17.40    3.60
  14  20   3   14.80    4.60
 -34  14   3   16.80    3.40
  37 -17  -3    8.40    3.60
  37 -17  -3   15.60    4.50
 -20  37  -3   12.30    3.30
  37 -17  -3   11.60    3.80
  20 -37   3    8.40    3.70
  17  20   3   11.50    4.60
 -37  17   3   13.20    4.10
  36 -21  -3   52.19    5.80
  36 -21  -3   43.00    5.70
  36 -21  -3   44.60    6.30
  21  15   3   61.79    8.50
 -36  21   3   58.59    6.40
  15 -36   3   59.89    7.00
  33 -21  -3    9.30    3.80
  33 -21  -3    9.10    3.20
 -12  33  -3   11.20    3.30
  33 -21  -3   15.80    3.80
 -33  21   3    9.60    3.30
  21  12   3   11.10    4.30
  12 -33   3   10.40    3.60
  30 -21  -3   26.10    3.80
  -9  30  -3   24.50    3.20
  30 -21  -3   29.00    4.60
  30 -21  -3   28.50    3.90
   9 -30   3   26.40    4.50
 -30  21   3   22.00    3.70
  21   9   3   25.40    4.90
  27 -21  -3   12.10    2.30
  27 -21  -3    9.30    3.00
  -6  27  -3   12.90    2.20
  27 -21  -3    8.70    2.80
 -27  21   3   10.30    2.50
  21   6   3    9.30    3.30
   6 -27   3    8.90    2.90
  24 -21  -3    1.80    2.60
  24 -21  -3    1.50    1.90
  24 -21  -3    1.00    2.50
  -3  24  -3    3.40    1.60
   3 -24   3    6.20    2.60
 -24  21   3   -1.30    2.20
  21   3   3    2.90    2.70
   0  21  -3  640.54   25.40
  21 -21  -3  645.44   27.10
  21 -21  -3  655.33   26.20
  21 -21  -3  674.33   27.70
  21   0   3  631.84   27.90
 -21  21   3  646.64   26.90
  18 -21  -3   -1.70    1.30
  18 -21  -3    2.60    1.80
   3  18  -3    1.80    2.10
  18 -21  -3    3.40    2.10
  21  -3   3   -5.10    1.70
  21  -3   3   -0.40    2.10
 -18  21   3   -4.50    1.70
   6  15  -3   18.60    3.20
  15 -21  -3   15.00    2.90
  15 -21  -3   26.90    3.20
  15 -21  -3   16.60    2.10
 -15  21   3   13.20    2.50
  21  -6   3   17.00    2.50
  21  -6   3   12.00    2.70
  21  -6   3   15.60    3.00
  12 -21  -3 1051.79   39.50
  12 -21  -3  967.50   37.50
  12 -21  -3  937.71   38.40
   9  12  -3 1003.00   39.70
  21  -9   3  991.20   38.40
 -12  21   3  967.80   38.20
  21  -9   3  932.91   38.40
  21  -9   3  903.01   39.00
   9 -21  -3  170.88    7.90
  12   9  -3  184.18   10.00
   9 -21  -3  172.88    9.80
   9 -21  -3  159.28    8.50
  21 -12   3  174.88    9.00
  21 -12   3  176.08    9.60
  21 -12   3  186.18    8.80
  -9  21   3  178.78    8.40
   6 -21  -3 2149.08   77.49
  15   6  -3 2044.60   77.19
   6 -21  -3 1866.11   75.49
   6 -21  -3 2038.80   75.09
  21 -15   3 1894.21   76.09
  -6  21   3 1909.91   75.39
  21 -15   3 1957.90   76.59
  21 -15   3 1922.41   75.79
  18   3  -3    7.40    2.40
   3 -21  -3    8.50    1.80
   3 -21  -3    9.00    2.50
  -3  21   3    4.30    1.60
  21 -18   3    8.70    2.30
  21 -18   3    8.50    2.30
  21 -18   3    5.20    2.10
   0 -21  -3   13.90    3.20
  21   0  -3   16.90    3.30
   0 -21  -3   20.30    2.20
   0  21   3   17.90    2.00
  21 -21   3   12.60    2.60
  21 -21   3   16.00    3.00
  21 -21   3   15.90    2.50
  24  -3  -3 1162.48   45.50
  21 -24   3 1183.78   45.20
  21 -24   3 1038.00   44.30
  21 -24   3 1102.69   43.70
   3  21   3 1045.90   45.50
  27  -6  -3    8.50    2.50
  27  -6  -3    8.40    3.10
  21 -27   3   10.00    3.10
   6  21   3    6.50    3.10
  21 -27   3    8.40    2.40
  21 -27   3   10.20    3.20
  30  -9  -3    5.70    3.40
  30  -9  -3    5.70    2.90
 -21  30  -3    8.60    2.70
  30  -9  -3    9.30    2.70
   9  21   3    9.90    3.60
  21 -30   3    4.90    2.60
 -30   9   3    9.00    2.50
  21 -30   3   13.00    2.60
  21 -30   3    6.90    3.00
  33 -12  -3   47.00    6.10
 -21  33  -3   59.19    5.70
  33 -12  -3   62.19    6.00
  33 -12  -3   56.79    5.80
  12  21   3   61.89    7.70
  21 -33   3   42.00    5.00
  21 -33   3   39.70    5.60
 -33  12   3   60.19    6.30
  36 -15  -3   13.40    3.60
  36 -15  -3   11.90    3.90
  36 -15  -3   17.90    3.70
 -21  36  -3   13.20    3.30
  21 -36   3   13.70    4.10
  15  21   3   13.20    4.50
  38 -22  -3   93.09    8.20
  38 -22  -3  103.39    9.00
  38 -22  -3  101.19    9.80
  16 -38   3  108.99    9.50
  22  16   3  101.09   10.40
 -38  22   3   99.59    8.50
  35 -22  -3    8.10    3.10
  35 -22  -3   12.70    3.90
  35 -22  -3    7.20    3.30
 -35  22   3   10.30    3.30
  22  13   3   11.70    4.70
  13 -35   3   17.10    4.00
  32 -22  -3  254.87   13.60
  32 -22  -3  277.27   15.00
  32 -22  -3  258.17   13.20
  22  10   3  268.87   15.60
 -32  22   3  246.18   13.30
  10 -32   3  249.78   14.40
  29 -22  -3   80.69    7.40
  29 -22  -3   73.99    6.00
  29 -22  -3   70.29    6.40
 -29  22   3   75.19    6.40
   7 -29   3   77.09    7.10
  22   7   3   79.39    7.50
  26 -22  -3   19.40    2.70
  26 -22  -3   14.00    3.20
  26 -22  -3   10.60    3.30
 -26  22   3   16.60    3.00
  22   4   3   11.80    3.80
   4 -26   3   19.10    3.50
  23 -22  -3   97.59    7.70
  23 -22  -3  104.49    6.30
  23 -22  -3  104.99    7.00
   1 -23   3  124.19    8.00
  22   1   3   99.09    8.00
 -23  22   3   91.09    6.90
  20 -22  -3  195.48   10.50
  20 -22  -3  195.48    9.40
   2  20  -3  204.98   11.20
  20 -22  -3  177.28   10.00
  22  -2   3  215.28   11.30
 -20  22   3  187.48   10.00
  17 -22  -3   -2.30    1.30
  17 -22  -3    0.80    1.90
  17 -22  -3    5.80    1.90
   5  17  -3    1.20    1.90
  22  -5   3    0.10    2.20
  22  -5   3    1.40    2.10
 -17  22   3   -0.50    1.80
  14 -22  -3  174.48    8.20
   8  14  -3  183.88   10.30
  14 -22  -3  197.88    9.20
  14 -22  -3  178.48    9.90
  22  -8   3  159.98    9.70
 -14  22   3  175.78    8.80
  22  -8   3  179.28    9.20
  22  -8   3  179.18    9.10
  11  11  -3  125.89    8.30
  11 -22  -3  132.49    8.10
  11 -22  -3  131.79    7.10
  11 -22  -3  129.39    6.20
  22 -11   3  119.69    7.20
  22 -11   3  112.29    7.70
 -11  22   3  126.39    6.70
  22 -11   3  126.09    7.00
   8 -22  -3  143.89    8.60
   8 -22  -3  130.39    7.10
   8 -22  -3  139.39    6.50
  14   8  -3  127.99    8.40
  22 -14   3  131.79    7.40
  22 -14   3  131.59    7.90
  22 -14   3  124.69    7.30
  -8  22   3  128.19    6.90
   5 -22  -3  193.08    8.80
   5 -22  -3  178.58   10.20
  17   5  -3  176.08    9.90
  22 -17   3  166.98    9.50
  -5  22   3  178.88    8.50
  22 -17   3  174.88    9.00
  22 -17   3  179.18    9.40
   2 -22  -3   -0.40    1.20
   2 -22  -3   -2.40    1.50
  20   2  -3   -0.20    2.10
  22 -20   3   -0.20    1.50
  22 -20   3    2.80    2.20
  -2  22   3    4.80    1.50
  22 -20   3   -4.40    1.50
  -1 -22  -3    4.30    3.00
   1  22   3    3.90    1.60
  22 -23   3    4.70    2.90
  22 -23   3    4.80    2.10
  22 -23   3    3.90    2.80
   1  22   3    1.60    2.80
  26  -4  -3   75.59    6.90
  22 -26   3   71.19    6.80
   4  22   3   69.39    7.20
  22 -26   3   56.79    5.90
  22 -26   3   73.29    5.60
  29  -7  -3   76.19    5.80
  29  -7  -3   68.09    6.90
 -22  29  -3   72.69    5.80
  29  -7  -3   73.39    6.30
  22 -29   3   76.59    7.00
  22 -29   3   73.49    6.40
  22 -29   3   75.79    5.60
   7  22   3   71.19    7.00
  32 -10  -3    3.90    2.50
 -22  32  -3    0.90    2.40
  32 -10  -3    0.30    2.90
  32 -10  -3    0.60    2.80
  10  22   3   -0.30    3.10
  22 -32   3    1.20    2.80
  22 -32   3   -1.90    2.40
  22 -32   3    4.30    2.20
  35 -13  -3    2.20    2.60
  35 -13  -3    3.20    3.10
  35 -13  -3   -1.80    3.10
 -22  35  -3   -2.20    2.40
  22 -35   3    0.80    2.90
  13  22   3   -1.30    3.30
  22 -35   3    1.00    3.10
 -22  38  -3    5.50    3.20
  38 -16  -3    6.80    3.70
  38 -16  -3    5.10    3.40
  38 -16  -3    6.70    4.20
  16  22   3    6.80    4.40
  22 -38   3    4.30    3.70
  37 -23  -3    2.60    3.40
  37 -23  -3   -1.00    3.30
  37 -23  -3    6.30    3.10
  14 -37   3    7.20    3.50
 -37  23   3    6.20    3.20
  23  14   3    1.50    3.80
  34 -23  -3    0.30    3.30
  34 -23  -3    3.80    3.30
  34 -23  -3    3.10    2.70
  11 -34   3    0.70    2.90
 -34  23   3    2.90    2.60
  23  11   3    0.30    3.80
  31 -23  -3   49.30    6.70
  31 -23  -3   27.80    4.10
  31 -23  -3   44.50    5.30
  23   8   3   43.60    6.00
 -31  23   3   31.70    4.40
   8 -31   3   37.00    5.20
  28 -23  -3   11.30    3.10
  28 -23  -3   11.00    3.40
  28 -23  -3   15.20    2.90
  23   5   3   11.30    3.50
   5 -28   3    9.50    3.30
 -28  23   3   13.40    3.00
  25 -23  -3  270.37   11.90
  25 -23  -3  237.68   12.50
  25 -23  -3  240.78   13.00
   2 -25   3  265.07   13.60
 -25  23   3  238.38   12.10
  23   2   3  228.38   13.30
  22 -23  -3   95.79    7.30
  22 -23  -3  103.39    7.40
  22 -23  -3  108.99    6.20
 -22  23   3   93.39    6.70
  23  -1   3  106.29    7.80
  19 -23  -3  131.49    7.00
  19 -23  -3  125.39    8.40
   4  19  -3  132.09    8.70
  19 -23  -3  146.19    8.00
  23  -4   3  126.79    8.60
 -19  23   3  132.19    7.50
  23  -4   3  135.99    8.10
  16 -23  -3  240.28   12.10
   7  16  -3  242.48   12.60
  16 -23  -3  266.77   10.70
  16 -23  -3  228.78   11.40
  23  -7   3  222.08   11.20
  23  -7   3  228.78   11.40
  23  -7   3  233.58   12.20
 -16  23   3  229.28   11.10
  10  13  -3    0.90    2.20
  13 -23  -3    0.40    1.30
  13 -23  -3    0.00    1.60
  13 -23  -3    2.20    2.10
 -13  23   3    0.60    1.90
  23 -10   3    1.90    2.00
  23 -10   3    2.40    1.90
  23 -10   3    2.80    2.20
  13  10  -3   60.59    5.90
  10 -23  -3   67.19    5.80
  10 -23  -3   66.09    4.90
  10 -23  -3   68.49    4.10
  23 -13   3   62.39    5.60
  23 -13   3   66.19    5.20
 -10  23   3   60.69    4.40
  23 -13   3   62.39    4.80
  16   7  -3   19.00    3.40
   7 -23  -3   21.90    2.50
   7 -23  -3   15.40    3.00
   7 -23  -3   22.10    2.60
  -7  23   3   14.20    2.20
  23 -16   3   19.10    2.80
  23 -16   3   15.70    3.10
  23 -16   3   19.10    2.60
   4 -23  -3   22.90    2.60
   4 -23  -3   19.20    3.30
  19   4  -3   19.80    3.60
  -4  23   3   21.80    2.40
  23 -19   3   14.30    2.90
  23 -19   3   19.10    2.70
  23 -19   3   19.50    3.30
   1 -23  -3  690.73   29.10
   1 -23  -3  686.33   27.00
  22   1  -3  657.23   28.80
  -1  23   3  682.83   26.30
  23 -22   3  652.43   27.90
  23 -22   3  674.73   27.20
  23 -22   3  580.64   27.90
  25  -2  -3   12.10    3.50
  23 -25   3   13.90    3.50
  23 -25   3   11.20    2.70
  23 -25   3    7.30    3.10
   2  23   3   15.90    3.80
  28  -5  -3  345.67   17.60
   5  23   3  366.16   18.00
  23 -28   3  364.46   17.40
  23 -28   3  321.77   16.30
  23 -28   3  338.17   15.60
  31  -8  -3   -6.40    2.60
  31  -8  -3    2.10    2.60
 -23  31  -3   -0.30    1.90
   8  23   3   -0.50    2.70
  23 -31   3   -3.80    2.40
  23 -31   3   -5.90    2.20
  23 -31   3   -2.60    1.90
  34 -11  -3  215.98   13.70
 -23  34  -3  216.08   11.80
  34 -11  -3  221.38   12.70
  23 -34   3  209.48   12.40
  23 -34   3  225.28   13.40
  11  23   3  220.88   14.10
  37 -14  -3   38.30    5.90
  37 -14  -3   46.60    5.70
 -23  37  -3   38.50    4.80
  14  23   3   43.80    6.30
  23 -37   3   32.80    5.40
  36 -24  -3    0.60    2.80
  36 -24  -3    4.90    3.50
  36 -24  -3    5.30    3.70
  24  12   3    5.60    3.90
  12 -36   3    4.30    3.20
 -36  24   3    4.50    3.10
  33 -24  -3   87.69    7.10
  33 -24  -3  103.99    8.90
  33 -24  -3   82.39    8.00
 -33  24   3   93.99    7.30
   9 -33   3   93.59    8.40
  24   9   3   79.29    9.00
  30 -24  -3  228.08   13.00
  30 -24  -3  247.48   13.70
  30 -24  -3  214.18   11.80
  24   6   3  237.38   14.00
 -30  24   3  231.38   12.50
   6 -30   3  245.98   13.60
  27 -24  -3  129.09    8.60
  27 -24  -3  140.49    7.90
  27 -24  -3  140.99    9.30
 -27  24   3  143.69    8.60
   3 -27   3  139.99    9.60
  24   3   3  134.59    9.90
  24 -24  -3   -0.70    1.90
  24 -24  -3    0.50    2.40
  24 -24  -3   -4.70    2.50
  24   0   3   -3.60    2.60
 -24  24   3   -3.40    2.00
  21 -24  -3    4.40    2.10
  21 -24  -3    3.10    2.90
   3  21  -3    8.90    3.10
  21 -24  -3    7.90    3.10
  24  -3   3    5.40    3.10
  24  -3   3    7.80    2.60
 -21  24   3    1.50    2.30
  18 -24  -3  259.97   11.80
  18 -24  -3  270.47   13.00
   6  18  -3  269.97   14.00
  18 -24  -3  276.17   13.70
 -18  24   3  260.57   12.40
  24  -6   3  253.37   12.70
  24  -6   3  281.37   13.70
  15 -24  -3  177.08    8.10
  15 -24  -3  179.08   10.00
   9  15  -3  158.98   10.10
  15 -24  -3  174.48    9.20
 -15  24   3  176.98    8.80
  24  -9   3  167.08    9.90
  24  -9   3  180.38    9.20
  24  -9   3  168.78    9.10
  12  12  -3   53.09    5.70
  12 -24  -3   53.79    5.40
  12 -24  -3   46.00    4.50
  12 -24  -3   57.19    3.70
  24 -12   3   53.09    4.50
  24 -12   3   61.89    5.50
  24 -12   3   42.70    4.80
 -12  24   3   49.30    4.10
   9 -24  -3    8.40    2.10
  15   9  -3    9.70    3.00
   9 -24  -3   11.30    1.80
   9 -24  -3    8.90    2.60
  24 -15   3    5.10    2.10
  24 -15   3    7.50    2.20
  24 -15   3    9.10    2.60
  -9  24   3    5.90    2.00
   6 -24  -3  210.18   11.20
   6 -24  -3  179.18    9.10
  18   6  -3  172.48   10.80
  24 -18   3  199.48   10.70
  -6  24   3  190.18    9.10
  24 -18   3  179.18    9.40
  24 -18   3  189.78   10.00
   3 -24  -3   13.20    3.30
  21   3  -3   15.80    3.80
  -3  24   3   17.50    2.30
  24 -21   3   14.90    3.50
  24 -21   3   13.50    3.00
  24 -21   3   24.20    3.10
  24   0  -3   52.69    6.30
   0 -24  -3   53.99    6.50
  24 -24   3   38.40    4.90
  24 -24   3   67.49    5.30
  24 -24   3   56.89    5.80
   0  24   3   52.09    6.60
  27  -3  -3   11.90    3.60
  24 -27   3    9.60    3.40
  24 -27   3   12.80    3.40
   3  24   3   11.20    3.60
  24 -27   3   12.00    2.70
 -24  30  -3   12.90    3.10
  30  -6  -3   10.90    3.90
  30  -6  -3   21.90    3.90
  24 -30   3   10.90    3.30
  24 -30   3   16.70    2.90
  24 -30   3   15.30    3.50
   6  24   3   15.30    4.00
 -24  33  -3    2.70    2.50
  33  -9  -3    4.60    3.90
  33  -9  -3    6.50    3.30
  24 -33   3    0.70    3.00
   9  24   3    6.20    3.40
  24 -33   3    1.80    3.10
  36 -12  -3    2.60    3.30
  36 -12  -3    4.20    3.80
 -24  36  -3    1.80    2.90
  24 -36   3    3.00    3.20
  12  24   3    4.90    3.90
  24 -36   3    4.70    3.50
  35 -25  -3    1.10    2.80
  35 -25  -3   -3.50    2.70
  35 -25  -3    0.50    2.60
  10 -35   3   -2.10    2.70
 -35  25   3    0.90    2.50
  25  10   3   -6.00    3.20
  32 -25  -3   27.70    4.80
  32 -25  -3   22.30    4.50
  32 -25  -3   30.30    4.20
 -32  25   3   30.30    4.20
  25   7   3   30.70    5.40
   7 -32   3   24.40    4.50
  29 -25  -3   52.09    5.90
  29 -25  -3   55.19    6.70
  29 -25  -3   46.40    5.30
 -29  25   3   50.19    5.70
  25   4   3   52.49    7.00
   4 -29   3   44.50    5.70
  26 -25  -3   -2.10    1.80
  26 -25  -3   -1.60    2.10
  26 -25  -3   -1.80    2.20
 -26  25   3   -0.20    2.20
  25   1   3   -1.50    2.70
   2  23  -3  473.05   22.80
  23 -25  -3  474.55   21.80
  23 -25  -3  462.85   22.30
  23 -25  -3  502.15   20.70
 -23  25   3  495.95   21.40
  25  -2   3  552.44   23.20
  20 -25  -3  324.87   13.40
   5  20  -3  291.67   15.50
  20 -25  -3  290.17   15.10
  20 -25  -3  291.67   14.50
  25  -5   3  297.17   14.50
 -20  25   3  316.47   14.30
  25  -5   3  309.37   15.40
  17 -25  -3  130.99    8.40
  17 -25  -3  141.79    6.90
   8  17  -3  132.69    8.80
  17 -25  -3  138.49    8.00
  25  -8   3  124.29    8.60
 -17  25   3  131.99    7.70
  25  -8   3  135.49    7.90
  25  -8   3  113.59    7.50
  14 -25  -3  180.08    8.40
  14 -25  -3  176.28    9.50
  11  14  -3  193.08   11.00
  14 -25  -3  189.28   10.60
  25 -11   3  175.98    9.40
  25 -11   3  178.68    9.50
 -14  25   3  167.38    9.30
  25 -11   3  182.08   10.20
  11 -25  -3   23.90    3.70
  14  11  -3   25.20    4.10
  11 -25  -3   31.30    2.90
  11 -25  -3   21.50    3.00
  25 -14   3   20.60    3.40
 -11  25   3   22.60    2.90
  25 -14   3   25.30    3.40
  25 -14   3   17.60    3.20
  17   8  -3    0.70    2.60
   8 -25  -3    5.30    2.00
   8 -25  -3    1.50    2.30
  25 -17   3    0.60    1.90
  -8  25   3    2.30    1.70
  25 -17   3    1.00    2.30
  25 -17   3    1.00    2.50
   5 -25  -3   15.10    2.30
   5 -25  -3    3.60    2.60
  20   5  -3    5.20    3.30
  25 -20   3    3.40    2.90
  25 -20   3    7.30    3.00
  -5  25   3    8.80    2.00
  25 -20   3    9.30    2.50
  23   2  -3    7.50    3.80
   2 -25  -3   10.70    3.50
  -2  25   3   15.20    2.30
  25 -23   3   10.10    3.10
  25 -23   3   14.30    2.80
  25 -23   3   13.30    3.40
  26  -1  -3  409.76   20.80
  25 -26   3  445.06   19.00
   1  25   3  444.36   21.10
  25 -26   3  431.26   20.30
  25 -26   3  433.66   20.00
  29  -4  -3   -4.10    2.60
 -25  29  -3   -2.10    1.70
  25 -29   3   -2.80    2.20
  25 -29   3   -4.40    1.70
  25 -29   3   -2.40    2.40
   4  25   3   -1.30    2.50
  32  -7  -3  208.68   13.20
 -25  32  -3  205.18   11.30
  32  -7  -3  204.38   11.80
  25 -32   3  188.68   12.20
  25 -32   3  206.88   10.90
  25 -32   3  192.18   11.80
   7  25   3  225.28   13.40
  35 -10  -3   15.40    4.10
 -25  35  -3   12.10    3.30
  35 -10  -3   20.50    4.50
  25 -35   3   23.30    4.70
  10  25   3   16.90    4.70
  25 -35   3   17.80    4.20
  37 -26  -3   13.40    4.60
  37 -26  -3   13.10    4.00
  37 -26  -3    9.60    3.40
 -37  26   3   22.90    4.20
  26  11   3   11.10    4.60
  11 -37   3   12.40    3.80
  34 -26  -3    6.10    4.00
  34 -26  -3   14.20    3.20
  34 -26  -3   13.80    4.00
 -34  26   3   10.50    3.10
   8 -34   3   12.80    3.70
  26   8   3   12.80    4.80
  31 -26  -3   17.00    3.80
  31 -26  -3   21.10    4.40
  31 -26  -3   18.30    3.60
  26   5   3   23.80    5.00
 -31  26   3   21.20    3.70
   5 -31   3   23.90    4.60
  28 -26  -3  216.48   12.50
  28 -26  -3  206.78   10.80
  28 -26  -3  222.08   12.00
 -28  26   3  210.38   11.30
  26   2   3  211.68   13.00
  25 -26  -3   79.79    7.20
   1  25  -3   75.99    7.00
  25 -26  -3   88.49    5.60
  25 -26  -3   84.69    6.60
  26  -1   3   70.09    7.40
 -25  26   3   70.59    5.90
  26  -1   3   76.39    6.40
  22 -26  -3    0.50    2.80
  22 -26  -3    0.70    1.90
   4  22  -3    1.10    2.80
  22 -26  -3    0.00    2.90
  26  -4   3    1.50    2.30
  26  -4   3    2.20    2.90
 -22  26   3    0.80    2.20
  19 -26  -3   34.00    3.60
   7  19  -3   29.40    4.40
  19 -26  -3   32.30    4.00
  19 -26  -3   28.30    4.10
 -19  26   3   32.10    3.60
  26  -7   3   26.00    4.10
  26  -7   3   39.90    4.50
  16 -26  -3   11.60    2.10
  16 -26  -3    5.60    2.70
  10  16  -3   12.00    3.40
  16 -26  -3    6.70    2.70
  26 -10   3    4.40    2.80
  26 -10   3    8.60    2.90
  26 -10   3   10.00    3.10
 -16  26   3    6.60    2.60
  13 -26  -3  137.69    8.30
  13  13  -3  144.09    9.50
  13 -26  -3  148.29    7.20
  13 -26  -3  134.49    9.30
 -13  26   3  147.09    7.90
  26 -13   3  136.79    8.60
  26 -13   3  146.19    9.20
  26 -13   3  149.59    8.30
  10 -26  -3  179.48   11.30
  10 -26  -3  212.28   10.10
  16  10  -3  202.88   11.80
  10 -26  -3  204.88    9.10
 -10  26   3  197.48    9.60
  26 -16   3  190.98   10.10
  26 -16   3  185.48   10.30
  26 -16   3  201.78   11.00
  19   7  -3   25.30    4.60
   7 -26  -3   33.10    3.40
   7 -26  -3   22.30    4.10
  26 -19   3   21.40    3.10
  26 -19   3   28.60    4.20
  26 -19   3   24.10    4.00
  -7  26   3   22.90    2.90
  22   4  -3  215.28   12.70
   4 -26  -3  204.48   12.30
  26 -22   3  204.68   11.80
  -4  26   3  201.68    9.80
  26 -22   3  225.18   10.90
  26 -22   3  216.78   11.60
  25   1  -3   -3.40    2.70
   1 -26  -3    1.30    2.70
  26 -25   3    0.50    2.60
  -1  26   3   -0.40    2.70
  26 -25   3    0.30    2.20
  26 -25   3   -1.80    2.40
  28  -2  -3   -3.10    2.60
   2  26   3    0.70    2.40
  26 -28   3   -4.00    2.40
  26 -28   3   -4.00    2.30
  26 -28   3   -5.10    1.90
  31  -5  -3   -2.80    2.90
  31  -5  -3   -2.30    2.60
 -26  31  -3   -0.40    2.10
   5  26   3    0.70    2.80
  26 -31   3   -4.00    2.00
  26 -31   3   -2.50    2.10
  26 -31   3   -3.30    2.30
 -26  34  -3   31.40    4.50
  34  -8  -3   39.30    6.10
  34  -8  -3   37.50    5.50
   8  26   3   50.99    6.90
  26 -34   3   36.50    5.60
  26 -34   3   32.60    5.10
  37 -11  -3   10.60    4.60
 -26  37  -3    9.70    3.20
  37 -11  -3    9.00    3.70
  26 -37   3    9.80    4.10
  26 -37   3    9.80    3.70
  11  26   3   10.80    4.50
  36 -27  -3   16.80    3.70
  36 -27  -3   12.00    3.70
  36 -27  -3   11.20    4.40
   9 -36   3   15.40    4.00
  27   9   3   13.80    5.00
 -36  27   3    9.60    3.10
  33 -27  -3  123.99    9.50
  33 -27  -3  127.79    8.20
  33 -27  -3  123.99   10.10
  27   6   3  114.49   10.80
 -33  27   3  119.69    8.80
  30 -27  -3   -0.80    2.80
  30 -27  -3   -0.70    3.00
  30 -27  -3   -1.90    2.30
  27   3   3    2.10    3.30
 -30  27   3    1.00    2.40
  27 -27  -3   -0.70    2.00
   0  27  -3    0.60    2.70
  27 -27  -3    0.90    2.30
  27 -27  -3   -2.30    2.60
  27   0   3   -0.10    2.80
  27   0   3    5.10    2.60
 -27  27   3    1.30    2.10
  24 -27  -3  156.78    9.90
  24 -27  -3  151.88   10.20
  24 -27  -3  169.58    8.50
   3  24  -3  149.88   10.40
  27  -3   3  151.58    9.50
  27  -3   3  170.78   10.70
 -24  27   3  156.58    9.30
   6  21  -3   21.10    4.20
  21 -27  -3   17.20    3.80
  21 -27  -3   23.30    2.90
  21 -27  -3   18.30    3.50
 -21  27   3   20.50    3.40
  27  -6   3   22.50    3.80
  27  -6   3   23.90    4.30
  18 -27  -3  296.47   13.10
  18 -27  -3  292.67   14.40
   9  18  -3  303.67   15.90
  18 -27  -3  324.27   15.70
  27  -9   3  287.47   15.30
 -18  27   3  278.27   13.80
  27  -9   3  311.27   14.60
  15 -27  -3  313.27   13.50
  15 -27  -3  323.07   15.80
  15 -27  -3  309.87   14.80
  12  15  -3  319.27   16.40
  27 -12   3  296.07   14.80
 -15  27   3  293.37   14.20
  27 -12   3  290.37   14.80
  27 -12   3  345.17   16.00
  15  12  -3   -2.00    2.60
  12 -27  -3    1.20    2.80
  12 -27  -3   -2.50    1.90
  27 -15   3    2.00    2.50
 -12  27   3   -4.00    2.00
  27 -15   3    3.30    2.60
  27 -15   3   -5.20    2.00
   9 -27  -3   -3.80    2.50
  18   9  -3   -5.50    2.70
   9 -27  -3    0.70    1.90
  27 -18   3   -1.80    2.10
  27 -18   3    1.40    2.70
  -9  27   3    0.60    1.80
  27 -18   3   -2.70    2.20
  21   6  -3  177.68   11.10
   6 -27  -3  164.98   10.40
   6 -27  -3  162.28   10.50
  -6  27   3  159.38    8.30
  27 -21   3  168.18    9.00
  27 -21   3  145.29    9.40
  27 -21   3  163.58   10.10
   3 -27  -3   -0.90    2.40
  24   3  -3   -1.90    2.90
  27 -24   3   -1.60    2.60
  27 -24   3    3.20    2.40
  27 -24   3    1.50    2.10
  27   0  -3    2.30    3.30
  27 -27   3    1.60    2.30
   0  27   3    5.90    3.00
  27 -27   3    2.40    2.80
  27 -27   3    3.90    2.80
 -27  30  -3    2.00    2.20
  30  -3  -3   -3.80    2.60
  27 -30   3    1.50    2.80
   3  27   3    1.70    2.80
  27 -30   3   -2.00    2.10
  27 -30   3   -3.40    2.40
 -27  33  -3  112.59    8.60
  33  -6  -3  106.79    8.90
  33  -6  -3  115.69    9.80
   6  27   3  127.59   10.40
  27 -33   3  126.19    9.80
  27 -33   3  120.39    9.30
  36  -9  -3  187.58   12.00
 -27  36  -3  161.68   10.50
  36  -9  -3  184.98   12.90
   9  27   3  186.78   13.10
  27 -36   3  189.88   12.70
  27 -36   3  165.18   11.40
  35 -28  -3    3.20    3.40
  35 -28  -3    4.50    2.80
  35 -28  -3   -1.40    3.50
 -35  28   3    6.00    3.10
  28   7   3   -1.20    3.50
  32 -28  -3    1.90    3.40
  32 -28  -3    3.20    2.60
  32 -28  -3    7.60    3.60
 -32  28   3    5.30    3.20
  28   4   3   -1.10    3.50
  28   4   3    2.60    3.20
  -1  29  -3   66.89    7.40
  29 -28  -3   71.69    6.80
  29 -28  -3   69.59    7.30
  29 -28  -3   61.29    5.60
 -29  28   3   64.39    6.10
  28   1   3   73.19    8.10
  28   1   3   70.59    6.60
  26 -28  -3  119.89    7.30
  26 -28  -3  111.99    8.50
   2  26  -3  134.29    9.50
  26 -28  -3  134.39    9.30
 -26  28   3  121.79    8.10
  28  -2   3  115.49    9.30
  28  -2   3  116.49    8.20
  23 -28  -3   92.29    5.90
  23 -28  -3   78.69    7.50
  23 -28  -3   85.69    7.20
   5  23  -3   89.29    7.90
 -23  28   3   91.39    6.80
  28  -5   3   88.69    7.90
  28  -5   3   91.69    7.20
  20 -28  -3  231.98   12.20
  20 -28  -3  211.78   12.50
   8  20  -3  235.68   13.20
  20 -28  -3  218.48   10.80
  28  -8   3  230.98   12.20
 -20  28   3  244.78   11.90
  28  -8   3  240.28   13.10
  17 -28  -3  280.27   14.10
  11  17  -3  302.47   15.80
  17 -28  -3  299.67   15.30
  28 -11   3  293.97   15.10
  28 -11   3  286.57   14.00
 -17  28   3  280.87   13.60
  28 -11   3  284.27   14.10
  14 -28  -3  239.28   13.20
  14 -28  -3  226.18   11.70
  14  14  -3  227.38   13.20
  28 -14   3  256.87   13.00
 -14  28   3  220.38   11.20
  28 -14   3  228.48   12.00
  28 -14   3  215.48   11.90
  17  11  -3   47.80    6.00
  11 -28  -3   38.30    5.20
  11 -28  -3   42.80    4.50
 -11  28   3   53.39    4.60
  28 -17   3   55.69    6.10
  28 -17   3   50.49    5.50
  28 -17   3   40.50    4.50
  20   8  -3  187.48   12.00
   8 -28  -3  195.88   12.00
   8 -28  -3  211.58   10.20
  28 -20   3  207.28   11.80
  28 -20   3  201.28   10.60
  28 -20   3  186.18   10.90
  -8  28   3  218.08   10.00
  23   5  -3   33.20    5.10
   5 -28  -3   31.90    4.70
  28 -23   3   40.00    4.80
  -5  28   3   37.30    3.90
  28 -23   3   26.90    4.30
  28 -23   3   31.60    4.40
   2 -28  -3   47.10    6.40
  26   2  -3   47.70    6.20
  -2  28   3   49.10    5.90
  28 -26   3   44.50    5.90
  28 -26   3   45.50    4.80
  28 -26   3   45.80    5.30
  29  -1  -3   -2.40    3.00
   1  28   3   -1.20    2.10
  28 -29   3   -4.80    2.50
  28 -29   3   -4.90    2.10
  28 -29   3   -1.60    2.50
 -28  32  -3    1.90    2.80
  32  -4  -3    0.60    3.00
  32  -4  -3    1.00    3.70
  28 -32   3   -0.50    3.10
   4  28   3   -2.70    3.00
  28 -32   3    3.20    3.10
  28 -32   3    3.90    2.80
 -28  35  -3    0.00    3.20
  35  -7  -3    3.60    3.60
  35  -7  -3   -5.50    3.50
  28 -35   3    1.40    3.40
   7  28   3    2.00    3.60
  28 -35   3    2.80    3.60
  34 -29  -3   47.80    6.00
  34 -29  -3   28.30    5.40
  34 -29  -3   43.90    5.30
 -34  29   3   54.79    6.00
  29   5   3   37.40    6.30
  29   5   3   55.79    6.30
  31 -29  -3  374.66   17.30
  31 -29  -3  371.16   18.60
  -2  31  -3  338.97   19.20
  31 -29  -3  347.67   18.80
  29   2   3  362.56   18.10
 -31  29   3  357.76   17.60
  29   2   3  409.26   20.40
  28 -29  -3   10.10    3.60
  28 -29  -3   10.80    3.40
  28 -29  -3    8.90    2.80
   1  28  -3   10.00    3.70
  29  -1   3   10.90    3.20
  29  -1   3    7.60    3.70
 -28  29   3    9.00    2.80
   4  25  -3   -0.70    2.50
  25 -29  -3   -2.10    2.50
  25 -29  -3   -2.20    2.30
  25 -29  -3    1.70    3.00
 -25  29   3    1.00    2.10
  29  -4   3   -2.80    2.60
  29  -4   3    1.50    2.30
  22 -29  -3    7.40    2.90
   7  22  -3    4.70    3.00
  22 -29  -3    7.00    3.00
  29  -7   3    6.20    2.70
  29  -7   3    4.70    3.30
 -22  29   3    4.20    2.40
  10  19  -3   69.89    6.80
  19 -29  -3   62.39    6.70
  19 -29  -3   55.79    5.80
  29 -10   3   53.59    6.00
  29 -10   3   61.79    6.60
 -19  29   3   59.59    5.30
  16 -29  -3    6.10    2.70
  16 -29  -3    6.40    3.20
  13  16  -3    3.80    3.30
 -16  29   3    6.30    2.60
  29 -13   3    5.30    2.70
  29 -13   3    7.70    3.10
  29 -13   3    8.20    2.70
  16  13  -3  118.49    9.40
  13 -29  -3  120.89    7.50
  13 -29  -3  118.99    9.00
  29 -16   3  124.99    8.80
  29 -16   3  118.09    8.00
 -13  29   3  127.99    7.40
  29 -16   3  118.79    8.00
  19  10  -3  157.38   10.90
  10 -29  -3  134.99    9.90
  10 -29  -3  155.48    8.50
 -10  29   3  165.58    8.40
  29 -19   3  164.18   10.20
  29 -19   3  144.99    9.30
  29 -19   3  146.59    8.90
   7 -29  -3  205.68   11.70
  22   7  -3  182.98   11.80
  29 -22   3  177.28    9.70
  -7  29   3  173.18    9.00
  29 -22   3  168.88   10.80
  29 -22   3  165.88   10.30
   4 -29  -3    6.50    3.30
  25   4  -3   18.80    4.40
  29 -25   3   10.20    3.10
  29 -25   3    7.40    2.90
  29 -25   3   12.30    3.40
  28   1  -3    8.90    3.80
  29 -28   3    8.10    3.30
  29 -28   3   12.30    3.10
  29 -28   3    9.70    3.30
  -1  29   3    9.70    3.30
  31  -2  -3   25.20    5.20
 -29  31  -3   20.10    3.70
  29 -31   3   21.70    3.80
   2  29   3   21.40    4.80
  29 -31   3   17.40    4.30
  29 -31   3   21.40    4.40
 -29  34  -3  197.18   11.80
  34  -5  -3  194.68   12.70
  34  -5  -3  211.48   13.90
   5  29   3  203.78   13.60
  29 -34   3  198.08   12.90
  29 -34   3  209.48   12.70
  33 -30  -3  145.69   10.40
  -3  33  -3  129.09   10.90
  33 -30  -3  141.09   10.90
 -33  30   3  121.09    9.10
  30   3   3  140.69   10.20
  30   3   3  127.89   11.40
   0  30  -3    5.30    3.70
  30 -30  -3    2.50    3.20
  30 -30  -3    5.50    3.90
  30   0   3    1.20    3.10
  30   0   3    2.10    3.90
 -30  30   3    0.40    3.10
  27 -30  -3   19.30    4.20
   3  27  -3   16.70    3.90
  27 -30  -3   15.60    3.80
  30  -3   3   18.50    4.40
  30  -3   3   18.60    3.90
 -27  30   3   16.80    3.30
  24 -30  -3   12.00    3.30
  24 -30  -3   12.50    3.50
   6  24  -3   15.50    3.90
  30  -6   3    6.40    3.30
 -24  30   3   15.20    3.20
  30  -6   3   11.20    2.90
  21 -30  -3    0.00    2.50
  21 -30  -3   -2.00    2.50
   9  21  -3    1.90    2.90
 -21  30   3   -0.70    2.10
  30  -9   3   -2.10    2.50
  30  -9   3    1.50    2.80
  18 -30  -3   53.99    6.50
  12  18  -3   56.39    6.80
  18 -30  -3   48.60    5.50
  30 -12   3   57.79    6.50
  30 -12   3   52.19    5.40
 -18  30   3   53.89    5.30
  15 -30  -3    2.90    2.40
  15  15  -3    3.30    3.20
  15 -30  -3   -0.20    2.70
  30 -15   3    3.40    2.90
  30 -15   3    2.20    2.60
  30 -15   3    3.80    2.70
 -15  30   3    2.40    2.20
  12 -30  -3   28.70    4.70
  12 -30  -3   38.20    4.40
  18  12  -3   33.80    5.20
 -12  30   3   41.80    4.40
  30 -18   3   28.60    3.90
  30 -18   3   31.80    4.10
  30 -18   3   35.70    4.80
   9 -30  -3  170.98   11.00
  21   9  -3  159.08   11.00
  30 -21   3  164.28    9.30
  30 -21   3  166.18    9.90
  -9  30   3  160.68    8.70
  30 -21   3  154.38   10.40
   6 -30  -3    5.00    3.00
  24   6  -3    4.40    3.40
  30 -24   3    1.50    2.90
  30 -24   3   -2.50    2.50
  30 -24   3    2.30    2.80
  27   3  -3    1.60    3.10
   3 -30  -3   -2.40    2.70
  30 -27   3    1.40    2.50
  30 -27   3   -3.90    2.20
  -3  30   3    2.10    2.70
  30 -27   3    1.70    2.80
 -30  30  -3   29.10    4.50
  30   0  -3   38.30    6.00
  30 -30   3   38.90    4.60
  30 -30   3   37.00    5.50
   0  30   3   30.70    5.40
  30 -30   3   29.80    4.70
  33  -3  -3   -1.90    3.50
  33  -3  -3    0.30    3.70
 -30  33  -3    3.90    3.10
   3  30   3    1.60    3.60
  30 -33   3    2.90    3.60
  30 -33   3    8.40    3.80
  35 -31  -3   75.39    7.70
  -4  35  -3   71.99    8.70
  35 -31  -3   65.19    8.40
 -35  31   3   77.79    7.50
  31   4   3   52.89    7.60
  31   4   3   68.29    7.20
  32 -31  -3   38.90    5.90
  32 -31  -3   39.60    5.50
  -1  32  -3   38.00    6.10
  31   1   3   38.90    6.40
  31   1   3   34.80    5.20
 -32  31   3   45.10    5.50
   2  29  -3   -0.20    3.30
  29 -31  -3   -4.10    3.10
  29 -31  -3   -3.40    2.70
  31  -2   3   -2.30    2.80
  31  -2   3   -3.10    3.50
 -29  31   3   -1.80    2.90
  26 -31  -3    5.00    3.10
  26 -31  -3    2.80    3.00
   5  26  -3    7.70    3.30
  31  -5   3    4.70    3.20
 -26  31   3    3.50    2.40
  31  -5   3    4.30    3.00
  23 -31  -3  114.59    8.40
  23 -31  -3  123.09    9.10
   8  23  -3  110.29    9.10
  31  -8   3  112.19    9.00
 -23  31   3  116.29    7.70
  31  -8   3  116.79    8.40
  20 -31  -3   48.40    5.50
  11  20  -3   50.59    6.70
  20 -31  -3   47.60    6.30
  31 -11   3   42.30    4.90
  31 -11   3   39.30    5.20
 -20  31   3   49.99    5.20
  14  17  -3   24.80    4.50
  17 -31  -3   23.60    3.80
  17 -31  -3   19.90    4.10
  31 -14   3   21.20    3.60
  31 -14   3   22.90    3.80
  31 -14   3   24.20    4.40
 -17  31   3   22.40    3.20
  14 -31  -3    4.50    3.10
  17  14  -3    1.10    3.20
  14 -31  -3    6.20    2.50
  31 -17   3    4.80    2.80
 -14  31   3    4.60    2.30
  31 -17   3    4.20    2.80
  31 -17   3    3.80    3.20
  11 -31  -3   97.89    8.50
  20  11  -3  101.99    9.10
  31 -20   3   90.09    7.60
  31 -20   3   92.79    7.20
  31 -20   3   92.79    6.80
 -11  31   3   83.99    6.30
   8 -31  -3  413.46   20.10
  23   8  -3  420.26   20.70
  31 -23   3  370.66   18.30
  31 -23   3  379.16   19.00
  31 -23   3  406.46   19.60
   5 -31  -3   24.70    4.50
  26   5  -3   27.10    5.20
  31 -26   3   25.30    4.40
  31 -26   3   32.20    4.80
  31 -26   3   27.70    4.00
  29   2  -3  533.35   24.70
 -31  29  -3  478.65   21.90
  31 -29   3  473.25   22.70
  31 -29   3  502.75   21.70
  31 -29   3  484.15   23.20
  -2  31   3  427.46   23.10
 -31  32  -3   69.39    6.70
  32  -1  -3   78.69    8.50
  32  -1  -3   79.09    8.20
  31 -32   3   67.49    7.30
   1  31   3   80.09    8.60
  31 -32   3   73.29    8.20
  31 -32   3   70.99    6.70
  35  -4  -3    0.40    2.80
 -31  35  -3    0.00    2.70
  35  -4  -3   -3.70    3.50
   4  31   3    0.60    3.20
  31 -35   3   -3.60    3.10
  31 -35   3   -0.30    3.10
  -2  34  -3   64.39    8.10
  34 -32  -3   60.89    8.10
  34 -32  -3   41.10    6.10
  32   2   3   48.90    7.00
  32   2   3   43.20    5.90
 -34  32   3   45.80    5.70
   1  31  -3   63.29    8.20
  31 -32  -3   63.99    8.10
  31 -32  -3   78.09    8.00
 -31  32   3   44.30    5.50
  32  -1   3   54.49    7.70
  32  -1   3   53.79    6.40
   4  28  -3   64.99    8.10
  28 -32  -3   66.29    7.00
  28 -32  -3   66.89    7.90
  32  -4   3   67.09    7.50
  32  -4   3   68.79    8.40
 -28  32   3   70.89    6.50
  25 -32  -3  110.29    9.10
  25 -32  -3  108.09    8.20
   7  25  -3  104.09    9.20
  32  -7   3  115.99    8.70
 -25  32   3  107.29    7.70
  32  -7   3  115.99    9.50
  22 -32  -3   -1.60    2.70
  22 -32  -3    2.10    2.70
  10  22  -3    1.60    2.90
  32 -10   3    0.00    2.40
  32 -10   3   -0.30    2.80
 -22  32   3    2.10    2.30
  19 -32  -3    4.10    2.70
  13  19  -3   -0.30    2.80
  19 -32  -3    1.80    2.90
 -19  32   3    3.80    2.60
  32 -13   3    3.20    2.60
  32 -13   3    3.20    3.10
  16  16  -3   75.69    8.30
  16 -32  -3   87.39    8.00
  16 -32  -3   76.79    6.60
 -16  32   3   79.89    5.90
  32 -16   3   84.29    6.60
  32 -16   3   79.09    6.40
  32 -16   3   72.99    7.50
  13 -32  -3   22.50    4.50
  19  13  -3   28.30    5.20
  13 -32  -3   41.70    4.80
  32 -19   3   34.40    4.30
 -13  32   3   29.60    3.60
  32 -19   3   28.10    4.60
  32 -19   3   35.00    4.60
  22  10  -3    1.00    2.90
  10 -32  -3   -0.80    2.60
 -10  32   3   -1.20    2.00
  32 -22   3    0.50    3.00
  32 -22   3   -2.20    2.20
  32 -22   3    2.70    3.00
   7 -32  -3   12.50    3.80
  25   7  -3   17.00    4.30
  32 -25   3   16.70    3.40
  32 -25   3   18.10    4.00
  32 -25   3   14.30    3.60
   4 -32  -3   60.49    7.50
  28   4  -3   77.19    8.80
  32 -28   3   60.29    7.60
  32 -28   3   75.39    7.10
  -4  32   3   65.99    8.00
  32 -28   3   66.29    6.50
 -32  31  -3   15.20    3.90
  31   1  -3   14.10    4.90
  32 -31   3   11.00    4.20
  -1  32   3   10.70    4.30
  32 -31   3   15.70    4.00
  32 -31   3   17.20    3.70
  34  -2  -3    3.00    3.10
 -32  34  -3    4.80    2.90
  34  -2  -3   -0.50    3.70
   2  32   3    2.40    3.50
  32 -34   3    2.10    3.50
  32 -34   3    2.60    3.50
  33 -33  -3   40.60    6.00
   0  33  -3   34.00    5.80
  33 -33  -3   39.10    5.80
  33   0   3   33.00    5.30
  33   0   3   33.60    5.90
 -33  33   3   28.60    4.60
   3  30  -3   -0.70    3.20
  30 -33  -3   -2.80    3.40
  30 -33  -3    0.40    3.40
  33  -3   3   -5.50    3.20
 -30  33   3    2.60    3.20
  33  -3   3   -1.80    3.60
  27 -33  -3   61.19    7.30
  27 -33  -3   62.99    7.90
   6  27  -3   58.29    7.90
  33  -6   3   62.99    6.90
  33  -6   3   43.10    6.30
 -27  33   3   55.49    6.20
  24 -33  -3  128.89   10.10
  24 -33  -3  124.39    8.90
   9  24  -3  137.59   10.60
  33  -9   3  137.79    9.60
 -24  33   3  126.29    8.50
  33  -9   3  124.29   10.10
  21 -33  -3   -2.20    2.60
  21 -33  -3   -2.50    2.40
  12  21  -3   -0.50    3.10
  33 -12   3   -1.90    2.60
 -21  33   3   -1.70    2.30
  33 -12   3   -4.20    2.70
  18 -33  -3  159.68    9.70
  18 -33  -3  169.08   11.30
  15  18  -3  162.08   11.70
 -18  33   3  164.78    9.40
  33 -15   3  157.28    9.70
  33 -15   3  151.88   10.70
  18  15  -3   24.40    4.80
  15 -33  -3   30.30    4.10
  15 -33  -3   28.90    5.00
  33 -18   3   29.00    4.70
 -15  33   3   27.40    3.70
  33 -18   3   25.40    4.00
  33 -18   3   27.40    4.30
  12 -33  -3   55.59    7.00
  21  12  -3   72.39    8.20
  33 -21   3   50.89    6.20
  33 -21   3   64.19    6.80
 -12  33   3   63.79    5.40
  33 -21   3   63.19    7.30
   9 -33  -3    0.40    3.10
  24   9  -3    1.70    3.20
  33 -24   3   -2.90    3.00
  33 -24   3   -1.60    3.10
  33 -24   3    0.30    2.80
  27   6  -3   10.20    4.50
   6 -33  -3   13.20    4.00
  33 -27   3    9.40    3.20
  33 -27   3   13.60    3.80
  33 -27   3   11.70    4.10
  30   3  -3   89.19    9.20
 -33  30  -3   87.39    7.90
  33 -30   3   86.19    9.00
  33 -30   3   97.09    8.50
  -3  33   3   80.09    8.90
  33 -30   3   86.49    7.20
 -33  33  -3   17.40    3.90
  33   0  -3   31.50    5.00
  33   0  -3   24.20    5.30
   0  33   3   22.60    4.90
  33 -33   3   25.30    4.90
  33 -33   3   22.60    4.60
  32 -34  -3    4.60    3.90
  32 -34  -3   11.90    4.30
   2  32  -3   15.30    4.40
  34  -2   3    6.90    4.60
 -32  34   3    4.60    3.10
  34  -2   3    8.00    4.00
   5  29  -3   14.20    4.20
  29 -34  -3   14.50    4.20
  29 -34  -3   12.60    4.50
  34  -5   3   13.50    4.60
 -29  34   3   13.10    3.50
  34  -5   3   16.10    3.90
  26 -34  -3  174.08   11.60
   8  26  -3  189.78   12.70
  26 -34  -3  161.88   11.90
 -26  34   3  160.68   10.80
  34  -8   3  164.68   12.20
  34  -8   3  158.48   10.90
  11  23  -3  168.58   12.10
  23 -34  -3  156.58   10.50
  23 -34  -3  165.68   11.60
 -23  34   3  146.79    9.60
  34 -11   3  172.58   11.70
  34 -11   3  149.88   10.30
  14  20  -3   40.40    6.10
  20 -34  -3   27.60    5.10
  20 -34  -3   35.60    4.70
 -20  34   3   34.00    4.30
  34 -14   3   34.90    4.90
  34 -14   3   32.50    5.10
  17  17  -3   16.70    4.70
  17 -34  -3   15.80    3.50
  17 -34  -3   10.70    3.90
  34 -17   3   11.30    4.20
  34 -17   3   15.60    3.70
  34 -17   3   13.80    3.60
 -17  34   3   11.80    3.20
  20  14  -3  291.87   16.70
  14 -34  -3  289.27   15.90
  34 -20   3  265.27   14.30
 -14  34   3  273.07   13.40
  34 -20   3  267.17   14.10
  34 -20   3  247.48   15.20
  23  11  -3    6.40    4.00
  11 -34  -3    5.80    3.30
  34 -23   3    2.30    3.40
  34 -23   3    7.10    3.20
  34 -23   3    3.80    3.30
   8 -34  -3    6.20    3.60
  26   8  -3    5.90    4.40
  34 -26   3   11.20    3.50
  34 -26   3    6.10    4.00
  34 -26   3    8.30    3.30
 -34  29  -3    5.80    3.50
   5 -34  -3    9.60    4.10
  29   5  -3    7.40    4.20
  34 -29   3    8.60    3.70
  -5  34   3    4.20    3.80
  34 -29   3   14.60    3.40
  34 -29   3    5.40    3.90
 -34  32  -3   30.50    4.60
  32   2  -3   37.30    6.20
  34 -32   3   35.10    5.60
  -2  34   3   25.80    5.00
  34 -32   3   28.30    5.00
  34 -32   3   35.20    4.50
   4  31  -3   73.69    8.40
  31 -35  -3   61.59    8.00
  31 -35  -3   69.49    7.80
  35  -4   3   52.89    7.20
  35  -4   3   69.89    7.80
 -31  35   3   67.29    7.00
   7  28  -3  120.79   10.40
  28 -35  -3  109.29    9.40
  28 -35  -3  113.79   10.40
 -28  35   3  102.89    8.30
  35  -7   3  124.39    9.80
  35  -7   3  119.69   10.50
  10  25  -3   24.50    5.20
  25 -35  -3   16.00    4.40
  25 -35  -3   17.60    4.70
  35 -10   3   31.00    5.50
 -25  35   3   18.70    4.00
  35 -10   3   21.20    4.50
  13  22  -3   32.90    5.80
  22 -35  -3   33.50    4.90
  22 -35  -3   27.30    5.30
  35 -13   3   24.90    5.00
 -22  35   3   32.50    4.40
  35 -13   3   27.40    5.40
  19 -35  -3    6.60    3.90
  16  19  -3    5.40    4.20
  19 -35  -3   13.70    3.40
 -19  35   3    7.30    3.00
  35 -16   3   10.50    3.50
  35 -16   3    3.20    3.60
  16 -35  -3   75.29    8.30
  19  16  -3   73.89    8.90
 -16  35   3   63.69    6.10
  35 -19   3   80.89    7.50
  35 -19   3   62.09    8.10
  35 -19   3   81.09    7.30
  13 -35  -3    6.50    3.70
  22  13  -3   10.00    4.30
  35 -22   3    7.70    4.00
 -13  35   3   10.50    2.80
  35 -22   3    4.70    2.90
  35 -22   3    8.50    3.70
  10 -35  -3   96.99    9.00
  25  10  -3   79.89    9.30
  35 -25   3   85.89    8.80
  35 -25   3   90.79    7.70
  35 -25   3   87.59    8.20
   7 -35  -3   -0.60    3.10
  28   7  -3   -2.70    3.20
 -35  28  -3    0.90    2.90
  35 -28   3    1.10    3.20
  35 -28   3   -1.30    3.30
  35 -28   3    1.60    2.60
  31   4  -3    1.70    3.80
 -35  31  -3   -0.90    2.80
  -4  35   3    3.00    3.60
  35 -31   3    7.90    3.20
  35 -31   3    3.60    3.60
  35 -31   3    1.30    3.50
  27 -36  -3  109.79    9.90
   9  27  -3  107.69   10.10
  27 -36  -3  107.39    9.30
  36  -9   3  109.29    9.30
  36  -9   3  108.89   10.10
 -27  36   3   89.69    8.40
  24 -36  -3   -1.40    3.10
  24 -36  -3    0.50    3.50
  12  24  -3    1.70    3.60
  36 -12   3   -5.60    3.30
  36 -12   3   -0.90    3.30
 -24  36   3    4.00    2.80
  15  21  -3   -2.40    3.40
  21 -36  -3   -2.00    3.30
  21 -36  -3    0.70    2.90
 -21  36   3    6.00    3.00
  36 -15   3   -0.20    2.90
  36 -15   3   -7.90    3.20
  18 -36  -3  337.47   19.20
  18  18  -3  396.36   20.50
 -18  36   3  361.66   17.20
  36 -18   3  372.46   18.10
  36 -18   3  351.56   19.20
  21  15  -3    4.70    4.00
  15 -36  -3    3.50    3.50
  36 -21   3    6.00    3.30
  36 -21   3    8.10    3.40
 -15  36   3    0.50    2.50
  36 -21   3    2.40    3.60
  12 -36  -3   16.50    4.20
  24  12  -3   13.70    4.60
  36 -24   3   16.70    4.60
  36 -24   3   11.10    3.70
  36 -24   3   17.40    3.60
  27   9  -3    0.00    3.90
 -36  27  -3    2.70    3.10
   9 -36  -3   -0.40    3.00
  36 -27   3   -2.40    2.60
  36 -27   3   -5.10    2.90
  36 -27   3   -2.80    3.10
  26 -37  -3  116.59   10.20
  26 -37  -3  103.69    9.00
  11  26  -3  111.79   10.40
 -26  37   3  107.79    8.10
  37 -11   3  118.19   10.30
  37 -11   3  101.19    9.20
  14  23  -3   -5.00    3.20
  23 -37  -3   -3.80    3.10
  23 -37  -3   -1.80    2.70
 -23  37   3    2.90    2.80
  37 -14   3   -7.20    3.20
  37 -14   3   -6.90    2.90
  20 -37  -3   64.79    8.20
  17  20  -3   47.40    6.90
  37 -17   3   71.39    7.30
  37 -17   3   61.69    8.20
 -20  37   3   65.69    6.40
  17 -37  -3    9.40    4.20
  20  17  -3    6.10    4.30
 -17  37   3    7.10    3.00
  37 -20   3    8.60    4.00
  37 -20   3    9.40    3.30
  23  14  -3    0.60    3.70
  14 -37  -3    4.50    3.50
  37 -23   3    4.90    3.00
  37 -23   3    2.90    2.90
  37 -23   3    3.20    3.70
  26  11  -3   22.70    5.70
  11 -37  -3   20.90    4.70
 -37  26  -3   29.00    4.50
  37 -26   3   19.40    4.60
  37 -26   3   25.00    5.00
  37 -26   3   22.70    4.30
  16  22  -3   28.50    5.80
  22 -38  -3   23.70    5.20
 -22  38   3   26.60    4.20
  38 -16   3   20.80    5.10
  38 -16   3   21.00    4.50
  19 -38  -3   16.50    4.50
  19  19  -3   17.40    5.30
  38 -19   3   15.80    4.60
 -19  38   3   18.30    3.90
  38 -19   3   26.00    4.60
  16 -38  -3  120.49    9.90
  22  16  -3   91.99   10.20
  38 -22   3   84.49    8.30
  38 -22   3   86.89    9.40
  38 -22   3  108.59    8.80
  -1   0  -4    1.90    0.20
   0   1  -4    1.50    0.30
  -1   0  -4    1.40    0.20
   1  -1  -4    1.70    0.20
   1  -1  -4    1.00    0.30
  -1   1   4    2.20    0.30
   0  -1   4    2.20    0.30
   3  -2  -4   45.00    1.90
  -1   3  -4   37.80    1.70
  -1   3  -4   39.90    1.70
  -1   3  -4   36.90    1.70
  -2  -1  -4   37.40    1.80
  -2  -1  -4   37.40    1.90
   3  -2  -4   43.70    1.90
  -2  -1  -4   37.70    1.70
   3  -2  -4   39.30    1.90
   2   1   4   35.80    1.90
   2   1   4   44.00    1.80
  -3   2   4   38.90    1.80
   1  -3   4   37.30    1.90
   2   1   4   36.80    1.70
  -3   2   4   37.20    1.90
   2   1   4   35.10    1.80
   1  -3   4   36.00    1.60
  -2   2  -4 4931.21  198.88
  -2   2  -4 4651.13  198.38
  -2   2  -4 4387.26  198.98
   0  -2  -4 5376.46  199.28
   2  -2   4 5507.75  199.78
   2  -2   4 5493.35  199.38
   0   2   4 5852.91  199.98
   0   2   4 5212.38  199.48
  -2   0   4 5767.32  199.58
  -2   0   4 5577.34  199.18
   5  -3  -4   31.00    1.70
  -2   5  -4   35.80    1.70
  -3  -2  -4   30.90    1.90
   5  -3  -4   31.50    1.80
   2  -5   4   31.00    1.70
   2  -5   4   31.50    1.50
   3   2   4   29.60    1.80
   3   2   4   30.80    1.60
  -5   3   4   30.30    1.70
   2  -3  -4    9.80    0.80
   2  -3  -4   10.60    0.80
  -3   1  -4    9.20    0.70
   1   2  -4   10.30    0.60
   3  -1   4   10.40    0.70
   3  -1   4   10.80    0.70
  -2   3   4    9.70    0.80
   3  -1   4   10.70    0.80
  -2   3   4   10.60    0.80
  -1  -2   4    9.10    0.60
  -1  -2   4   10.10    0.80
   4  -1  -4 1078.59   40.40
   4  -1  -4 1098.09   40.50
   4  -1  -4 1087.29   40.40
  -1  -3  -4 1033.50   40.70
  -4   1   4 1030.90   40.50
  -4   1   4 1069.09   40.40
   3  -4   4 1103.79   40.70
   1   3   4 1092.09   40.50
   3  -4   4 1099.79   40.40
   3  -4   4 1097.79   40.50
   1   3   4  978.60   40.60
   7  -4  -4   89.39    4.10
   7  -4  -4   97.49    4.30
   3  -7   4   90.59    4.10
   4   3   4   86.49    4.30
   4   3   4   86.79    3.90
   3  -7   4   92.89    4.30
  -7   4   4   97.89    4.10
   3  -7   4   86.59    3.90
   0   4  -4  359.16   12.60
   4  -4  -4  340.17   12.90
   4  -4  -4  302.57   12.90
   0   4  -4  327.37   12.50
  -4   4   4  339.17   12.90
   4   0   4  340.67   12.80
   4   0   4  285.67   12.90
   0  -4   4  345.17   13.00
   4   0   4  334.07   12.80
   1  -4  -4   46.00    2.40
   3   1  -4   52.19    2.20
   3   1  -4   57.19    2.40
   1  -4  -4   46.70    2.50
   3   1  -4   54.49    2.20
  -3  -1   4   51.29    2.20
   4  -3   4   52.29    2.40
  -3  -1   4   53.89    2.40
   4  -3   4   47.50    2.40
  -1   4   4   47.30    2.40
  -3  -1   4   58.99    2.20
   4  -3   4   51.59    2.40
   6  -2  -4   25.70    1.70
  -2  -4  -4   27.40    1.90
   6  -2  -4   24.90    1.50
   4  -6   4   22.00    1.40
   2   4   4   22.70    1.80
   2   4   4   23.20    1.40
  -6   2   4   25.20    1.40
   4  -6   4   23.80    1.50
   4  -6   4   23.90    1.50
   9  -5  -4 7185.68  254.27
   9  -5  -4 6938.51  252.77
   5   4   4 6349.46  253.07
   5   4   4 6672.53  250.57
   4  -9   4 6671.13  252.17
   4  -9   4 5933.21  252.37
   6  -5  -4  157.08    6.70
  -1   6  -4  170.28    6.20
   1  -6   4  160.58    6.20
  -6   5   4  165.88    6.60
   5   1   4  156.68    6.40
   1  -6   4  151.48    6.60
   1  -6   4  148.29    6.60
   5   1   4  154.78    6.70
   3  -5  -4    1.50    0.50
   3  -5  -4    2.10    0.50
   2   3  -4    2.90    0.20
   5  -2   4    2.20    0.50
   5  -2   4    2.40    0.50
  -2  -3   4    1.80    0.20
   5   0  -4   36.10    1.70
   5   0  -4   35.20    2.00
   0  -5  -4   41.00    2.00
   5  -5   4   31.00    1.90
   0   5   4   33.90    1.90
   5  -5   4   34.40    1.90
  -5   0   4   34.40    1.70
   5  -5   4   37.70    2.00
  -3  -5  -4  525.15   19.80
   8  -3  -4  500.15   19.50
   8  -3  -4  471.15   19.10
   5  -8   4  513.05   19.20
   3   5   4  443.06   19.60
   5  -8   4  493.85   19.10
   3   5   4  510.65   19.00
   5  -8   4  489.55   19.40
  11  -6  -4  889.31   32.00
  11  -6  -4  804.92   31.40
   5 -11   4  827.82   31.20
   6   5   4  800.02   31.00
   5 -11   4  794.12   31.80
   6   5   4  800.52   32.00
   5 -11   4  779.92   31.40
   8  -6  -4 1014.20   38.40
   8  -6  -4  996.60   38.60
   2  -8   4 1068.09   38.70
   2  -8   4  975.10   38.40
   2  -8   4  962.90   38.00
  -8   6   4 1019.50   38.40
   6   2   4 1006.20   38.70
   6   2   4 1001.40   38.10
   5  -6  -4    2.30    0.40
   5  -6  -4    0.80    0.50
   5  -6  -4    1.30    0.50
   6  -1   4    1.60    0.50
   6  -1   4    1.70    0.60
  -1  -5   4    1.80    0.60
  -5   6   4    0.90    0.50
   4   2  -4  157.88    6.60
   2  -6  -4  153.68    6.00
   2  -6  -4  152.28    6.60
   4   2  -4  169.38    6.10
   4   2  -4  172.08    6.10
   6  -4   4  144.39    6.50
   6  -4   4  156.58    6.50
  -4  -2   4  156.18    6.00
  -4  -2   4  156.88    6.10
  -2   6   4  151.98    6.50
   6  -4   4  156.08    6.50
   7  -1  -4   15.00    1.10
   7  -1  -4   13.20    1.30
  -1  -6  -4   11.70    1.50
  -1  -6  -4   15.10    1.20
   6  -7   4   12.30    1.30
   6  -7   4   14.60    1.30
  -7   1   4   14.60    1.00
   1   6   4   13.10    1.10
  10  -4  -4   91.99    4.20
  10  -4  -4   78.09    4.40
  -4  -6  -4   85.49    4.80
   4   6   4   79.39    4.70
   6 -10   4   87.59    4.10
   6 -10   4   89.29    4.50
   6 -10   4   87.19    4.20
   4   6   4   88.89    3.90
  13  -7  -4 2403.86   85.59
  13  -7  -4 2292.97   85.09
   7   6   4 2134.59   85.69
   6 -13   4 2020.10   84.69
   7   6   4 2237.58   84.49
   6 -13   4 2368.56   85.69
   6 -13   4 2238.58   84.99
  10  -7  -4    5.40    1.20
  10  -7  -4    4.60    1.20
   3 -10   4    5.60    1.10
   7   3   4    6.80    0.90
   7   3   4   10.60    1.60
   3 -10   4    7.10    0.90
   3 -10   4    5.40    1.20
   7  -7  -4 2620.14  103.99
   7  -7  -4 2755.62  103.89
   7  -7  -4 2654.13  103.39
   0   7  -4 3027.00  103.49
   7   0   4 2678.63  104.49
   0  -7   4 2629.84  103.39
  -7   7   4 2802.72  104.49
   0  -7   4 2575.24  103.49
   0  -7   4 2904.61  104.39
   4  -7  -4 1420.76   53.39
   3   4  -4 1473.65   53.49
   3   4  -4 1413.66   52.79
   4  -7  -4 1393.26   52.99
   4  -7  -4 1354.76   53.29
  -4   7   4 1408.16   53.09
   7  -3   4 1381.66   53.29
  -4   7   4 1381.86   53.19
   7  -3   4 1400.96   53.19
   7  -3   4 1408.56   53.19
   6   1  -4  130.89    6.20
   1  -7  -4  153.68    6.60
   1  -7  -4  143.09    6.10
   6   1  -4  157.28    5.80
   7  -6   4  140.49    6.10
   7  -6   4  143.89    6.10
  -1   7   4  134.99    6.00
  -1   7   4  136.09    5.60
   7  -6   4  138.69    6.10
  -6  -1   4  148.39    5.70
   9  -2  -4  491.95   18.70
   9  -2  -4  487.65   19.20
  -2  -7  -4  438.36   19.40
  -2  -7  -4  494.25   18.80
   2   7   4  490.95   19.60
   2   7   4  467.85   18.70
   7  -9   4  481.85   18.90
   7  -9   4  495.45   19.10
   7  -9   4  488.45   18.90
  12  -5  -4 1063.39   39.70
  12  -5  -4 1047.70   40.10
   7 -12   4  991.00   39.60
   7 -12   4 1042.80   40.10
   7 -12   4 1038.80   39.60
   5   7   4 1045.20   40.50
   5   7   4  995.40   39.20
  15  -8  -4    0.60    0.90
  15  -8  -4   -1.00    1.00
   8   7   4   -0.40    0.60
   7 -15   4    2.80    1.00
   7 -15   4    0.90    1.00
   8   7   4   -0.80    1.10
   7 -15   4    0.40    0.70
  12  -8  -4   63.59    3.50
  12  -8  -4   66.59    4.20
  12  -8  -4   67.79    3.80
   8   4   4   70.59    4.30
   4 -12   4   60.69    3.30
   4 -12   4   73.09    4.30
   8   4   4   71.29    3.30
   4 -12   4   70.29    3.70
   9  -8  -4  663.43   28.90
   9  -8  -4  770.32   28.90
   9  -8  -4  742.63   28.50
  -9   8   4  760.32   28.80
   1  -9   4  762.92   28.20
   1  -9   4  697.23   29.00
   8   1   4  779.22   29.20
   1  -9   4  771.12   28.80
   6  -8  -4  191.88    7.90
   6  -8  -4  180.98    7.20
   6  -8  -4  185.48    7.70
   8  -2   4  175.98    7.80
  -6   8   4  180.38    7.70
   3  -8  -4 1408.96   55.09
   3  -8  -4 1452.95   55.39
   3  -8  -4 1460.75   55.69
   5   3  -4 1477.45   54.79
   5   3  -4 1507.75   55.59
   8  -5   4 1414.26   55.39
  -3   8   4 1403.26   55.29
   8  -5   4 1481.75   55.39
   8  -5   4 1554.74   55.59
  -5  -3   4 1506.35   54.99
  -5  -3   4 1383.76   54.79
  -3   8   4 1462.85   55.19
   8   0  -4 3020.70  110.09
   0  -8  -4 2977.30  112.49
   0  -8  -4 2997.00  111.79
   8   0  -4 2480.15  110.49
  -8   0   4 2906.91  110.79
   8  -8   4 2973.00  110.69
   8  -8   4 2981.70  112.19
   0   8   4 3011.20  110.79
   8  -8   4 3011.90  110.79
  11  -3  -4  171.38    7.20
  -3  -8  -4  160.88    8.00
  11  -3  -4  175.78    7.90
   8 -11   4  158.28    7.60
   3   8   4  178.68    8.20
   8 -11   4  169.18    7.30
   8 -11   4  171.68    7.40
   3   8   4  168.28    7.10
  14  -6  -4    1.60    1.30
  14  -6  -4    0.10    0.90
   8 -14   4   -0.10    0.90
   8 -14   4    2.70    1.10
   8 -14   4    3.90    1.10
   6   8   4    4.70    0.90
   6   8   4    2.00    1.20
  17  -9  -4  629.44   25.00
  17  -9  -4  643.94   25.60
  17  -9  -4  606.64   24.90
   9   8   4  671.53   26.10
   8 -17   4  594.14   24.60
   8 -17   4  610.44   24.80
   8 -17   4  618.84   25.60
   9   8   4  620.44   24.10
  14  -9  -4   22.10    2.40
  14  -9  -4   19.80    2.10
  14  -9  -4   20.10    2.00
   9   5   4   23.40    2.70
   9   5   4   19.80    1.60
   5 -14   4   17.50    2.00
   5 -14   4   19.90    2.40
   5 -14   4   23.50    1.80
  11  -9  -4 4064.79  151.78
  11  -9  -4 3979.50  151.48
  11  -9  -4 4323.57  154.88
   2 -11   4 3704.93  152.28
   2 -11   4 3941.01  152.68
   2 -11   4 4195.88  155.38
   9   2   4 3989.30  153.68
   8  -9  -4 1582.54   58.09
   1   8  -4 1556.44   57.39
   8  -9  -4 1521.75   58.29
   8  -9  -4 1592.14   57.59
  -1  -8   4 1518.75   58.09
   9  -1   4 1454.45   58.29
  -8   9   4 1563.34   57.99
  -1  -8   4 1412.46   57.39
   4   5  -4  720.53   29.00
   5  -9  -4  743.73   28.20
   5  -9  -4  702.43   28.90
   5  -9  -4  777.12   28.80
   9  -4   4  753.32   28.70
  -5   9   4  752.62   28.70
   9  -4   4  740.53   28.90
   9  -4   4  756.02   28.70
   7   2  -4   30.00    1.60
   2  -9  -4   30.40    2.40
   2  -9  -4   32.50    2.10
   7   2  -4   30.90    2.30
   9  -7   4   31.10    2.20
  -7  -2   4   28.90    1.40
   9  -7   4   29.70    2.10
  -2   9   4   29.00    2.00
  -2   9   4   27.70    1.50
   9  -7   4   24.10    2.00
  10  -1  -4  256.17   10.00
  10  -1  -4  250.47   10.60
  -1  -9  -4  250.67   11.00
  -1  -9  -4  245.68   10.10
   9 -10   4  242.48   10.20
   9 -10   4  243.48   10.20
   1   9   4  252.97   10.00
   9 -10   4  229.08   10.40
  13  -4  -4 1930.91   69.59
  -4  -9  -4 1708.13   69.79
  13  -4  -4 1898.21   68.89
   9 -13   4 1847.52   68.99
   4   9   4 1719.43   69.79
   4   9   4 1817.72   68.49
   9 -13   4 1848.62   68.89
   9 -13   4 1725.43   69.29
  16  -7  -4   -3.00    1.00
  16  -7  -4    0.00    1.10
   9 -16   4    1.70    1.10
   9 -16   4    2.40    1.10
   7   9   4    0.00    0.70
   7   9   4    3.50    1.50
   9 -16   4   -2.10    1.00
  19 -10  -4   61.69    4.80
  19 -10  -4   54.49    4.00
  19 -10  -4   60.89    4.00
  10   9   4   57.39    4.90
   9 -19   4   54.59    3.80
   9 -19   4   52.39    4.50
  10   9   4   60.49    3.10
   9 -19   4   50.59    3.80
  16 -10  -4   86.09    4.60
  16 -10  -4   81.19    5.00
  16 -10  -4   85.69    4.60
  10   6   4   81.09    5.20
   6 -16   4   84.09    4.20
   6 -16   4   76.09    5.10
   6 -16   4   81.79    4.40
  10   6   4   82.69    3.90
  13 -10  -4    3.50    1.10
  13 -10  -4    1.40    1.00
  13 -10  -4    3.90    1.20
   3 -13   4    7.40    1.60
   3 -13   4    1.70    1.00
  10   3   4    0.80    1.10
   3 -13   4    3.60    0.80
  10 -10  -4  614.34   23.60
   0  10  -4  618.44   22.40
  10 -10  -4  598.24   22.80
  10 -10  -4  588.84   23.20
   0 -10   4  580.04   23.50
   0 -10   4  549.15   22.40
   0 -10   4  577.04   23.20
 -10  10   4  566.04   23.20
  10   0   4  614.94   23.60
   3   7  -4   67.19    2.60
   7 -10  -4   62.99    3.70
   7 -10  -4   55.59    3.30
   7 -10  -4   59.79    2.90
  10  -3   4   58.59    3.60
  10  -3   4   68.79    3.50
  10  -3   4   65.39    3.40
  -7  10   4   64.69    3.40
   4 -10  -4 2503.25   94.59
   6   4  -4 2571.84   94.89
   4 -10  -4 2406.26   94.89
   4 -10  -4 2521.35   94.29
  -4  10   4 2387.76   94.49
  10  -6   4 2507.15   94.59
  -6  -4   4 2673.23   94.69
  10  -6   4 2396.46   94.69
  -4  10   4 2434.26   95.09
  10  -6   4 2615.44   94.59
   1 -10  -4   16.00    2.20
   9   1  -4   16.80    1.30
   1 -10  -4   18.50    1.70
  10  -9   4   17.80    1.70
  -9  -1   4   17.10    1.20
  10  -9   4   13.60    1.80
  10  -9   4   15.00    1.80
  -1  10   4   17.00    1.60
  12  -2  -4    2.40    0.90
  -2 -10  -4    5.10    1.00
  -2 -10  -4    3.70    1.60
  10 -12   4    2.40    1.10
   2  10   4    0.40    1.20
   2  10   4    1.80    0.80
  10 -12   4    1.80    1.20
  10 -12   4    2.50    1.10
  15  -5  -4    7.30    1.80
  15  -5  -4    1.80    1.20
  10 -15   4    3.00    1.20
   5  10   4    2.80    1.00
  10 -15   4    2.30    1.40
   5  10   4    5.90    1.60
  18  -8  -4  150.28    8.50
  18  -8  -4  169.98    7.90
  10 -18   4  158.38    7.80
   8  10   4  175.58    9.10
  10 -18   4  167.88    7.80
  10 -18   4  172.58    8.60
   8  10   4  164.98    7.00
  21 -11  -4  151.88    7.90
  21 -11  -4  135.69    8.30
  21 -11  -4  159.38    7.90
  10 -21   4  176.58    8.90
  10 -21   4  146.19    7.50
  11  10   4  133.59    8.90
  10 -21   4  155.98    7.50
  18 -11  -4    0.10    1.30
  18 -11  -4    2.60    1.50
  18 -11  -4    2.80    1.20
   7 -18   4    3.10    1.20
  11   7   4    0.80    1.50
   7 -18   4    2.00    1.20
   7 -18   4    2.70    1.50
  15 -11  -4   49.20    3.70
  15 -11  -4   54.79    3.30
  15 -11  -4   50.79    3.50
   4 -15   4   49.90    3.20
   4 -15   4   54.69    2.90
  11   4   4   63.19    4.30
   4 -15   4   47.80    3.80
  12 -11  -4  417.56   16.80
  12 -11  -4  405.96   16.50
  12 -11  -4  411.16   16.00
   1 -12   4  390.66   16.30
   1 -12   4  403.76   15.60
  11   1   4  424.76   16.90
   1 -12   4  371.96   16.80
   9 -11  -4   69.09    3.30
   9 -11  -4   67.89    4.10
   9 -11  -4   65.69    3.70
   2   9  -4   75.09    3.00
  11  -2   4   68.39    3.80
  -9  11   4   66.89    3.70
  11  -2   4   63.59    4.00
   6 -11  -4 1106.29   40.10
   6 -11  -4  980.30   39.60
   6 -11  -4 1017.80   39.00
   5   6  -4  975.00   40.00
  -5  -6   4 1066.69   38.70
  11  -5   4 1019.90   39.60
  -6  11   4 1034.00   39.60
  11  -5   4 1035.50   39.90
  11  -5   4 1033.00   39.60
   8   3  -4  542.85   21.40
   3 -11  -4  532.35   21.00
   8   3  -4  571.24   20.40
   3 -11  -4  496.25   21.50
   3 -11  -4  528.55   20.40
  11  -8   4  525.15   21.00
  11  -8   4  530.25   21.10
  -3  11   4  522.25   20.90
  11  -8   4  530.25   21.20
  -8  -3   4  542.55   20.20
   0 -11  -4   35.50    3.20
   0 -11  -4   43.00    2.70
  11   0  -4   36.70    3.00
  11   0  -4   40.50    2.50
  11 -11   4   42.90    2.80
   0  11   4   49.80    2.70
  11 -11   4   38.90    3.00
  11 -11   4   41.80    2.90
  -3 -11  -4 1630.54   59.09
  14  -3  -4 1578.04   59.09
  -3 -11  -4 1606.34   60.39
  14  -3  -4 1528.45   59.89
   3  11   4 1453.95   60.19
   3  11   4 1568.64   58.89
  11 -14   4 1590.94   59.29
  11 -14   4 1434.06   59.59
  11 -14   4 1556.34   59.39
  -6 -11  -4  364.96   13.60
  17  -6  -4  317.47   14.60
  17  -6  -4  325.67   13.90
   6  11   4  337.87   15.20
   6  11   4  328.17   13.20
  11 -17   4  327.47   14.50
  11 -17   4  329.47   13.90
  11 -17   4  314.67   13.90
  20  -9  -4   35.40    3.20
  20  -9  -4   30.00    3.70
   9  11   4   34.90    2.30
  11 -20   4   31.20    3.80
   9  11   4   35.00    4.40
  11 -20   4   38.70    3.20
  11 -20   4   28.40    2.90
  23 -12  -4   55.39    4.40
  23 -12  -4   56.39    4.70
  23 -12  -4   60.79    5.60
  12  11   4   57.29    5.90
  11 -23   4   54.79    4.30
  11 -23   4   56.49    5.30
  11 -23   4   58.09    4.30
  20 -12  -4  254.47   11.50
  20 -12  -4  240.18   11.90
  20 -12  -4  239.78   11.10
   8 -20   4  236.08   10.90
   8 -20   4  250.47   12.20
   8 -20   4  276.37   11.00
  12   8   4  237.38   12.30
  17 -12  -4  191.78    9.40
  17 -12  -4  186.68    9.00
  17 -12  -4  193.38    8.70
  12   5   4  177.98    9.60
   5 -17   4  210.98    9.80
   5 -17   4  191.98    8.80
   5 -17   4  203.78    8.40
  14 -12  -4   77.19    4.60
  14 -12  -4   93.49    4.30
  14 -12  -4   77.29    5.00
   2 -14   4   81.39    5.00
  12   2   4   81.89    5.10
   2 -14   4   88.09    3.90
   2 -14   4   79.79    4.40
  11 -12  -4   69.19    4.50
  11 -12  -4   74.99    3.60
  11 -12  -4   72.69    4.10
   1  11  -4   82.09    3.40
 -11  12   4   73.59    4.10
  -1 -11   4   72.19    4.40
  12  -1   4   65.89    4.30
  -1 -11   4   78.09    3.10
   8 -12  -4    3.90    1.20
   8 -12  -4    1.60    0.90
   4   8  -4    2.90    1.10
  12  -4   4    1.40    1.00
  -8  12   4    0.80    0.80
  12  -4   4    1.70    0.90
  12  -4   4    2.10    0.90
   7   5  -4  736.73   31.30
   5 -12  -4  784.12   31.50
   5 -12  -4  833.42   31.00
   5 -12  -4  799.52   30.30
  12  -7   4  802.72   31.00
  12  -7   4  734.63   31.10
  12  -7   4  812.22   31.00
  -5  12   4  873.01   31.00
   2 -12  -4 1191.68   51.59
  10   2  -4 1267.47   51.29
  10   2  -4 1444.36   50.39
   2 -12  -4 1358.26   50.79
  -2  12   4 1383.96   50.79
  12 -10   4 1335.37   50.99
 -10  -2   4 1321.47   50.09
  12 -10   4 1306.87   51.19
  12 -10   4 1345.27   50.89
  13  -1  -4  524.25   23.10
  13  -1  -4  553.94   22.30
  -1 -12  -4  572.14   22.50
  -1 -12  -4  525.15   23.50
   1  12   4  620.34   22.40
  12 -13   4  582.94   22.90
  12 -13   4  564.04   22.70
  12 -13   4  630.04   23.30
  -4 -12  -4 1944.51   71.29
  16  -4  -4 1765.12   72.29
  16  -4  -4 1879.71   71.49
  -4 -12  -4 1882.01   72.89
  12 -16   4 1993.00   72.29
   4  12   4 1871.31   72.89
  12 -16   4 1846.62   71.59
  12 -16   4 1913.51   71.79
   4  12   4 1789.62   70.99
  19  -7  -4  571.94   22.80
  -7 -12  -4  509.75   21.20
  19  -7  -4  543.65   21.80
  12 -19   4  556.84   22.60
   7  12   4  530.85   20.90
   7  12   4  508.55   23.00
  12 -19   4  556.34   21.90
  12 -19   4  511.85   21.60
  22 -10  -4  452.05   19.10
  22 -10  -4  432.16   18.90
  22 -10  -4  470.05   20.10
  12 -22   4  455.75   20.00
  12 -22   4  446.36   18.70
  10  12   4  416.16   17.60
  12 -22   4  483.05   19.10
  10  12   4  460.05   20.50
  25 -13  -4  467.25   22.10
  25 -13  -4  503.35   21.30
  25 -13  -4  491.05   21.40
 -12  25  -4  501.85   20.80
  12 -25   4  501.65   21.00
  12 -25   4  494.55   22.40
  12 -25   4  500.75   20.90
  13  12   4  547.55   23.20
  22 -13  -4  130.79    8.10
  22 -13  -4  135.89    7.10
  22 -13  -4  139.19    7.40
  -9  22  -4  117.99    6.70
   9 -22   4  128.69    6.80
   9 -22   4  139.39    7.00
   9 -22   4  151.68    8.40
  13   9   4  138.49    8.70
  -6  19  -4 1145.39   46.10
  19 -13  -4 1212.48   47.40
  19 -13  -4 1207.68   46.50
  19 -13  -4 1238.48   46.90
  13   6   4 1160.18   47.70
   6 -19   4 1272.67   47.80
   6 -19   4 1136.59   46.10
   6 -19   4 1219.58   46.50
  16 -13  -4  250.87   11.40
  -3  16  -4  262.27   10.60
  16 -13  -4  263.67   11.90
  16 -13  -4  261.87   10.90
  13   3   4  266.27   12.10
   3 -16   4  261.77   12.00
   3 -16   4  245.78   11.00
   3 -16   4  247.88   10.50
   0  13  -4   62.49    3.00
  13 -13  -4   58.99    4.10
  13 -13  -4   61.09    3.30
  13 -13  -4   45.90    3.70
 -13  13   4   65.19    3.80
   0 -13   4   57.19    4.10
   0 -13   4   64.69    3.70
   0 -13   4   66.89    2.80
  13   0   4   51.89    4.20
  10 -13  -4 1067.59   39.80
  10 -13  -4 1121.99   40.90
  10 -13  -4 1073.39   40.50
   3  10  -4 1005.40   39.40
  13  -3   4  944.81   40.70
  13  -3   4 1050.99   40.50
 -10  13   4 1029.10   40.40
  13  -3   4 1064.19   40.30
   7 -13  -4 1727.43   65.79
   7 -13  -4 1713.23   64.59
   6   7  -4 1817.12   65.99
   7 -13  -4 1655.33   65.29
  13  -6   4 1688.23   65.29
  -6  -7   4 1683.33   64.29
  -7  13   4 1735.03   65.19
  13  -6   4 1785.52   65.39
  13  -6   4 1600.94   65.49
   4 -13  -4 1212.08   45.60
   4 -13  -4 1218.08   46.20
   9   4  -4 1145.99   46.70
   4 -13  -4 1144.99   46.90
  13  -9   4 1175.88   46.30
  -4  13   4 1244.28   46.10
  13  -9   4 1211.88   46.20
  13  -9   4 1257.87   46.60
   1 -13  -4   57.19    3.60
  12   1  -4   66.79    4.30
   1 -13  -4   73.39    4.90
  12   1  -4   60.09    3.30
  -1  13   4   70.29    3.70
  13 -12   4   62.99    3.80
  13 -12   4   61.19    4.20
  13 -12   4   67.19    4.00
  15  -2  -4  246.48   10.50
  15  -2  -4  231.48   11.40
  -2 -13  -4  270.67   12.00
  -2 -13  -4  247.68   10.50
  13 -15   4  249.48   10.80
   2  13   4  247.28   10.40
   2  13   4  248.78   12.00
  13 -15   4  263.67   11.40
  13 -15   4  241.38   10.90
  18  -5  -4    4.70    1.90
  -5 -13  -4    6.30    1.30
  18  -5  -4    5.40    1.40
  13 -18   4    6.80    1.90
   5  13   4    3.60    1.90
  13 -18   4    4.30    1.40
   5  13   4    7.70    1.20
  13 -18   4    2.80    1.60
  21  -8  -4  231.48   10.60
  -8 -13  -4  233.18    9.90
  21  -8  -4  238.18   11.60
   8  13   4  234.58   11.90
   8  13   4  215.18    9.40
  13 -21   4  213.48   10.50
  13 -21   4  224.08   10.40
  13 -21   4  240.58   11.50
  24 -11  -4  253.47   12.10
  24 -11  -4  273.47   13.20
 -11 -13  -4  266.67   11.00
  24 -11  -4  251.67   12.10
  13 -24   4  251.27   11.80
  13 -24   4  241.58   11.60
  13 -24   4  253.27   12.90
  11  13   4  242.68   13.40
 -13  27  -4    4.70    2.30
  27 -14  -4    5.70    2.50
  27 -14  -4    3.70    2.60
  27 -14  -4    9.90    3.30
  14  13   4    9.00    3.20
  13 -27   4    5.00    2.40
  13 -27   4    6.50    2.80
  13 -27   4    9.10    2.60
  24 -14  -4   -2.60    1.80
 -10  24  -4   -1.40    1.40
  24 -14  -4   -4.60    1.60
  24 -14  -4   -2.20    1.50
  10 -24   4    0.20    1.80
  10 -24   4   -1.50    1.50
  10 -24   4   -2.90    1.40
  14  10   4    0.20    2.10
  21 -14  -4   17.60    3.00
  -7  21  -4   18.50    2.40
  21 -14  -4   18.60    3.10
  21 -14  -4   18.70    2.60
  14   7   4   25.20    3.70
   7 -21   4   31.50    3.30
   7 -21   4   19.80    3.20
   7 -21   4   26.80    3.00
  18 -14  -4    4.30    1.40
  18 -14  -4    5.50    1.80
  18 -14  -4   -0.40    1.50
  -4  18  -4    5.90    1.20
  14   4   4    5.00    1.90
   4 -18   4    8.80    1.30
   4 -18   4    4.00    1.30
   4 -18   4    9.20    2.00
  15 -14  -4  102.09    5.10
  -1  15  -4  104.89    4.70
  15 -14  -4   91.59    5.80
  15 -14  -4   96.39    5.60
   1 -15   4  107.49    5.50
   1 -15   4  102.59    4.60
  14   1   4  111.69    6.20
   1 -15   4  113.29    6.20
  12 -14  -4 1696.63   66.99
  12 -14  -4 1761.12   66.29
  12 -14  -4 1882.81   67.49
   2  12  -4 1703.53   65.89
  -2 -12   4 1828.62   65.69
  14  -2   4 1664.93   67.39
 -12  14   4 1702.43   66.79
   5   9  -4  213.38   10.60
   9 -14  -4  230.98   10.10
   9 -14  -4  212.58   10.40
   9 -14  -4  238.98    9.40
  14  -5   4  249.18   10.60
  14  -5   4  235.58   10.00
  -9  14   4  229.88    9.90
  14  -5   4  226.58   10.10
   8   6  -4 1284.97   48.90
   6 -14  -4 1179.18   48.80
   6 -14  -4 1227.98   47.60
   6 -14  -4 1245.48   48.20
  14  -8   4 1264.87   48.30
  14  -8   4 1356.36   48.80
  14  -8   4 1220.88   48.30
  -6  14   4 1256.67   48.20
   3 -14  -4  673.23   28.60
  11   3  -4  766.32   27.20
   3 -14  -4  743.53   27.70
  11   3  -4  722.83   28.40
 -11  -3   4  693.13   26.80
  14 -11   4  678.03   27.90
 -11  -3   4  697.03   26.70
  14 -11   4  703.83   28.20
  14 -11   4  685.63   27.70
  -3  14   4  691.33   27.50
   0 -14  -4  106.49    6.30
  14   0  -4  107.09    6.20
   0 -14  -4  110.79    5.30
  14   0  -4   93.59    4.90
  14 -14   4  115.19    5.70
  14 -14   4  107.49    5.40
   0  14   4   96.99    5.10
  14 -14   4  103.49    5.90
  -3 -14  -4  591.34   24.10
  17  -3  -4  577.64   23.70
  17  -3  -4  491.35   22.40
  -3 -14  -4  565.34   22.40
  14 -17   4  586.34   22.80
   3  14   4  585.64   22.20
   3  14   4  542.75   24.00
  14 -17   4  603.14   23.10
  14 -17   4  545.75   23.30
  20  -6  -4   10.80    1.80
  -6 -14  -4   12.00    1.60
   6  14   4   10.70    2.70
  14 -20   4   10.60    1.90
   6  14   4   12.80    1.40
  14 -20   4    7.30    2.10
  14 -20   4   10.10    2.30
  -9 -14  -4  424.46   16.50
  23  -9  -4  397.06   18.40
  23  -9  -4  395.26   17.50
  23  -9  -4  406.16   17.40
  14 -23   4  390.76   17.30
  14 -23   4  416.36   18.40
   9  14   4  406.96   19.00
  14 -23   4  393.96   17.10
  26 -12  -4  103.69    8.00
  26 -12  -4  101.59    7.10
  26 -12  -4  104.39    6.80
 -14  26  -4  101.09    6.40
  14 -26   4   96.39    6.50
  14 -26   4  113.69    6.50
  12  14   4   88.19    8.10
  14 -26   4  109.69    7.70
  29 -15  -4   47.30    4.70
 -14  29  -4   47.90    4.40
  29 -15  -4   34.20    4.30
  29 -15  -4   42.60    5.50
  14 -29   4   42.50    5.60
  14 -29   4   45.50    4.60
  14 -29   4   48.30    4.50
 -29  15   4   54.09    4.80
  15  14   4   42.80    5.60
 -11  26  -4    2.10    1.80
  26 -15  -4   -3.30    2.10
  26 -15  -4   -1.90    1.90
  26 -15  -4   -1.40    2.50
  15  11   4    2.10    2.90
  11 -26   4    0.50    2.30
  11 -26   4   -0.40    1.80
  11 -26   4   -2.00    1.90
  23 -15  -4  305.67   13.70
  23 -15  -4  302.37   13.30
  -8  23  -4  304.17   12.90
  23 -15  -4  316.67   14.50
  15   8   4  268.17   14.50
   8 -23   4  289.77   14.50
   8 -23   4  290.87   13.10
   8 -23   4  307.37   13.00
  20 -15  -4    1.90    2.30
  -5  20  -4    9.70    1.60
  20 -15  -4    7.20    2.30
  20 -15  -4   10.90    2.10
   5 -20   4    7.90    2.40
  15   5   4    9.30    2.70
   5 -20   4    9.90    1.60
   5 -20   4    8.00    1.90
  17 -15  -4  226.98    9.60
  17 -15  -4  219.28   10.20
  -2  17  -4  218.68    9.20
  17 -15  -4  213.38   10.50
   2 -17   4  224.08    9.10
   2 -17   4  222.08    9.90
   2 -17   4  207.88   10.60
  15   2   4  215.18   10.70
  14 -15  -4  176.08    7.70
   1  14  -4  180.68    7.30
  14 -15  -4  170.78    8.40
  14 -15  -4  156.48    8.60
  15  -1   4  176.48    8.90
  -1 -14   4  170.38    8.80
 -14  15   4  183.18    8.30
  -1 -14   4  189.28    7.10
   4  11  -4  476.95   21.30
  11 -15  -4  501.65   20.00
  11 -15  -4  536.15   20.80
  11 -15  -4  499.65   21.10
   4  11  -4  517.25   19.40
  15  -4   4  521.85   20.60
  15  -4   4  541.85   20.90
 -11  15   4  500.35   20.50
  15  -4   4  495.95   21.10
   8 -15  -4  106.19    5.00
   7   8  -4  123.59    6.40
   8 -15  -4  106.39    5.70
   8 -15  -4  107.19    6.20
  15  -7   4  115.29    6.10
  -8  15   4  107.19    5.60
  15  -7   4  114.19    5.70
  15  -7   4  112.69    5.70
   5 -15  -4  124.69    5.90
   5 -15  -4  119.99    5.30
  10   5  -4  120.59    6.60
   5 -15  -4  126.19    6.80
  -5  15   4  118.69    5.70
  15 -10   4  123.19    6.10
  15 -10   4  108.69    6.20
  15 -10   4  123.29    6.00
  13   2  -4    1.50    1.40
   2 -15  -4    1.90    1.00
  13   2  -4    3.10    0.90
   2 -15  -4    4.40    1.70
  -2  15   4    1.10    1.10
  15 -13   4    2.70    1.20
  15 -13   4    3.10    1.40
  15 -13   4    1.60    1.40
  -1 -15  -4  150.88    8.50
  16  -1  -4  142.89    8.10
  -1 -15  -4  152.08    7.00
  16  -1  -4  154.08    7.00
  15 -16   4  165.58    7.70
   1  15   4  154.48    6.90
  15 -16   4  156.48    7.40
  15 -16   4  146.19    7.90
  19  -4  -4  641.24   28.80
  -4 -15  -4  705.33   27.50
  19  -4  -4  699.93   27.80
  -4 -15  -4  692.83   29.30
  15 -19   4  715.13   28.30
   4  15   4  682.23   27.20
   4  15   4  702.03   29.40
  15 -19   4  761.12   28.80
  15 -19   4  698.83   27.90
  22  -7  -4   31.20    4.00
  22  -7  -4   40.20    3.60
  -7 -15  -4   45.50    3.10
   7  15   4   34.80    4.80
  15 -22   4   41.90    3.60
  15 -22   4   39.60    4.00
   7  15   4   42.60    2.70
  15 -22   4   38.40    4.40
  25 -10  -4  169.38    9.40
  25 -10  -4  167.18   10.40
  25 -10  -4  168.88    9.10
  10  15   4  184.28   11.00
  15 -25   4  192.08    9.40
  15 -25   4  181.28   10.20
  15 -25   4  171.48    8.90
  28 -13  -4  296.67   13.90
 -15  28  -4  282.47   13.30
  28 -13  -4  287.17   14.00
  28 -13  -4  284.97   15.10
  15 -28   4  269.97   14.90
  13  15   4  323.17   16.10
  15 -28   4  277.07   13.60
 -28  13   4  302.07   13.70
  15 -28   4  298.47   13.50
  31 -16  -4   61.69    7.30
  31 -16  -4   64.29    6.10
 -15  31  -4   70.39    5.50
  31 -16  -4   59.99    6.00
  15 -31   4   56.29    5.50
  16  15   4   51.39    7.30
  15 -31   4   63.29    6.80
  15 -31   4   69.79    5.50
 -31  16   4   64.09    5.80
  28 -16  -4   84.79    6.20
 -12  28  -4   82.39    5.60
  28 -16  -4   90.39    7.50
  28 -16  -4   80.99    6.30
  12 -28   4   87.49    5.80
  12 -28   4   79.29    5.70
  16  12   4   82.29    7.40
  12 -28   4   87.89    7.30
 -28  16   4   94.69    6.30
  -9  25  -4   57.79    4.20
  25 -16  -4   54.09    4.50
  25 -16  -4   55.59    4.90
  25 -16  -4   54.49    5.60
   9 -25   4   55.79    4.30
   9 -25   4   55.19    5.60
   9 -25   4   58.49    4.70
  16   9   4   60.59    6.30
  22 -16  -4   94.49    5.40
  22 -16  -4   81.99    6.50
  22 -16  -4   78.39    5.70
  -6  22  -4   91.09    4.90
   6 -22   4   83.89    5.20
   6 -22   4   80.69    6.20
   6 -22   4   85.09    4.80
  16   6   4   81.79    6.60
  19 -16  -4  118.89    6.70
  19 -16  -4  116.29    6.10
  -3  19  -4  118.19    5.70
  19 -16  -4  116.19    7.20
   3 -19   4  111.29    6.20
  16   3   4  127.89    7.50
   3 -19   4  119.89    5.50
   3 -19   4  107.59    7.00
  16 -16  -4   58.09    4.60
  16 -16  -4   48.70    4.00
  16 -16  -4   56.69    3.50
   0  16  -4   57.89    3.10
 -16  16   4   51.79    4.00
   0 -16   4   58.79    4.50
  16   0   4   55.19    4.70
   0 -16   4   61.19    2.90
   3  13  -4  400.66   15.60
  13 -16  -4  401.26   17.40
  13 -16  -4  402.76   16.20
  13 -16  -4  395.26   16.90
 -13  16   4  401.46   16.80
  16  -3   4  423.46   17.60
   6  10  -4 1229.48   50.29
  10 -16  -4 1327.17   49.70
  10 -16  -4 1256.77   50.09
  10 -16  -4 1294.17   48.80
  16  -6   4 1316.47   50.09
  16  -6   4 1352.46   49.70
  16  -6   4 1265.27   49.50
 -10  16   4 1212.98   49.40
   7 -16  -4   31.30    2.10
   7 -16  -4   31.60    3.20
   7 -16  -4   34.10    2.80
   9   7  -4   37.90    3.40
  16  -9   4   32.60    2.70
  -7  16   4   35.90    2.70
  16  -9   4   24.30    3.00
  16  -9   4   34.00    2.90
   4 -16  -4   92.79    4.40
   4 -16  -4   94.89    5.90
  12   4  -4   90.99    5.60
   4 -16  -4   92.99    4.90
  16 -12   4   89.89    5.00
  16 -12   4   95.59    5.50
  -4  16   4   85.19    4.70
 -12  -4   4   92.69    3.80
  16 -12   4   87.69    5.10
 -12  -4   4   90.99    3.70
  15   1  -4   23.70    2.10
   1 -16  -4   18.50    2.10
  15   1  -4   18.00    2.50
   1 -16  -4   16.90    2.70
  16 -15   4   18.10    2.40
  16 -15   4   12.70    2.00
  16 -15   4   19.20    2.50
  -1  16   4   15.90    1.90
  -2 -16  -4   13.30    1.70
  18  -2  -4    9.80    1.70
  18  -2  -4    9.90    2.40
  -2 -16  -4   11.60    2.60
  16 -18   4    8.50    1.70
   2  16   4   10.90    1.50
   2  16   4    9.60    2.50
  16 -18   4    8.00    1.90
  16 -18   4   10.30    2.20
  21  -5  -4   82.49    6.10
  21  -5  -4   81.59    5.10
  -5 -16  -4   80.69    4.50
   5  16   4   86.99    4.40
  16 -21   4   80.19    5.20
  16 -21   4   83.09    5.60
  16 -21   4   86.79    6.00
   5  16   4   93.09    6.70
  24  -8  -4   -3.80    2.20
  24  -8  -4   -2.00    1.80
  -8 -16  -4    1.60    1.10
  16 -24   4   -1.90    1.50
  16 -24   4   -1.80    1.70
   8  16   4    8.30    2.90
  16 -24   4   -0.20    2.00
  27 -11  -4  653.03   27.50
  27 -11  -4  671.93   27.90
  27 -11  -4  620.34   28.70
 -16  27  -4  586.04   27.00
  16 -27   4  648.54   27.60
  16 -27   4  677.23   27.20
  16 -27   4  727.43   29.20
  11  16   4  725.63   29.80
 -16  30  -4  152.38    8.50
  30 -14  -4  160.88   10.30
  30 -14  -4  151.08    8.80
  30 -14  -4  147.69    9.10
  14  16   4  140.49   10.20
  16 -30   4  147.69    8.90
  16 -30   4  155.98    8.40
 -30  14   4  160.28    8.80
  16 -30   4  154.48   10.10
  33 -17  -4  192.58   12.60
  33 -17  -4  187.58   11.00
 -16  33  -4  186.58   10.20
  33 -17  -4  186.78   10.90
  16 -33   4  187.48   12.00
 -33  17   4  201.18   11.00
  17  16   4  203.78   13.20
 -13  30  -4   97.79    6.30
  30 -17  -4   90.59    8.10
  30 -17  -4   98.19    7.30
  30 -17  -4   98.39    6.70
 -30  17   4  102.79    6.90
  13 -30   4   94.59    8.00
  13 -30   4  104.49    6.50
  17  13   4   87.99    8.10
  27 -17  -4  180.78    9.50
  27 -17  -4  169.58    9.70
 -10  27  -4  161.28    8.70
  27 -17  -4  178.98   10.90
  10 -27   4  175.88   10.60
  10 -27   4  178.38    9.10
 -27  17   4  187.28    9.70
  10 -27   4  184.88    9.00
  17  10   4  192.68   11.50
  24 -17  -4  180.88    9.00
  -7  24  -4  177.48    8.50
  24 -17  -4  172.98   10.20
  24 -17  -4  177.98    9.50
   7 -24   4  185.08    8.90
  17   7   4  186.18   10.80
   7 -24   4  175.98    8.40
   7 -24   4  186.08   10.30
  -4  21  -4  395.66   15.90
  21 -17  -4  390.16   16.40
  21 -17  -4  377.16   17.00
  21 -17  -4  384.96   17.60
   4 -21   4  435.76   18.00
   4 -21   4  373.86   16.50
  17   4   4  355.66   17.70
   4 -21   4  404.16   15.90
  18 -17  -4   93.79    5.90
  18 -17  -4   92.49    6.20
  -1  18  -4  106.79    4.80
  18 -17  -4   98.19    5.30
   1 -18   4  104.29    4.60
   1 -18   4   95.49    6.40
  17   1   4   93.09    6.50
 -18  17   4  105.09    5.80
   2  15  -4  366.46   14.70
  15 -17  -4  396.96   15.30
  15 -17  -4  362.16   16.40
  15 -17  -4  363.56   16.00
 -15  17   4  384.16   15.90
  -2 -15   4  395.16   14.40
  17  -2   4  353.86   16.50
  12 -17  -4 1560.14   60.79
   5  12  -4 1552.24   61.59
  12 -17  -4 1626.74   59.99
  12 -17  -4 1642.74   61.39
  17  -5   4 1566.54   60.79
 -12  17   4 1573.84   60.59
  17  -5   4 1585.94   60.59
  17  -5   4 1496.85   61.19
   9 -17  -4   12.30    1.40
   9 -17  -4   13.10    2.00
   9 -17  -4   11.60    2.00
   8   9  -4   15.30    2.30
  -8  -9   4   13.30    1.00
  17  -8   4   17.70    2.10
  17  -8   4   10.60    1.90
  -9  17   4   10.00    1.70
  17  -8   4   10.90    2.00
   6 -17  -4  354.16   16.00
   6 -17  -4  368.56   14.50
   6 -17  -4  361.06   15.10
  11   6  -4  365.26   16.00
  17 -11   4  373.36   15.30
  17 -11   4  372.26   15.40
  17 -11   4  340.97   15.60
  -6  17   4  362.36   15.00
   3 -17  -4   39.60    3.40
   3 -17  -4   49.99    4.50
  14   3  -4   51.09    4.20
  17 -14   4   43.70    3.70
  -3  17   4   37.90    3.20
 -14  -3   4   45.80    2.30
  17 -14   4   49.10    4.10
  17 -14   4   38.50    3.70
   0 -17  -4   10.00    1.70
  17   0  -4   13.00    1.60
   0 -17  -4    8.30    2.20
  17   0  -4    9.10    2.20
  17 -17   4    7.10    2.10
  17 -17   4    9.10    2.20
   0  17   4   10.80    1.60
  17 -17   4    7.30    1.90
  20  -3  -4  128.79    6.60
  -3 -17  -4  132.39    8.20
  -3 -17  -4  122.59    6.20
  20  -3  -4  119.09    7.80
   3  17   4  129.39    6.10
  17 -20   4  128.09    6.90
  17 -20   4  133.59    7.10
  17 -20   4  125.99    7.50
   3  17   4  137.89    8.30
  23  -6  -4   21.10    2.60
  23  -6  -4   21.40    3.50
  -6 -17  -4   24.40    2.40
  17 -23   4   13.80    2.80
   6  17   4   16.70    3.40
  17 -23   4   18.70    2.50
   6  17   4   25.20    2.20
  17 -23   4   19.10    2.70
  26  -9  -4   19.40    3.10
  26  -9  -4    9.40    3.30
  26  -9  -4   22.50    4.20
  17 -26   4   18.60    3.60
  17 -26   4   20.10    3.20
   9  17   4   24.00    4.20
  17 -26   4   18.20    2.90
  29 -12  -4   84.59    6.80
  29 -12  -4   94.79    8.00
 -17  29  -4  101.49    6.50
  29 -12  -4   96.49    7.00
  12  17   4  114.29    8.90
  17 -29   4  106.79    7.10
  17 -29   4  121.99    8.30
  17 -29   4  102.59    6.50
 -29  12   4  104.49    6.70
  32 -15  -4   13.70    3.30
 -17  32  -4    9.80    2.80
  32 -15  -4    5.40    2.70
  32 -15  -4    8.40    3.50
  17 -32   4    8.80    3.60
 -32  15   4    6.00    2.70
  15  17   4    6.00    3.50
  17 -32   4    9.20    3.10
  17 -32   4   12.20    2.80
 -17  35  -4    4.80    2.60
  35 -18  -4   -0.90    2.80
  35 -18  -4    3.20    3.50
  35 -18  -4   -1.40    2.80
 -35  18   4    0.00    2.60
  17 -35   4    4.20    3.20
  18  17   4   -0.40    3.40
 -14  32  -4    3.70    2.40
  32 -18  -4    7.90    3.00
  32 -18  -4    0.60    3.30
  32 -18  -4    4.40    2.60
  14 -32   4    2.70    3.10
 -32  18   4    3.20    2.80
  18  14   4    6.10    3.60
  29 -18  -4   -2.50    2.40
  29 -18  -4    2.20    2.10
  29 -18  -4    2.70    2.20
 -11  29  -4    3.10    1.80
  11 -29   4    1.70    1.90
  11 -29   4    0.20    2.40
  18  11   4   -0.60    2.60
 -29  18   4    0.40    1.80
  26 -18  -4   34.80    4.00
  -8  26  -4   17.70    2.50
  26 -18  -4   18.10    3.70
  26 -18  -4   16.40    3.00
  18   8   4   14.10    3.70
   8 -26   4   21.10    3.60
 -26  18   4   19.40    3.20
   8 -26   4   21.00    2.80
   8 -26   4   18.40    2.80
  23 -18  -4   28.90    3.30
  23 -18  -4   19.90    3.60
  23 -18  -4   24.30    3.40
  -5  23  -4   27.30    2.70
   5 -23   4   31.50    4.30
  18   5   4   19.50    3.50
 -23  18   4   30.60    3.50
   5 -23   4   31.80    2.80
   5 -23   4   25.00    2.90
  20 -18  -4   -0.30    1.30
  20 -18  -4   -2.80    1.70
  -2  20  -4    4.30    1.30
  20 -18  -4    0.20    2.10
   2 -20   4    2.80    1.00
 -20  18   4    0.40    1.90
   2 -20   4   -0.10    1.70
  18   2   4    2.00    2.20
   1  17  -4  222.88    8.80
  17 -18  -4  214.08   10.70
  17 -18  -4  204.08   10.00
  17 -18  -4  206.58    9.30
  -1 -17   4  211.08    8.50
 -17  18   4  211.88    9.90
  18  -1   4  202.08   10.70
  14 -18  -4    2.50    1.70
  14 -18  -4    5.20    1.30
   4  14  -4    4.40    1.90
   4  14  -4    2.00    0.60
  14 -18  -4    2.20    1.80
 -14  18   4    2.20    1.50
  18  -4   4    1.60    1.40
  18  -4   4    3.00    1.80
  11 -18  -4   20.20    2.80
  11 -18  -4   17.30    1.90
[truncated: 2,108,297 more chars]
