# Supplementary material for: Tetra­kis(tri­ethyl­enediamin-1-ium) dodeca-μ2-chlorido-hexakis(thio­cyanato-κN)hexa-octa­hedro-niobate
Source: IUCrdata. 2023 May 12;8(Pt 5):x230398. doi: 10.1107/S241431462300398X (PMC10242733; doi:10.1107/S241431462300398X)
Supplement: Supplementary file 2 [file x-08-x230398-Isup2.hkl]

data_I                                                                          
_shelx_title ' ES-f38 in R-3'                                                   
_shelx_refln_list_code          4                                               
_shelx_F_calc_maximum     1701.67                                               
_exptl_crystal_F_000     10512.00                                               
_reflns_d_resolution_high  0.6593                                               
                                                                                
loop_                                                                           
 _space_group_symop_operation_xyz                                               
 'x, y, z'                                                                      
 '-y, x-y, z'                                                                   
 '-x+y, -x, z'                                                                  
 'x+2/3, y+1/3, z+1/3'                                                          
 '-y+2/3, x-y+1/3, z+1/3'                                                       
 '-x+y+2/3, -x+1/3, z+1/3'                                                      
 'x+1/3, y+2/3, z+2/3'                                                          
 '-y+1/3, x-y+2/3, z+2/3'                                                       
 '-x+y+1/3, -x+2/3, z+2/3'                                                      
 '-x, -y, -z'                                                                   
 'y, -x+y, -z'                                                                  
 'x-y, x, -z'                                                                   
 '-x+2/3, -y+1/3, -z+1/3'                                                       
 'y+2/3, -x+y+1/3, -z+1/3'                                                      
 'x-y+2/3, x+1/3, -z+1/3'                                                       
 '-x+1/3, -y+2/3, -z+2/3'                                                       
 'y+1/3, -x+y+2/3, -z+2/3'                                                      
 'x-y+1/3, x+2/3, -z+2/3'                                                       
                                                                                
_cell_length_a    25.3986                                                       
_cell_length_b    25.3986                                                       
_cell_length_c    30.4177                                                       
_cell_angle_alpha  90.000                                                       
_cell_angle_beta   90.000                                                       
_cell_angle_gamma 120.000                                                       
                                                                                
_shelx_F_squared_multiplier     1.000                                           
                                                                                
loop_                                                                           
 _refln_index_h                                                                 
 _refln_index_k                                                                 
 _refln_index_l                                                                 
 _refln_F_squared_calc                                                          
 _refln_F_squared_meas                                                          
 _refln_F_squared_sigma                                                         
 _refln_observed_status                                                         
  -1   2   0          4.38          0.00         9.47 o                         
   0   3   0       3069.32       2728.76        81.85 o                         
  -2   4   0    1899371.12    1757314.88     37224.50 o                         
  -4   5   0     132488.34     141522.97      1643.72 o                         
  -1   5   0      64966.20      69548.82      1103.85 o                         
  -3   6   0       3085.43       4803.33       114.58 o                         
   0   6   0      15594.13      17713.13       262.28 o                         
  -5   7   0     216571.69     204878.31      2850.54 o                         
  -2   7   0      46953.76      53568.76       984.68 o                         
  -7   8   0      26490.77      27066.59       436.44 o                         
  -4   8   0     609743.00     614383.38     12350.01 o                         
  -1   8   0       1213.92       2356.13       134.91 o                         
  -6   9   0      44992.25      44624.22       910.54 o                         
  -3   9   0     178734.52     179108.08      2451.49 o                         
   0   9   0      16594.27      16830.78       460.10 o                         
  -8  10   0     897445.00     968827.69     14138.89 o                         
  -5  10   0      22511.32      26481.54       419.16 o                         
  -2  10   0     579681.50     636250.12     10065.07 o                         
 -10  11   0     239338.58     255337.39      3491.38 o                         
  -7  11   0       8369.49      11787.15       247.33 o                         
  -4  11   0      16142.65      17138.23       307.71 o                         
  -1  11   0     154807.98     164767.12      2300.20 o                         
  -9  12   0       1065.14        832.27        83.30 o                         
  -6  12   0      69593.67      89090.56      1222.75 o                         
  -3  12   0     231748.50     229572.80      3734.10 o                         
   0  12   0     256434.48     261004.94      5538.11 o                         
 -11  13   0     248616.14     238277.31      3410.64 o                         
  -8  13   0     450525.88     426794.75      7077.16 o                         
  -5  13   0     116266.59     118163.11      1589.47 o                         
  -2  13   0      83644.31      81501.16      1387.75 o                         
 -13  14   0     700562.31     713883.44     14743.14 o                         
 -10  14   0     419684.19     435673.28      5897.68 o                         
  -7  14   0      22533.08      21303.56       375.32 o                         
  -4  14   0        245.89        210.69       144.31 o                         
  -1  14   0     332188.25     332797.91      4880.10 o                         
 -12  15   0     177118.88     182998.59      2524.55 o                         
  -9  15   0      97735.89      92377.33      1362.61 o                         
  -6  15   0      72439.15      82399.27      1162.27 o                         
  -3  15   0     174926.25     186095.62      2629.20 o                         
   0  15   0     197923.52     197672.44      2986.54 o                         
 -14  16   0     253867.03     261745.33      3721.33 o                         
 -11  16   0     217283.80     228552.64      3250.71 o                         
  -8  16   0        911.95        992.58       130.93 o                         
  -5  16   0      11869.86      12673.76       459.80 o                         
  -2  16   0     146579.92     142128.75      2213.15 o                         
 -16  17   0      28326.48      25268.30       559.91 o                         
 -13  17   0     218074.92     212922.27      2984.05 o                         
 -10  17   0      24726.32      25482.83       501.45 o                         
  -7  17   0      13372.44      13530.30       409.86 o                         
  -4  17   0    1080022.88    1069099.25     14309.64 o                         
  -1  17   0      41449.54      47320.23       882.97 o                         
 -15  18   0     199074.41     211297.09      2985.88 o                         
 -12  18   0      36744.67      41971.97       728.03 o                         
  -9  18   0      12826.79      13724.69       454.34 o                         
  -6  18   0     213453.56     214817.58      3044.40 o                         
  -3  18   0       1599.28       2195.90       195.63 o                         
   0  18   0      52841.53      53725.52      1008.28 o                         
 -17  19   0      23210.36      23127.02       539.55 o                         
 -14  19   0     122232.17     127139.01      1873.04 o                         
 -11  19   0         21.86        273.35       138.75 o                         
  -8  19   0     162464.00     169340.30      2290.91 o                         
  -5  19   0      59874.15      57218.33       981.11 o                         
  -2  19   0     355528.31     369014.75      5880.15 o                         
 -19  20   0       4818.84       4173.99       284.96 o                         
 -16  20   0        565.12        620.68       159.58 o                         
 -13  20   0        222.03         80.00       171.36 o                         
 -10  20   0      69214.98      64064.57      1079.27 o                         
  -7  20   0     106785.73     109609.71      1679.18 o                         
  -4  20   0      86548.16      86959.05      1383.89 o                         
  -1  20   0      27313.92      25590.43       616.77 o                         
 -18  21   0      39622.23      35925.41       740.65 o                         
 -15  21   0        650.16        463.38       151.57 o                         
 -12  21   0     116929.34     117698.97      1732.87 o                         
  -9  21   0      69335.61      77755.23      1276.39 o                         
  -6  21   0     910313.38     928671.00     18654.69 o                         
  -3  21   0         68.42       -168.18       243.42 o                         
   0  21   0      70351.65      70162.99      1298.10 o                         
 -20  22   0       4539.58       2970.75       287.88 o                         
 -17  22   0       4499.01       5121.44       325.42 o                         
 -14  22   0       2312.28       2782.52       252.64 o                         
 -11  22   0      30774.85      33552.91       704.98 o                         
  -8  22   0     135270.48     140643.36      2119.86 o                         
  -5  22   0      32833.89      35388.05       782.72 o                         
  -2  22   0      37076.40      33693.07       751.55 o                         
 -22  23   0     139634.94     140211.22      2807.07 o                         
 -19  23   0      90736.39      86996.50      1863.08 o                         
 -16  23   0        391.55        894.88       203.63 o                         
 -13  23   0      53155.31      50273.15       938.07 o                         
 -10  23   0     142290.92     144470.62      2262.17 o                         
  -7  23   0      37272.20      39175.58       804.58 o                         
  -4  23   0      29724.23      30171.50       802.77 o                         
  -1  23   0      34019.93      37164.85       924.67 o                         
 -21  24   0     148751.08     159184.69      4553.11 o                         
 -18  24   0       4332.24       3630.83       289.32 o                         
 -15  24   0      57192.72      59866.11      1095.21 o                         
 -12  24   0      30234.96      29555.49       677.40 o                         
  -9  24   0       9745.71       9830.11       395.33 o                         
  -6  24   0       2026.61       1949.66       256.31 o                         
  -3  24   0       3977.15       2220.24       298.13 o                         
   0  24   0        456.06       -289.94       289.94 o                         
 -23  25   0      57833.70      57156.54      1408.37 o                         
 -20  25   0      17758.28      17395.59       630.32 o                         
 -17  25   0     205592.86     206919.52      3052.56 o                         
 -14  25   0      23821.80      24431.90       744.17 o                         
 -11  25   0        606.98        307.36       205.58 o                         
  -8  25   0       1827.47       1719.96       233.40 o                         
  -5  25   0       1219.67        385.03       251.73 o                         
  -2  25   0      64913.99      69115.40      1643.93 o                         
 -25  26   0       1816.93       2303.49       345.57 o                         
 -22  26   0        423.57        129.03       270.21 o                         
 -19  26   0      16495.33      17967.07       671.87 o                         
 -16  26   0      37976.91      41218.15       887.94 o                         
 -13  26   0       1311.50        554.49       228.75 o                         
 -10  26   0      10130.90       5793.58       317.25 o                         
  -7  26   0      61915.84      58415.50      1311.36 o                         
  -4  26   0       1756.42       2205.38       470.94 o                         
  -1  26   0       2057.84       1137.57       341.12 o                         
 -24  27   0       4452.96       4792.90       408.45 o                         
 -21  27   0      15535.20      13818.05       585.69 o                         
 -18  27   0      10968.96       8875.91       574.13 o                         
 -15  27   0     293422.88     279692.75      4486.16 o                         
 -12  27   0      44928.48      43354.32       907.02 o                         
  -9  27   0      34317.03      33834.43       778.18 o                         
  -6  27   0      10898.46       8088.74       453.40 o                         
  -3  27   0      55511.69      57006.77      1475.19 o                         
   0  27   0        225.43         61.10       306.37 o                         
 -26  28   0       2863.42       2377.14       357.43 o                         
 -23  28   0      12621.35      12764.23      1031.34 o                         
 -20  28   0     139145.78     130787.29      2208.13 o                         
 -17  28   0      13321.47      15743.31       601.97 o                         
 -14  28   0      57645.29      51989.73      1044.75 o                         
 -11  28   0      15260.50      14114.66       518.28 o                         
  -8  28   0      21238.94      22401.20       761.88 o                         
  -5  28   0       9722.79       8559.49       568.22 o                         
  -2  28   0      57647.05      55925.20      1343.82 o                         
 -28  29   0       5639.28       3828.61       383.28 o                         
 -25  29   0       8432.59       6111.78       409.86 o                         
 -22  29   0       8132.26       6662.94       411.04 o                         
 -19  29   0       6119.04       5785.23       364.94 o                         
 -16  29   0        170.24       2579.82       290.25 o                         
 -13  29   0        212.19        144.29       232.21 o                         
 -10  29   0         57.72       -239.17       239.17 o                         
  -7  29   0      38530.57      40361.78      1067.16 o                         
  -4  29   0        268.94        851.84       386.35 o                         
  -1  29   0         40.35         68.50       312.48 o                         
 -27  30   0         94.80       -210.11       271.22 o                         
 -24  30   0      29472.94      26428.34       805.25 o                         
 -21  30   0       5227.64       4784.49       376.44 o                         
 -18  30   0      54418.82      54250.80      1195.29 o                         
 -15  30   0       9882.93       8658.96       453.36 o                         
 -12  30   0       2471.00       2005.02       307.42 o                         
  -9  30   0      12597.43      10031.37       613.79 o                         
  -6  30   0       1802.06       1022.68       386.50 o                         
  -3  30   0       6554.70       5404.27       514.85 o                         
   0  30   0      15282.92      15438.99      1002.94 o                         
 -29  31   0      16337.73      14581.80       958.35 o                         
 -26  31   0       3743.02       1821.98       372.79 o                         
 -23  31   0      20220.62      19226.96       896.24 o                         
 -20  31   0         40.91        244.11       278.12 o                         
 -17  31   0      20290.95      17681.29       683.51 o                         
 -14  31   0      10222.17       7601.82       450.95 o                         
 -11  31   0      13229.43      12404.00       618.39 o                         
  -8  31   0      52648.77      49978.43      1446.38 o                         
  -5  31   0      14791.52      15295.97       757.46 o                         
  -2  31   0     136012.05     139820.31      2725.91 o                         
 -31  32   0       1497.72        491.66       426.99 o                         
 -28  32   0      17720.11      17367.47       840.99 o                         
 -25  32   0      48850.69      48354.63      1292.16 o                         
 -22  32   0       4014.48       4228.88       435.07 o                         
 -19  32   0       4563.37       4129.56       389.51 o                         
 -16  32   0      21188.33      19591.01       723.47 o                         
 -13  32   0      12963.07       8850.19       526.83 o                         
 -10  32   0      24281.71      28206.63       978.95 o                         
  -7  32   0      39628.66      38517.24      1148.87 o                         
  -4  32   0       9421.28       8336.29       565.65 o                         
  -1  32   0      25410.10      28318.97      1023.62 o                         
 -30  33   0        326.08       -306.17       398.72 o                         
 -27  33   0      28255.87      27721.85      1035.41 o                         
 -24  33   0      28718.34      28550.71      1004.59 o                         
 -21  33   0       3526.35       3547.77       446.39 o                         
 -18  33   0      46869.19      43733.54      1095.00 o                         
 -15  33   0        287.81       -290.16       290.16 o                         
 -12  33   0      20727.43      18666.91       801.98 o                         
  -9  33   0      10326.24      10475.96       613.45 o                         
  -6  33   0       9028.85       8292.91       570.10 o                         
  -3  33   0         43.45        842.41       400.04 o                         
   0  33   0      27413.96      25931.68      1060.47 o                         
 -32  34   0        215.64       -216.27       381.91 o                         
 -29  34   0      27492.73      27746.61      1187.30 o                         
 -26  34   0      48707.61      52589.92      1555.68 o                         
 -23  34   0      81025.00      88375.27      1936.43 o                         
 -20  34   0      13198.76      12896.51       616.96 o                         
 -17  34   0       4831.06       4289.77       471.90 o                         
 -14  34   0      50520.95      50625.88      1322.13 o                         
 -11  34   0        885.59       1050.93       444.16 o                         
  -8  34   0      18460.41      21841.48       935.34 o                         
  -5  34   0      33876.32      32843.59      1118.14 o                         
  -2  34   0        552.19        228.10       404.70 o                         
 -31  35   0        382.89       -349.65       349.65 o                         
 -28  35   0       6639.17       5405.17       562.35 o                         
 -25  35   0      10705.97       8615.54       609.98 o                         
 -22  35   0         12.37       -335.12       335.12 o                         
 -19  35   0       2963.92       3073.08       400.46 o                         
 -16  35   0      45186.78      48916.43      1325.25 o                         
 -13  35   0       4310.79       3941.61       518.96 o                         
 -10  35   0      13838.99      11521.54       777.87 o                         
  -7  35   0       3116.52       3067.75       470.94 o                         
  -4  35   0      20462.85      22775.07       998.10 o                         
 -27  36   0     108677.12     124394.59      2986.15 o                         
 -24  36   0       9309.46       9545.39       631.42 o                         
 -21  36   0        844.54        -34.72       327.07 o                         
 -18  36   0      53609.95      58881.92      1372.27 o                         
 -15  36   0      10165.85       8994.10       548.68 o                         
 -12  36   0       5082.99       2867.69       452.60 o                         
  -9  36   0       1580.37       1482.69       412.96 o                         
 -26  37   0       7866.35       6656.07       564.99 o                         
 -23  37   0       2609.81        738.30       412.26 o                         
 -20  37   0      16532.79      17709.16       833.10 o                         
 -17  37   0       3606.81       5493.09       473.74 o                         
 -14  37   0       1247.08        958.09       546.83 o                         
 -11  37   0       1540.08        931.38       386.33 o                         
 -22  38   0       3810.02       2816.79       519.28 o                         
 -19  38   0      29697.34      33099.02      1055.69 o                         
 -16  38   0        155.47        -70.72       393.06 o                         
  -1   1   1          0.04          0.00         7.73 o                         
  -3   2   1       2125.67       1059.79        60.83 o                         
  -5   3   1     527965.12     583745.88      7015.39 o                         
  -2   3   1       3042.68       1379.21        70.99 o                         
   1   3   1       2972.41       9661.74       141.43 o                         
  -7   4   1       7869.27       8891.75       175.10 o                         
  -4   4   1     280250.25     294450.62      3752.50 o                         
  -1   4   1       4876.37      14088.87       162.04 o                         
   2   4   1     187788.38     207398.75      4085.47 o                         
  -9   5   1      28668.92      33419.24       641.23 o                         
  -6   5   1      21877.67      27682.39       397.56 o                         
  -3   5   1      15125.79      14794.44       236.57 o                         
   0   5   1      77469.31      78931.80       934.48 o                         
   3   5   1      79539.45      70968.05      1306.11 o                         
 -11   6   1      46770.45      45983.31       681.80 o                         
  -8   6   1      10794.74       6931.21       165.34 o                         
  -5   6   1     222968.56     207420.39      3091.12 o                         
  -2   6   1     315761.38     369325.75      4409.82 o                         
   1   6   1       4568.07       6276.86       196.00 o                         
   4   6   1     477645.22     506561.84      9234.89 o                         
 -13   7   1     353271.78     362420.69      4920.92 o                         
 -10   7   1        959.58       2202.64       119.81 o                         
  -7   7   1     230040.61     234127.45      3817.81 o                         
  -4   7   1      26018.98      26192.98       438.33 o                         
  -1   7   1       5746.54       7005.06       182.50 o                         
   2   7   1      26457.91      28540.59       473.38 o                         
   5   7   1        600.57        774.94       124.21 o                         
 -15   8   1       1466.29       1811.60       123.88 o                         
 -12   8   1     308054.91     305599.12      5314.30 o                         
  -9   8   1      32049.35      39186.04       778.69 o                         
  -6   8   1     404951.91     420783.38      5640.25 o                         
  -3   8   1     235648.44     217264.38      3591.28 o                         
   0   8   1     402907.81     452958.81      6070.43 o                         
   3   8   1     167727.69     178750.59      2337.86 o                         
   6   8   1        123.05        420.54       125.70 o                         
 -17   9   1      41547.43      40037.45       770.27 o                         
 -14   9   1      84258.88      75465.41      1149.74 o                         
 -11   9   1     264265.03     279079.22      3808.05 o                         
  -8   9   1      28135.59      26205.31       535.59 o                         
  -5   9   1      15198.12      17987.60       291.44 o                         
  -2   9   1      47788.81      63078.03       866.44 o                         
   1   9   1       4576.23       6339.89       185.30 o                         
   4   9   1     169887.17     162348.05      2615.88 o                         
   7   9   1      11764.99       9332.35       325.40 o                         
 -19  10   1      77665.26      77882.52      1240.37 o                         
 -16  10   1      46448.75      47102.28      1133.40 o                         
 -13  10   1     428671.28     410737.12      7988.34 o                         
 -10  10   1      67900.94      64745.32      1039.12 o                         
  -7  10   1       3734.32       4795.10       168.73 o                         
  -4  10   1     896827.25     941744.06     12019.78 o                         
  -1  10   1     110080.24     119238.92      1587.10 o                         
   2  10   1      91048.77      88090.38      1381.23 o                         
   5  10   1     199939.61     203829.23      2845.51 o                         
   8  10   1      84685.84      83505.67      1292.60 o                         
 -21  11   1      55770.56      60197.05      1042.71 o                         
 -18  11   1     135161.58     146617.02      2138.89 o                         
 -15  11   1       8892.39       9148.33       568.75 o                         
 -12  11   1     438687.34     421749.78      5699.55 o                         
  -9  11   1      34487.24      33436.71       543.75 o                         
  -6  11   1     217466.75     218732.70      2905.98 o                         
  -3  11   1      20752.09      19000.25       329.64 o                         
   0  11   1      36436.63      36618.33       840.24 o                         
   3  11   1     102951.48     112317.45      1934.03 o                         
   6  11   1     409528.59     391876.75      5349.51 o                         
   9  11   1      13179.78      11817.18       385.02 o                         
 -23  12   1       9611.98       8967.68       423.02 o                         
 -20  12   1      50178.06      53407.34       936.21 o                         
 -17  12   1      46015.14      47486.98       822.73 o                         
 -14  12   1     328596.41     317838.09      4395.26 o                         
 -11  12   1     135413.73     144117.02      2237.88 o                         
  -8  12   1      74942.55      81591.75      1188.26 o                         
  -5  12   1         85.55        893.40       114.60 o                         
  -2  12   1     140788.77     155116.94      2184.89 o                         
   1  12   1      65822.23      73334.08      1114.70 o                         
   4  12   1     379196.78     378534.19      5163.69 o                         
   7  12   1      61078.61      59685.61       917.17 o                         
  10  12   1         14.56       -102.05       160.90 o                         
 -25  13   1      50694.04      51790.50      1029.95 o                         
 -22  13   1      19220.95      20405.73       537.35 o                         
 -19  13   1     518358.75     524776.69      7640.45 o                         
 -16  13   1      62339.89      60624.41       979.04 o                         
 -13  13   1      25129.67      27232.99       811.15 o                         
 -10  13   1     935411.62     935958.62     15096.19 o                         
  -7  13   1      14793.65      14480.47       260.97 o                         
  -4  13   1       1078.01       1563.32       141.40 o                         
  -1  13   1     222213.11     232089.55      3766.15 o                         
   2  13   1     235860.27     233767.84      3254.94 o                         
   5  13   1     123894.48     124153.41      1825.14 o                         
   8  13   1      69674.38      66029.67      1021.31 o                         
  11  13   1        733.88       1233.80       225.27 o                         
 -27  14   1      20646.65      18347.05       606.87 o                         
 -24  14   1      73063.18      71764.43      1447.02 o                         
 -21  14   1      99258.09      98739.56      1726.34 o                         
 -18  14   1     115761.54     107126.27      1618.64 o                         
 -15  14   1     196954.56     203179.80      3199.44 o                         
 -12  14   1     491230.03     536927.38      7238.40 o                         
  -9  14   1         81.44        170.71       146.18 o                         
  -6  14   1     215276.92     228772.92      2975.53 o                         
  -3  14   1     507526.91     499190.66      6738.55 o                         
   0  14   1     335888.34     342012.50      6466.20 o                         
   3  14   1      49452.99      50458.38       810.58 o                         
   6  14   1       5505.46       3422.04       188.29 o                         
   9  14   1     198386.77     193384.45      2655.89 o                         
  12  14   1      37247.00      35936.76       827.64 o                         
 -29  15   1       2113.55       2903.83       292.96 o                         
 -26  15   1        552.63         37.42       212.08 o                         
 -23  15   1     253404.62     262013.92      3733.64 o                         
 -20  15   1      66071.04      70859.98      1205.21 o                         
 -17  15   1     377976.97     375095.66      5868.23 o                         
 -14  15   1        334.88       1199.32       147.25 o                         
 -11  15   1      58588.21      61991.96      1203.67 o                         
  -8  15   1     237829.88     233113.75      3240.18 o                         
  -5  15   1      34719.77      27147.68       536.79 o                         
  -2  15   1     238093.78     241347.12      4958.43 o                         
   1  15   1     179848.83     183736.75      2613.47 o                         
   4  15   1      66755.69      63126.84      1028.49 o                         
   7  15   1      33952.24      28980.22       624.73 o                         
  10  15   1     342838.97     347571.94      4907.80 o                         
  13  15   1      44679.68      45791.69       970.99 o                         
 -31  16   1          4.80       -182.66       262.39 o                         
 -28  16   1        142.13       -222.22       222.22 o                         
 -25  16   1      27823.65      26484.24       641.81 o                         
 -22  16   1      79692.16      80380.98      1337.46 o                         
 -19  16   1        174.96        287.18       266.17 o                         
 -16  16   1       2396.97       4688.27       249.12 o                         
 -13  16   1     144411.67     157512.41      2250.96 o                         
 -10  16   1     291587.28     281731.34      3876.29 o                         
  -7  16   1       1087.73        627.95       152.88 o                         
  -4  16   1     262386.75     249279.45      3471.13 o                         
  -1  16   1     173199.02     168316.31      2587.40 o                         
   2  16   1       2356.28       1674.83       159.49 o                         
   5  16   1        567.65        361.90       164.36 o                         
   8  16   1       3249.35       3062.35       260.18 o                         
  11  16   1      49486.57      53704.52      1138.89 o                         
  14  16   1      73069.54      68635.90      1286.33 o                         
 -33  17   1      48533.80      46072.18      1229.65 o                         
 -30  17   1      30258.00      30270.71       843.33 o                         
 -27  17   1      15844.51      16370.53       542.99 o                         
 -24  17   1      93946.13      97296.73      1570.50 o                         
 -21  17   1     491192.47     480254.31      7051.62 o                         
 -18  17   1        125.83        576.98       282.58 o                         
 -15  17   1        791.89       1133.23       232.99 o                         
 -12  17   1     511624.72     503337.75      6956.98 o                         
  -9  17   1      19762.33      19331.97       435.94 o                         
  -6  17   1     141217.39     143616.47      2476.58 o                         
  -3  17   1        687.62       1037.86       213.11 o                         
   0  17   1      51429.48      47312.54       892.30 o                         
   3  17   1        165.10        778.46       153.29 o                         
   6  17   1         18.00       -206.81       206.81 o                         
   9  17   1         18.90        738.96       254.63 o                         
  12  17   1      62747.01      59330.41      1161.07 o                         
  15  17   1       2914.76       3068.22       362.45 o                         
 -35  18   1        299.91        402.07       334.65 o                         
 -32  18   1        421.02        619.91       331.04 o                         
 -29  18   1       5197.04       5388.88       333.52 o                         
 -26  18   1       2264.60       2195.03       250.77 o                         
 -23  18   1      63352.37      63169.72      1186.78 o                         
 -20  18   1      70144.73      68387.47      1215.55 o                         
 -17  18   1       2664.41       3564.94       243.01 o                         
 -14  18   1       1043.44       1318.42       141.84 o                         
 -11  18   1        524.07        583.57       167.53 o                         
  -8  18   1      97208.29     101358.27      1538.44 o                         
  -5  18   1     199056.78     204349.91      2905.49 o                         
  -2  18   1       3452.87       4816.82       253.80 o                         
   1  18   1      12612.14      12746.79       413.99 o                         
   4  18   1       4217.17       3885.30       229.33 o                         
   7  18   1      56268.25      51569.55      1008.73 o                         
  10  18   1      56516.87      58280.67      1160.22 o                         
  13  18   1       1163.86       1282.79       299.73 o                         
  16  18   1       3521.44       3887.95       386.27 o                         
 -37  19   1      35570.22      38317.08      1100.28 o                         
 -34  19   1       7483.38       6105.83       452.45 o                         
 -31  19   1      12111.10      10976.26       588.07 o                         
 -28  19   1       1088.53        642.40       237.54 o                         
 -25  19   1       9341.14       7193.95       377.97 o                         
 -22  19   1      21873.95      21588.46       630.66 o                         
 -19  19   1       3601.92       3432.94       420.76 o                         
 -16  19   1       5195.02       5069.05       342.54 o                         
 -13  19   1      65658.34      63942.34       923.86 o                         
 -10  19   1      21911.15      19485.24       503.10 o                         
  -7  19   1     170406.20     178121.06      2884.72 o                         
  -4  19   1     593612.62     599137.44      8136.77 o                         
  -1  19   1      11637.25      11174.80       539.34 o                         
   2  19   1     136406.98     144885.81      2776.90 o                         
   5  19   1      93683.27      96469.08      1842.99 o                         
   8  19   1      33376.79      34649.29       818.62 o                         
  11  19   1       9148.31       9380.86       441.86 o                         
  14  19   1      13642.24      10458.65       531.98 o                         
  17  19   1       9068.87       8229.05       516.13 o                         
 -36  20   1      41886.35      43592.64      1145.34 o                         
 -33  20   1       5637.87       3310.01       381.53 o                         
 -30  20   1      67380.20      74182.10      1602.45 o                         
 -27  20   1       6440.92       5189.08       438.75 o                         
 -24  20   1      28698.84      25335.33       744.43 o                         
 -21  20   1       7571.68       7007.97       468.09 o                         
 -18  20   1      59033.23      51258.18      1118.22 o                         
 -15  20   1      14429.00      11131.45       338.82 o                         
 -12  20   1      25411.07      28528.31       549.94 o                         
  -9  20   1      46927.61      53495.28       935.52 o                         
  -6  20   1       8717.21      11616.09       408.73 o                         
  -3  20   1      19961.37      18412.40       527.62 o                         
   0  20   1       6904.76       4892.01       264.42 o                         
   3  20   1     122847.09     117465.02      2393.97 o                         
   6  20   1        424.27        -25.79       357.94 o                         
   9  20   1      19482.00      16476.57       595.84 o                         
  12  20   1      13482.63      14619.29       643.18 o                         
  15  20   1      16868.32      13792.56       591.94 o                         
  18  20   1       9850.36      10007.11       591.47 o                         
 -38  21   1      46430.52      49951.88      1431.52 o                         
 -35  21   1       4514.83       3370.02       397.17 o                         
 -32  21   1      13515.73      15310.79       749.84 o                         
 -29  21   1      14187.75      12558.93       885.65 o                         
 -26  21   1      27797.82      24930.85      1015.54 o                         
 -23  21   1      26598.64      25323.23       728.65 o                         
 -20  21   1      43046.68      43526.45       976.93 o                         
 -17  21   1      34342.95      34802.75       678.48 o                         
 -14  21   1     307810.69     292283.91      3861.63 o                         
 -11  21   1      24399.93      27316.28       923.84 o                         
  -8  21   1     693381.12     696091.50     12045.22 o                         
  -5  21   1      23355.59      26859.06      1099.27 o                         
  -2  21   1      41393.07      36825.99       793.76 o                         
   1  21   1     158302.70     172135.94      2770.81 o                         
   4  21   1      84960.69      82723.04      2915.75 o                         
   7  21   1      24339.43      24911.04       768.35 o                         
  10  21   1       4168.88       4831.13       381.44 o                         
  13  21   1      16728.76      17358.10       687.73 o                         
  16  21   1        332.36        351.12       424.78 o                         
 -37  22   1       2671.32        943.61       415.40 o                         
 -34  22   1       7350.81       7075.12       534.04 o                         
 -31  22   1      24663.67      21448.87       942.56 o                         
 -28  22   1      29923.00      23594.36       802.44 o                         
 -25  22   1       7652.34       5800.71       378.58 o                         
 -22  22   1       2534.28       3127.41       328.65 o                         
 -19  22   1      61540.82      62736.54      1444.47 o                         
 -16  22   1      11374.89       9252.94       435.75 o                         
 -13  22   1      20538.16      19440.24       501.71 o                         
 -10  22   1     245245.11     256862.22      4055.27 o                         
  -7  22   1      58764.73      60676.29      1066.37 o                         
  -4  22   1      58428.62      58251.83      1106.01 o                         
  -1  22   1      29894.01      29386.41       938.80 o                         
   2  22   1      45689.71      48634.74      1451.02 o                         
   5  22   1        445.03       -259.64       259.64 o                         
   8  22   1      75138.15      77200.43      1526.46 o                         
  11  22   1        823.11        427.03       344.86 o                         
  14  22   1       4601.45       2886.47       444.08 o                         
 -36  23   1      17269.65      15421.15      1119.78 o                         
 -33  23   1      51927.04      47150.85      1275.38 o                         
 -30  23   1      12392.95      14853.94       947.92 o                         
 -27  23   1       1108.10       -106.45       329.66 o                         
 -24  23   1      22283.75      19860.99       815.19 o                         
 -21  23   1     346933.25     340849.25      7567.04 o                         
 -18  23   1      10042.49       7613.82       374.14 o                         
 -15  23   1     115884.43     119492.84      1860.78 o                         
 -12  23   1      21311.36      17901.75       612.45 o                         
  -9  23   1      65495.71      68613.52      1176.56 o                         
  -6  23   1     140142.73     141248.62      2296.52 o                         
  -3  23   1      25359.88      25133.15       650.48 o                         
   0  23   1      84299.42      89628.80      2477.70 o                         
   3  23   1     120292.16     118045.88      3558.94 o                         
   6  23   1      16167.53      16353.64       664.16 o                         
   9  23   1      33596.50      37710.75      1112.42 o                         
  12  23   1        503.88       -362.37       362.37 o                         
  15  23   1      17305.99      14083.20       830.45 o                         
 -38  24   1      15881.80      10869.66       854.46 o                         
 -35  24   1        506.40         83.57       375.10 o                         
 -32  24   1      12526.92       9254.30       572.24 o                         
 -29  24   1      62814.10      69151.15      1753.99 o                         
 -26  24   1      19403.68      19713.34       742.47 o                         
 -23  24   1      11580.87      11170.53       595.94 o                         
 -20  24   1       6273.13       6858.94       426.47 o                         
 -17  24   1      57145.82      58669.43      1079.51 o                         
 -14  24   1      27182.99      28514.52       671.04 o                         
 -11  24   1      28756.51      27496.55       663.53 o                         
  -8  24   1       7953.02       7671.29       538.12 o                         
  -5  24   1      93334.38      89769.78      1584.58 o                         
  -2  24   1       2725.43       1019.49       270.83 o                         
   1  24   1      25013.77      23884.51      1092.13 o                         
   4  24   1      13549.65      11954.58       586.20 o                         
   7  24   1      30350.47      31694.10       906.84 o                         
  10  24   1      27148.12      27200.72      1012.81 o                         
  13  24   1      15635.55      16732.41       851.00 o                         
 -37  25   1      11614.72       8596.70       596.08 o                         
 -34  25   1       2314.84       2453.85       424.75 o                         
 -31  25   1          3.78       -316.31       346.86 o                         
 -28  25   1        271.04        313.86       302.23 o                         
 -25  25   1      87861.32      92821.01      1874.46 o                         
 -22  25   1      81920.56      78198.99      1627.04 o                         
 -19  25   1       2382.29       1116.42       271.93 o                         
 -16  25   1      17274.18      15621.90       573.16 o                         
 -13  25   1      77834.18      76254.11      1313.00 o                         
 -10  25   1      28391.81      28351.09       671.98 o                         
  -7  25   1      70213.80      69397.51      1329.38 o                         
  -4  25   1      18567.74      15378.64       619.19 o                         
  -1  25   1      12198.13      13179.55      1161.19 o                         
   2  25   1      17371.92      15381.16       694.33 o                         
   5  25   1       5150.35       4621.66       379.19 o                         
   8  25   1      46771.34      46677.22      1302.81 o                         
  11  25   1      50246.84      55949.66      1487.68 o                         
 -36  26   1      23989.33      26663.66      1022.15 o                         
 -33  26   1       1304.59       1363.94       404.82 o                         
 -30  26   1       3372.75       1750.67       386.04 o                         
 -27  26   1        944.22        870.05       308.95 o                         
 -24  26   1      15276.51      13063.28       715.38 o                         
 -21  26   1      11282.39      10335.42       499.73 o                         
 -18  26   1       7232.24       6960.43       368.93 o                         
 -15  26   1      20862.02      24720.21       715.87 o                         
 -12  26   1        542.39        -64.60       212.68 o                         
  -9  26   1      28155.26      28225.39       792.77 o                         
  -6  26   1      38656.89      37092.26       958.41 o                         
  -3  26   1       2988.59       1705.75       352.31 o                         
   0  26   1      37424.67      34070.56      1113.02 o                         
   3  26   1       1632.92        719.49       291.42 o                         
   6  26   1      17418.10      18742.05       852.20 o                         
   9  26   1       7291.35       5828.84       544.01 o                         
 -35  27   1        147.28        365.54       391.23 o                         
 -32  27   1      33647.21      37552.68      1143.83 o                         
 -29  27   1      30420.81      28626.98      1040.10 o                         
 -26  27   1       4728.12       2787.06       355.13 o                         
 -23  27   1      38216.39      38460.46       956.77 o                         
 -20  27   1       2122.32        822.08       278.47 o                         
 -17  27   1     272053.97     282886.97      4087.44 o                         
 -14  27   1        211.66        276.86       256.67 o                         
 -11  27   1          1.51       -205.19       205.19 o                         
  -8  27   1      21753.65      21625.81       673.37 o                         
  -5  27   1      31198.65      34449.53      1303.47 o                         
  -2  27   1        121.87         55.20       319.21 o                         
   1  27   1      11311.07      10988.63       576.39 o                         
   4  27   1       5199.77       2679.45       374.06 o                         
   7  27   1     126666.62     141497.56      2801.11 o                         
  10  27   1       4903.09       5034.79       544.77 o                         
 -34  28   1          1.06        473.53       417.79 o                         
 -31  28   1        208.02       1146.96       383.10 o                         
 -28  28   1      45435.46      50323.98      1277.28 o                         
 -25  28   1          8.20       -242.64       275.98 o                         
 -22  28   1      94880.16      99241.85      1821.12 o                         
 -19  28   1       8124.81       6842.70       397.58 o                         
 -16  28   1      62492.48      66303.98      1243.48 o                         
 -13  28   1      24652.99      23584.79       663.76 o                         
 -10  28   1        143.80        -62.70       250.08 o                         
  -7  28   1       3947.23       2866.50       347.17 o                         
  -4  28   1       2681.52       2369.89       408.35 o                         
  -1  28   1       3859.03       2154.98       368.95 o                         
   2  28   1      13846.73      16291.02       703.26 o                         
   5  28   1       4433.40       3154.23       491.03 o                         
   8  28   1      22877.17      24026.37      1014.01 o                         
 -36  29   1       3634.20       2639.56       475.16 o                         
 -33  29   1      66755.88      64258.51      1590.93 o                         
 -30  29   1       6016.74       5490.79       449.14 o                         
 -27  29   1        152.49        -11.43       279.94 o                         
 -24  29   1       1413.45        840.33       272.57 o                         
 -21  29   1      12333.35      11981.57       587.25 o                         
 -18  29   1       4019.57       5207.58       347.79 o                         
 -15  29   1      34207.70      32361.83       870.94 o                         
 -12  29   1      20763.14      19081.67       667.35 o                         
  -9  29   1      14918.19      14277.62       656.51 o                         
  -6  29   1      22027.48      17481.03       840.96 o                         
  -3  29   1      14744.57      13887.44       856.53 o                         
   0  29   1      54910.25      59976.90      1462.74 o                         
   3  29   1      11281.68      10667.01       647.71 o                         
   6  29   1      14953.88      10953.04       688.38 o                         
 -35  30   1      16479.96      16947.66       861.01 o                         
 -32  30   1       4704.44       3752.92       455.24 o                         
 -29  30   1       7333.39       7165.88       484.11 o                         
 -26  30   1       5735.19       3420.68       363.20 o                         
 -23  30   1       8880.92       6914.35       451.13 o                         
 -20  30   1      74975.92      84139.74      1769.54 o                         
 -17  30   1        874.38       1678.23       311.72 o                         
 -14  30   1      41577.00      42485.18      1016.44 o                         
 -11  30   1      24763.78      23997.47       763.91 o                         
  -8  30   1       1902.17       1318.34       338.38 o                         
  -5  30   1      11585.97      10855.57       899.90 o                         
  -2  30   1        327.52        268.38       343.09 o                         
   1  30   1       3879.87       1999.25       400.92 o                         
   4  30   1       2063.34       1730.93       457.19 o                         
 -34  31   1      17585.08      16823.89       868.00 o                         
 -31  31   1      46810.83      43850.71      1320.14 o                         
 -28  31   1        223.22       -333.24       333.24 o                         
 -25  31   1      30095.90      31337.00       986.48 o                         
 -22  31   1       4684.91       4485.49       431.23 o                         
 -19  31   1      14480.03      15319.65       648.42 o                         
 -16  31   1        708.18       1293.16       304.87 o                         
 -13  31   1       1331.16       1439.63       304.90 o                         
 -10  31   1      87397.02      92971.07      2604.71 o                         
  -7  31   1      20382.10      23874.96      1651.15 o                         
  -4  31   1      59474.48      64200.73      1538.99 o                         
  -1  31   1         80.70       1677.93       436.81 o                         
   2  31   1      22108.46      20685.32       953.66 o                         
 -33  32   1      23923.27      26071.76      1066.83 o                         
 -30  32   1      20111.60      20705.79       945.37 o                         
 -27  32   1      25281.33      25292.17       994.14 o                         
 -24  32   1       1026.84       1388.75       348.42 o                         
 -21  32   1       5239.77       3683.61       400.25 o                         
 -18  32   1      10385.62       7972.72       469.56 o                         
 -15  32   1       2157.89        933.33       358.31 o                         
 -12  32   1      32235.75      34233.27      1039.27 o                         
  -9  32   1      11780.76       8180.64       595.49 o                         
  -6  32   1       6754.96       5259.81       486.88 o                         
  -3  32   1      14996.48      15177.03       932.83 o                         
   0  32   1       5366.68       5150.33       540.21 o                         
 -32  33   1       3027.69       1237.83       435.75 o                         
 -29  33   1       1445.00        746.95       432.32 o                         
 -26  33   1      27875.37      29125.96      1061.76 o                         
 -23  33   1      13492.59       9497.70       584.97 o                         
 -20  33   1       7061.86       6105.15       473.70 o                         
 -17  33   1       2470.37       1692.79       334.42 o                         
 -14  33   1       1977.20        772.41       337.95 o                         
 -11  33   1       8832.12       8580.36       547.25 o                         
  -8  33   1      49985.81      54577.07      1570.12 o                         
  -5  33   1       3962.26       2913.57       451.15 o                         
  -2  33   1      49361.88      53387.77      1444.78 o                         
 -31  34   1       2633.86       2503.55       479.13 o                         
 -28  34   1      33593.11      34904.98      1205.38 o                         
 -25  34   1     105738.64     114667.79      2373.37 o                         
 -22  34   1      13977.05       9244.23       602.48 o                         
 -19  34   1         43.20       -166.29       313.24 o                         
 -16  34   1      55233.79      55147.03      1400.91 o                         
 -13  34   1       7288.90       7145.08       527.88 o                         
 -10  34   1      11053.50       9325.63       653.25 o                         
  -7  34   1      15860.64      16643.04       932.52 o                         
  -4  34   1      12901.79      11339.93       699.24 o                         
 -30  35   1       2688.99       1558.60       441.11 o                         
 -27  35   1      35126.35      38917.53      1248.87 o                         
 -24  35   1      35736.52      30708.86      1082.08 o                         
 -21  35   1       1662.92        494.26       382.93 o                         
 -18  35   1      49222.63      52577.06      1373.62 o                         
 -15  35   1        552.29       -335.59       359.92 o                         
 -12  35   1      36743.77      36174.72      1278.24 o                         
  -9  35   1       9956.77       7522.98       570.48 o                         
  -6  35   1      11605.13      10965.26      1001.31 o                         
 -29  36   1      22642.84      24950.04      1089.20 o                         
 -26  36   1      38871.77      42624.47      1320.21 o                         
 -23  36   1       2069.90        299.38       393.89 o                         
 -20  36   1      47692.79      51785.57      1448.37 o                         
 -17  36   1       9167.71       9622.59       607.07 o                         
 -14  36   1      41083.00      46303.39      1496.98 o                         
 -11  36   1      14297.53      13079.19      1007.39 o                         
  -8  36   1       1714.84       1298.79       419.87 o                         
 -25  37   1        986.62        137.14       406.35 o                         
 -22  37   1        133.24       -364.90       364.90 o                         
 -19  37   1          6.44       1194.66       373.41 o                         
 -16  37   1      12272.30      10955.15       589.11 o                         
 -13  37   1        782.02        799.89       399.52 o                         
 -10  37   1      12124.83      10135.61       644.44 o                         
 -24  38   1        650.35       -109.12       496.19 o                         
 -21  38   1      11387.99      13192.01       917.89 o                         
 -18  38   1      40814.80      44804.80      1214.84 o                         
 -15  38   1      10523.74      11372.79       683.17 o                         
   0   1   2        280.69          0.00         9.03 o                         
   1   2   2       2064.66       1943.17        75.99 o                         
  -4   3   2        232.35        912.64        54.90 o                         
  -1   3   2        381.11        866.47        51.71 o                         
   2   3   2      41171.91      39932.30       654.49 o                         
  -6   4   2     419862.12     433604.44      7395.72 o                         
  -3   4   2        295.02        546.43        49.90 o                         
   0   4   2      40019.53      39694.95       484.55 o                         
   3   4   2      43942.26      44848.43       622.86 o                         
  -8   5   2      42806.72      34205.19       634.56 o                         
  -5   5   2       4361.05       5409.26       110.94 o                         
  -2   5   2     300925.94     326473.94      4480.71 o                         
   1   5   2        711.35       1102.15        80.48 o                         
   4   5   2     331950.62     356906.50      4799.64 o                         
 -10   6   2      14205.69      10277.17       382.57 o                         
  -7   6   2       2708.05       4380.20       173.38 o                         
  -4   6   2     808307.25     841034.00     15290.10 o                         
  -1   6   2       4414.43       4153.80       118.06 o                         
   2   6   2     215127.28     197733.55      2724.28 o                         
   5   6   2     460432.81     477778.38      6873.38 o                         
 -12   7   2       9562.18       8793.07       248.38 o                         
  -9   7   2     824374.44     805249.88     11502.78 o                         
  -6   7   2     222771.08     220633.12      3278.90 o                         
  -3   7   2     117000.38     127201.32      1561.02 o                         
   0   7   2       2222.56       2522.43       154.10 o                         
   3   7   2     190602.95     184242.55      3125.08 o                         
   6   7   2      43584.43      43793.06       761.65 o                         
 -14   8   2     108105.45     121479.82      1746.15 o                         
 -11   8   2      20200.90      28079.84       524.70 o                         
  -8   8   2     143149.20     151615.95      3239.84 o                         
  -5   8   2      12014.72      13611.02       250.20 o                         
  -2   8   2      70608.52      59821.30       881.19 o                         
   1   8   2      16845.63      18838.20       343.52 o                         
   4   8   2      34615.63      26598.39       504.53 o                         
   7   8   2     217892.88     214473.36      3194.63 o                         
 -16   9   2       4853.37       4487.03       347.26 o                         
 -13   9   2     214709.12     228191.69      4195.33 o                         
 -10   9   2      25390.03      28744.26       484.01 o                         
  -7   9   2       2195.77       1772.58        90.09 o                         
  -4   9   2       1642.15       1697.12        79.44 o                         
  -1   9   2       6319.43       7550.87       209.85 o                         
   2   9   2     179625.48     192844.97      2665.63 o                         
   5   9   2       8813.15       8414.27       326.60 o                         
   8   9   2      90973.62      91940.08      1388.36 o                         
 -18  10   2      24706.80      23928.55       558.38 o                         
 -15  10   2      10055.32       9542.82       532.10 o                         
 -12  10   2       7138.20       6185.26       300.08 o                         
  -9  10   2      40407.71      42403.41       657.58 o                         
  -6  10   2     775120.56     759864.81     11778.82 o                         
  -3  10   2      81607.51      78634.62      1069.32 o                         
   0  10   2     591085.44     540139.12     11761.38 o                         
   3  10   2      14142.61      13551.57       318.14 o                         
   6  10   2     224684.62     217214.92      3556.42 o                         
   9  10   2       8807.55      11807.48       339.00 o                         
 -20  11   2       6575.07       6378.11       339.53 o                         
 -17  11   2      84018.32      95793.78      1452.54 o                         
 -14  11   2     199572.86     201328.62      3179.97 o                         
 -11  11   2     186418.34     182807.12      2800.05 o                         
  -8  11   2       4084.67       4302.19       148.05 o                         
  -5  11   2     119901.73     108962.58      1665.94 o                         
  -2  11   2      32774.25      36986.60       527.75 o                         
   1  11   2      49837.67      53198.68       839.78 o                         
   4  11   2     635613.50     623289.31      8391.20 o                         
   7  11   2      29633.41      26641.50       526.34 o                         
  10  11   2     140536.50     139069.98      2236.41 o                         
 -22  12   2      20071.97      21929.02       548.98 o                         
 -19  12   2      37035.58      39109.29       736.28 o                         
 -16  12   2      97455.66      92502.28      1394.53 o                         
 -13  12   2     291940.75     291377.00      4965.02 o                         
 -10  12   2     319271.53     328158.47      4454.82 o                         
  -7  12   2        135.88        566.26       107.81 o                         
  -4  12   2     513911.19     521105.91      6588.63 o                         
  -1  12   2     465260.47     468689.41      7450.87 o                         
   2  12   2     308663.47     349286.78      4771.14 o                         
   5  12   2       4208.87       3600.54       323.51 o                         
   8  12   2        429.15         -1.09       123.30 o                         
  11  12   2      42379.22      42357.93       835.37 o                         
 -24  13   2      23947.44      22270.45       587.31 o                         
 -21  13   2     568156.19     573910.38      8264.08 o                         
 -18  13   2       9633.89       9810.62       332.92 o                         
 -15  13   2     129446.42     134286.33      1938.87 o                         
 -12  13   2       4396.32       4098.29       369.88 o                         
  -9  13   2       2887.27       2478.21       165.49 o                         
  -6  13   2       8820.01       8198.92       267.28 o                         
  -3  13   2     390306.06     378126.56      5887.09 o                         
   0  13   2      29232.27      30323.80       722.95 o                         
   3  13   2      56515.24      60654.67       930.34 o                         
   6  13   2     103369.12     102861.32      1554.24 o                         
   9  13   2      14575.15      12507.21       459.98 o                         
  12  13   2      45343.32      44814.91      1105.78 o                         
 -26  14   2         83.62          2.52       224.51 o                         
 -23  14   2      53260.52      51073.46       945.40 o                         
 -20  14   2      99271.79      98380.75      1535.64 o                         
 -17  14   2        569.41        941.92       210.52 o                         
 -14  14   2     221364.91     225977.70      4264.48 o                         
 -11  14   2      44655.64      45548.45       854.95 o                         
  -8  14   2        675.96       1211.77       129.38 o                         
  -5  14   2      35129.33      34327.61       554.65 o                         
  -2  14   2      63858.32      68259.56      1492.67 o                         
   1  14   2      81911.79      84876.30      1298.36 o                         
   4  14   2      25463.21      23351.18       494.93 o                         
   7  14   2      26546.98      23891.76       521.12 o                         
  10  14   2     136362.70     134408.67      2065.27 o                         
  13  14   2     123402.46     129423.45      2054.49 o                         
 -28  15   2      47173.56      43128.53       918.88 o                         
 -25  15   2        424.47       -226.36       226.36 o                         
 -22  15   2      31125.36      32329.01       735.68 o                         
 -19  15   2     657903.62     664867.44     12120.45 o                         
 -16  15   2        329.29        893.88       176.65 o                         
 -13  15   2       5861.69       5361.33       386.12 o                         
 -10  15   2     592377.44     596525.31      7179.84 o                         
  -7  15   2     125683.76     119190.00      1736.05 o                         
  -4  15   2      37779.26      38123.39       612.64 o                         
  -1  15   2     252447.75     254885.94      4615.82 o                         
   2  15   2     141529.03     145595.55      2115.06 o                         
   5  15   2      57798.30      59161.02       988.50 o                         
   8  15   2      98254.44     101770.54      1615.09 o                         
  11  15   2      11791.19      17087.40       593.32 o                         
  14  15   2      10275.92      10779.90       493.78 o                         
 -30  16   2      22076.46      21713.06       642.41 o                         
 -27  16   2      23409.13      20278.54       606.31 o                         
 -24  16   2      85377.54      80998.87      1346.54 o                         
 -21  16   2      18984.23      18875.17       521.13 o                         
 -18  16   2        308.76        329.25       153.68 o                         
 -15  16   2      72246.41      77039.80      1275.42 o                         
 -12  16   2     384075.75     374263.94      5099.80 o                         
  -9  16   2      29391.88      27472.33       540.03 o                         
  -6  16   2      15715.67      17394.64       458.21 o                         
  -3  16   2       6052.67       7112.58       386.87 o                         
   0  16   2        903.99        539.88       159.87 o                         
   3  16   2     106360.50     110004.03      1575.81 o                         
   6  16   2       5909.83       5621.75       318.99 o                         
   9  16   2      84282.63      85408.27      1459.33 o                         
  12  16   2      35152.96      31364.99       782.58 o                         
  15  16   2        289.89        583.58       284.26 o                         
 -32  17   2       2640.62       1945.53       335.72 o                         
 -29  17   2       9264.80       7881.24       395.26 o                         
 -26  17   2      42751.05      41325.93       856.45 o                         
 -23  17   2     176320.86     170663.58      2695.67 o                         
 -20  17   2      15228.47      14453.16       466.53 o                         
 -17  17   2     151839.77     154047.77      2392.17 o                         
 -14  17   2     349667.72     340316.22      5535.93 o                         
 -11  17   2       3166.93       2747.17       195.16 o                         
  -8  17   2      26627.87      31456.34       597.57 o                         
  -5  17   2      98440.53     104870.37      1470.04 o                         
  -2  17   2     400471.03     386280.72      5671.92 o                         
   1  17   2     163590.48     164197.20      2383.60 o                         
   4  17   2     178798.78     181091.89      2618.17 o                         
   7  17   2       3466.60       2481.32       449.86 o                         
  10  17   2     192663.84     196705.83      2952.29 o                         
  13  17   2      16334.57      17283.78       606.96 o                         
  16  17   2          2.41        -76.50       282.98 o                         
 -34  18   2       3977.08       2626.71       386.97 o                         
 -31  18   2       8277.08       6720.04       473.33 o                         
 -28  18   2      73718.00      77137.41      1360.36 o                         
 -25  18   2      72682.39      71116.34      1232.13 o                         
 -22  18   2      53395.03      48485.07       960.95 o                         
 -19  18   2      16555.16      15658.82       451.63 o                         
 -16  18   2      19927.47      19636.03       484.90 o                         
 -13  18   2      82320.93      84428.05      1155.83 o                         
 -10  18   2      94077.81      99673.52      1418.11 o                         
  -7  18   2     194620.80     197116.64      2811.53 o                         
  -4  18   2      28302.42      27456.60       579.83 o                         
  -1  18   2      14217.66      15922.71       485.05 o                         
   2  18   2      49987.30      49241.39       836.51 o                         
   5  18   2       5728.23       2622.99       370.92 o                         
   8  18   2       1569.37        724.98       250.44 o                         
  11  18   2      32608.48      37483.80       870.57 o                         
  14  18   2      38379.95      39788.77       943.74 o                         
  17  18   2      51228.35      47907.63      1191.98 o                         
 -36  19   2      38195.36      39149.46      1085.99 o                         
 -33  19   2      21963.96      24259.63       818.70 o                         
 -30  19   2      30384.45      31706.94       942.02 o                         
 -27  19   2       9444.45      11240.77       494.91 o                         
 -24  19   2      12014.62      12130.92       623.66 o                         
 -21  19   2       8281.87       9987.60       620.91 o                         
 -18  19   2       7115.21       5025.58       293.85 o                         
 -15  19   2       2405.65       2236.17       200.43 o                         
 -12  19   2     189970.00     184939.47      2495.56 o                         
  -9  19   2     102530.22     106363.95      1617.16 o                         
  -6  19   2     587250.19     602704.75      7692.47 o                         
  -3  19   2      33088.77      32515.80       717.87 o                         
   0  19   2       2560.17       3401.02       249.00 o                         
   3  19   2      34329.54      36017.51       715.79 o                         
   6  19   2      10269.53       6634.26       414.98 o                         
   9  19   2        143.04       -101.31       241.81 o                         
  12  19   2      39863.07      39867.16       917.01 o                         
  15  19   2       9154.74       8957.72       476.50 o                         
  18  19   2        693.77       1121.91       413.27 o                         
 -38  20   2       1435.44       3976.70       478.54 o                         
 -35  20   2       1590.03        866.30       347.06 o                         
 -32  20   2      71151.80      73822.71      1666.48 o                         
 -29  20   2       1242.14       1770.75       281.62 o                         
 -26  20   2      11047.74       9824.87       912.87 o                         
 -23  20   2        774.87        252.31       236.59 o                         
 -20  20   2      30097.23      31339.12       699.69 o                         
 -17  20   2          8.41        -66.21       136.81 o                         
 -14  20   2      53339.87      56322.41       836.22 o                         
 -11  20   2      10737.03      10725.92       352.39 o                         
  -8  20   2     127753.37     136847.61      2042.69 o                         
  -5  20   2     100574.16      96839.71      1510.99 o                         
  -2  20   2      90922.20      85233.93      1469.48 o                         
   1  20   2      50268.18      53792.48      1030.17 o                         
   4  20   2      38424.52      41415.65      1029.26 o                         
   7  20   2      24452.32      25339.63       705.57 o                         
  10  20   2      55187.98      60434.22      1461.45 o                         
  13  20   2       2857.29       3005.44       350.65 o                         
  16  20   2       3065.13       1919.80       368.72 o                         
 -37  21   2      22651.38      25890.26      1019.92 o                         
 -34  21   2       2167.52       1984.33       363.80 o                         
 -31  21   2       3505.11       3350.51       381.15 o                         
 -28  21   2       3826.45       3702.95       353.57 o                         
 -25  21   2      73426.14      75677.45      1532.95 o                         
 -22  21   2       2244.54       1424.95       244.53 o                         
 -19  21   2      37926.83      38941.27       821.89 o                         
 -16  21   2     114446.55     112722.34      1752.75 o                         
 -13  21   2         58.28       -173.90       173.90 o                         
 -10  21   2          3.01        562.86       236.27 o                         
  -7  21   2     151478.52     154054.00      2289.53 o                         
  -4  21   2     373337.75     362095.16      5395.07 o                         
  -1  21   2      51440.84      53150.32      1025.08 o                         
   2  21   2      49485.11      57375.60      1421.23 o                         
   5  21   2     104046.59     102252.69      2198.50 o                         
   8  21   2       4960.12       3821.76       324.46 o                         
  11  21   2      18866.48      22708.33       712.78 o                         
  14  21   2       7452.10       5357.96       441.94 o                         
  17  21   2      62210.79      67059.43      1659.68 o                         
 -36  22   2       8663.97       6816.32       541.65 o                         
 -33  22   2      20217.74      17897.95       817.49 o                         
 -30  22   2      81081.88      82129.61      1758.12 o                         
 -27  22   2       5545.24       4601.20       395.08 o                         
 -24  22   2       5239.26       3915.85       519.01 o                         
 -21  22   2      16393.79      16609.58       716.07 o                         
 -18  22   2       1652.66       1081.53       233.42 o                         
 -15  22   2       8108.73       4876.42       361.74 o                         
 -12  22   2      69242.59      77590.20      1286.47 o                         
  -9  22   2      33775.66      35132.44       731.47 o                         
  -6  22   2      50036.66      50287.35       929.78 o                         
  -3  22   2      46214.64      40191.44       851.98 o                         
   0  22   2      13504.73      14360.40       580.35 o                         
   3  22   2       9410.82       6131.55       488.42 o                         
   6  22   2      19665.96      18837.62       690.09 o                         
   9  22   2      11084.57      10416.65       528.92 o                         
  12  22   2      11465.82       8442.38       565.92 o                         
  15  22   2       1937.29       1416.96       466.23 o                         
 -38  23   2      19543.82      20928.38       939.70 o                         
 -35  23   2        791.52        154.18       369.09 o                         
 -32  23   2       3300.55       3241.06       426.13 o                         
 -29  23   2       2136.29       1593.68       367.73 o                         
 -26  23   2       7711.57       6043.78       427.15 o                         
 -23  23   2     196695.55     208375.36      3914.24 o                         
 -20  23   2     116784.94     115763.76      2548.91 o                         
 -17  23   2       2980.30       2192.12       238.34 o                         
 -14  23   2     127199.87     123899.52      1909.95 o                         
 -11  23   2      14725.21      15100.75       474.65 o                         
  -8  23   2      51869.16      55130.57       997.82 o                         
  -5  23   2      27610.40      26113.27       680.41 o                         
  -2  23   2        394.58         59.15       230.57 o                         
   1  23   2     252016.62     269253.00      4573.56 o                         
   4  23   2       5810.43       4711.66       462.63 o                         
   7  23   2        774.51        613.75       281.80 o                         
  10  23   2       7847.29       6195.94       496.67 o                         
  13  23   2       9931.99       8216.83       577.77 o                         
 -37  24   2       2963.06       2015.77       429.59 o                         
 -34  24   2       3406.99       2633.24       423.09 o                         
 -31  24   2      42458.84      43585.53      1200.18 o                         
 -28  24   2       1259.48       1506.91       347.05 o                         
 -25  24   2      49038.66      45316.05      1220.14 o                         
 -22  24   2        731.41        301.53       307.19 o                         
 -19  24   2      27606.20      25203.34       710.44 o                         
 -16  24   2        164.66        163.11       200.05 o                         
 -13  24   2      68944.87      63938.32      1138.89 o                         
 -10  24   2      38999.31      38036.15       783.03 o                         
  -7  24   2      92251.77      87314.40      1577.25 o                         
  -4  24   2        791.00        216.23       270.11 o                         
  -1  24   2       8169.20       5491.40       467.50 o                         
   2  24   2        623.51        333.90       353.04 o                         
   5  24   2       7429.42       7699.74       441.93 o                         
   8  24   2        650.81         19.93       323.10 o                         
  11  24   2      11891.24      11949.64       682.98 o                         
  14  24   2         32.54       -201.04       500.74 o                         
 -36  25   2          4.25       -353.32       353.32 o                         
 -33  25   2       8799.38       6651.47       525.50 o                         
 -30  25   2       4573.40       3917.36       438.71 o                         
 -27  25   2        101.49        -96.44       307.84 o                         
 -24  25   2      37860.30      33846.66       965.91 o                         
 -21  25   2     145837.59     152584.77      2534.73 o                         
 -18  25   2      24330.10      22719.14       673.29 o                         
 -15  25   2     108186.83     107027.05      1722.15 o                         
 -12  25   2      26630.30      24524.15       754.07 o                         
  -9  25   2      55713.18      49808.62       951.71 o                         
  -6  25   2      17775.12      15515.94       554.79 o                         
  -3  25   2      16275.05      12406.46       688.82 o                         
   0  25   2      12699.84      16028.83       724.09 o                         
   3  25   2      35821.18      31643.09       945.32 o                         
   6  25   2      11157.23       9733.87       506.27 o                         
   9  25   2     130628.61     150003.00      2902.37 o                         
  12  25   2      10033.13       9478.31       669.70 o                         
 -35  26   2       2784.22       2824.99       448.82 o                         
 -32  26   2       5540.34       4209.71       462.73 o                         
 -29  26   2       9059.50       6418.80       507.56 o                         
 -26  26   2      47308.77      45875.42      1221.29 o                         
 -23  26   2       3022.93       2138.09       315.30 o                         
 -20  26   2       8857.46       7438.18       410.12 o                         
 -17  26   2      18937.61      20651.85       628.20 o                         
 -14  26   2       5795.41       4915.89       318.00 o                         
 -11  26   2       4732.07       2630.78       266.05 o                         
  -8  26   2      75897.38      71679.20      1369.87 o                         
  -5  26   2      17318.69      12912.98       944.90 o                         
  -2  26   2      40963.03      38258.12      1164.34 o                         
   1  26   2       1823.89        186.15       340.49 o                         
   4  26   2       1823.62        557.08       284.55 o                         
   7  26   2       6495.24       4347.85       490.46 o                         
  10  26   2      31683.08      35620.62      1189.50 o                         
 -37  27   2      13044.81      13167.82       712.49 o                         
 -34  27   2      29499.40      28242.85      1032.13 o                         
 -31  27   2      75554.02      78951.66      1919.09 o                         
 -28  27   2       5203.52       6838.06       481.99 o                         
 -25  27   2      39175.48      37649.72      1085.22 o                         
 -22  27   2      18652.66      19296.02       686.54 o                         
 -19  27   2      17622.59      14848.14       581.03 o                         
 -16  27   2      26694.45      26167.63       783.78 o                         
 -13  27   2      50169.59      45422.52       999.72 o                         
 -10  27   2      39411.98      34649.06       796.90 o                         
  -7  27   2        397.87        280.47       292.39 o                         
  -4  27   2      20098.16      17114.85       733.28 o                         
  -1  27   2       6516.54       6449.45       478.55 o                         
   2  27   2      10306.91       8302.89       510.66 o                         
   5  27   2      27110.52      25594.52       881.60 o                         
   8  27   2      27934.52      27384.30      1310.16 o                         
 -36  28   2      17389.44      16750.84      1138.47 o                         
 -33  28   2       1927.01       3056.37       492.99 o                         
 -30  28   2        235.83         60.87       336.82 o                         
 -27  28   2      10102.29       9094.84       483.02 o                         
 -24  28   2      20981.30      23895.83       759.79 o                         
 -21  28   2       2052.00       1471.10       297.47 o                         
 -18  28   2      63046.98      67312.56      1502.48 o                         
 -15  28   2       5874.40       4784.33       355.48 o                         
 -12  28   2      26269.18      25599.37       759.36 o                         
  -9  28   2       7421.57       6177.73       382.40 o                         
  -6  28   2       1554.24       1277.35       348.19 o                         
  -3  28   2      12097.11      10900.05       648.62 o                         
   0  28   2       5598.32       4027.21       467.91 o                         
   3  28   2        823.94       -310.36       310.36 o                         
   6  28   2       3370.44       2959.77       486.83 o                         
 -35  29   2      21102.95      17179.90      1274.51 o                         
 -32  29   2      21270.39      24785.15       914.48 o                         
 -29  29   2      20736.84      20184.00       781.18 o                         
 -26  29   2       4416.40       3169.21       370.53 o                         
 -23  29   2      16407.08      13701.89       704.04 o                         
 -20  29   2         66.12         91.72       299.61 o                         
 -17  29   2      71848.87      68347.27      1386.02 o                         
 -14  29   2       1203.08        755.96       276.22 o                         
 -11  29   2      17760.11      19148.93       668.30 o                         
  -8  29   2      50112.38      52342.68      1261.69 o                         
  -5  29   2      65174.59      69931.55      1730.62 o                         
  -2  29   2      13369.35      10250.44       633.03 o                         
   1  29   2       4783.15       3250.22       420.70 o                         
   4  29   2       3124.91       2118.46       447.77 o                         
   7  29   2      25854.68      28081.31      1068.30 o                         
 -34  30   2        686.52       1151.00       430.41 o                         
 -31  30   2      38986.23      42265.14      1289.18 o                         
 -28  30   2       1311.42        613.78       348.13 o                         
 -25  30   2       7918.77       7497.21       502.05 o                         
 -22  30   2      88250.55      92607.65      1921.43 o                         
 -19  30   2       4191.09       2819.45       389.05 o                         
 -16  30   2      80368.64      75454.25      1501.97 o                         
 -13  30   2      11300.92      10251.59       713.15 o                         
 -10  30   2        498.73       -284.15       284.15 o                         
  -7  30   2      31056.80      35625.75      1180.40 o                         
  -4  30   2        567.59        576.13       391.87 o                         
  -1  30   2       1645.40       1249.49       382.94 o                         
   2  30   2      11188.17       9345.90       577.16 o                         
   5  30   2         11.27       -362.84       362.84 o                         
 -33  31   2      68785.66      75524.66      1821.37 o                         
 -30  31   2       7757.03       5224.47       545.55 o                         
 -27  31   2      22385.88      21758.79       902.45 o                         
 -24  31   2      16405.08      18444.05       781.17 o                         
 -21  31   2        358.06       -183.46       295.19 o                         
 -18  31   2      29210.58      28213.19       840.06 o                         
 -15  31   2       6289.67       4030.55       368.42 o                         
 -12  31   2      27607.52      25654.11       872.88 o                         
  -9  31   2      33330.80      34005.04      1025.51 o                         
  -6  31   2       3656.15       2999.16       462.00 o                         
  -3  31   2       7525.96       7076.71       535.67 o                         
   0  31   2     105686.01     109719.45      2316.56 o                         
   3  31   2        824.30        296.68       377.79 o                         
 -32  32   2        637.21        107.36       422.75 o                         
 -29  32   2        131.09       -376.02       376.02 o                         
 -26  32   2      49200.23      47689.00      1420.18 o                         
 -23  32   2      25688.85      25121.82       908.07 o                         
 -20  32   2        988.34       1244.08       344.58 o                         
 -17  32   2       1517.18       2116.90       342.60 o                         
 -14  32   2       1070.78        640.06       293.77 o                         
 -11  32   2      16961.35      14257.54       963.54 o                         
  -8  32   2        247.28       -357.79       357.79 o                         
  -5  32   2      14374.80      16105.58       882.77 o                         
  -2  32   2      24534.09      26971.18      1034.41 o                         
   1  32   2       2351.77        885.65       426.44 o                         
 -31  33   2        430.21       -392.49       392.49 o                         
 -28  33   2      31790.98      32344.97      1145.84 o                         
 -25  33   2      26929.66      28560.84      1037.60 o                         
 -22  33   2       9614.84       7777.83       528.46 o                         
 -19  33   2       1418.79       1051.76       351.93 o                         
 -16  33   2      34623.82      34014.92       957.57 o                         
 -13  33   2       3485.93       1976.18       387.89 o                         
 -10  33   2      96527.66      99223.90      2508.61 o                         
  -7  33   2         35.49       -374.32       374.32 o                         
  -4  33   2      54440.94      54629.11      1439.59 o                         
  -1  33   2      11192.60       9986.20       587.28 o                         
 -30  34   2       5449.79       4717.70       531.79 o                         
 -27  34   2      59476.66      67916.54      1673.47 o                         
 -24  34   2      27404.00      29742.31      1115.23 o                         
 -21  34   2      12184.36      10414.59       615.46 o                         
 -18  34   2      34726.42      38692.87      1054.65 o                         
 -15  34   2       2861.22       2902.04       425.64 o                         
 -12  34   2      10409.89      10338.33       597.78 o                         
  -9  34   2        101.32        298.76       412.21 o                         
  -6  34   2       5094.94       4709.26       501.28 o                         
  -3  34   2      12523.23      13144.53       818.91 o                         
 -29  35   2      25646.43      24652.03      1019.38 o                         
 -26  35   2      62527.23      69246.76      1716.57 o                         
 -23  35   2        988.28       -244.57       384.94 o                         
 -20  35   2      20567.32      17657.32       821.62 o                         
 -17  35   2       2797.69       3121.09       457.50 o                         
 -14  35   2        855.66       1615.37       407.69 o                         
 -11  35   2       4649.43       4272.48       530.85 o                         
  -8  35   2        135.82       -224.31       353.83 o                         
  -5  35   2       1437.47         92.46       383.74 o                         
 -28  36   2      28708.22      27015.75      1062.80 o                         
 -25  36   2      18863.15      17448.10      1423.77 o                         
 -22  36   2       3691.39       2855.54       438.05 o                         
 -19  36   2          4.65        636.71       425.10 o                         
 -16  36   2      98664.78     103766.01      2187.94 o                         
 -13  36   2      11104.21       9793.13       696.05 o                         
 -10  36   2       8063.71       8104.60       596.87 o                         
  -7  36   2       2775.10       1853.99       399.34 o                         
 -27  37   2       1310.89       1067.30       433.68 o                         
 -24  37   2      19674.65      18803.11       901.32 o                         
 -21  37   2       1309.03       1212.18       445.17 o                         
 -18  37   2      27437.75      32664.18      1108.34 o                         
 -15  37   2        842.93        660.22       452.91 o                         
 -12  37   2       5920.99       5427.83       518.88 o                         
 -23  38   2       3299.25       2464.65       532.10 o                         
 -20  38   2      57184.09      59345.99      2122.99 o                         
 -17  38   2        155.85        677.31       465.63 o                         
 -14  38   2          2.55       -565.63       666.74 o                         
   1   1   3       3954.66       2207.28        61.37 o                         
  -1   2   3       5395.48       2506.27       117.43 o                         
   2   2   3     338386.91     362980.12      4318.99 o                         
  -3   3   3       1273.27       2380.45        52.34 o                         
   0   3   3      32074.79      36426.82       397.01 o                         
   3   3   3       3359.46       3896.47       152.31 o                         
  -5   4   3      14085.25      23305.80       320.93 o                         
  -2   4   3     183212.67     203147.55      2729.75 o                         
   1   4   3      49479.17      72064.41      1268.65 o                         
   4   4   3     207923.48     247007.75      3577.85 o                         
  -7   5   3     696908.44     691281.38     14117.33 o                         
  -4   5   3      21401.72      23933.23       615.31 o                         
  -1   5   3      51190.28      62340.14       780.63 o                         
   2   5   3     138323.73     137828.00      2463.42 o                         
   5   5   3     122122.62     128828.01      1931.16 o                         
  -9   6   3      66999.66      67265.98      1052.40 o                         
  -6   6   3      78312.39      81515.42      1391.06 o                         
  -3   6   3     591836.56     565123.50      6987.09 o                         
   0   6   3    2488531.25    2341659.75     34859.31 o                         
   3   6   3      70075.95      84887.06      1225.43 o                         
   6   6   3      78857.00      76785.18      1216.43 o                         
 -11   7   3    2728784.75    2711861.00     43900.02 o                         
  -8   7   3     376334.28     398321.97      5349.20 o                         
  -5   7   3      17674.97      23565.47       445.48 o                         
  -2   7   3      47044.02      54191.99       632.61 o                         
   1   7   3      13548.96       9506.78       212.89 o                         
   4   7   3       7334.46      10457.37       256.85 o                         
   7   7   3      45331.09      46051.59       807.10 o                         
 -13   8   3      32424.75      28895.24       515.86 o                         
 -10   8   3     268966.03     279093.75      5563.20 o                         
  -7   8   3      93627.13      94175.05      1327.44 o                         
  -4   8   3     103975.26      80113.55      1012.12 o                         
  -1   8   3      67672.36      86032.88      1401.08 o                         
   2   8   3     488718.00     469815.69      8044.35 o                         
   5   8   3     242665.75     277171.03      4063.96 o                         
   8   8   3       3675.15       2731.10       166.37 o                         
 -15   9   3      36684.96      37565.60       795.10 o                         
 -12   9   3     269076.34     264043.97      4782.00 o                         
  -9   9   3     573587.06     556317.12     10193.05 o                         
  -6   9   3     342204.91     317979.16      4284.69 o                         
  -3   9   3      66148.67      71164.39       868.42 o                         
   0   9   3      12412.76      10659.14       274.46 o                         
   3   9   3     335267.50     348626.25      4473.33 o                         
   6   9   3     144755.20     142436.23      2183.19 o                         
   9   9   3       1231.33       1610.60       146.85 o                         
 -17  10   3       2104.89       1542.94       235.12 o                         
 -14  10   3      65838.74      60025.04      1012.71 o                         
 -11  10   3      41057.39      39053.85       686.06 o                         
  -8  10   3       4999.40       5855.00       247.51 o                         
  -5  10   3        843.74       1371.42        84.10 o                         
  -2  10   3     763958.31     728717.00      9463.37 o                         
   1  10   3      19532.99      16508.53       366.45 o                         
   4  10   3     504899.94     491828.38      8544.19 o                         
   7  10   3      23276.05      25726.45       588.59 o                         
  10  10   3        904.67        605.51       169.61 o                         
 -19  11   3     294849.91     303477.62      4525.80 o                         
 -16  11   3        936.07        929.94       148.41 o                         
 -13  11   3      42063.12      41046.41       685.67 o                         
 -10  11   3     235690.88     234355.12      5235.22 o                         
  -7  11   3     133658.83     145476.94      2321.96 o                         
  -4  11   3      28607.43      27106.66       471.96 o                         
  -1  11   3      21949.25      17961.00       358.75 o                         
   2  11   3     923870.00     912792.75     12197.75 o                         
   5  11   3       1061.75       1259.77       161.07 o                         
   8  11   3      54329.45      57271.45      1114.65 o                         
  11  11   3       4620.96       2796.11       251.84 o                         
 -21  12   3      38122.72      37322.53       976.27 o                         
 -18  12   3       3327.14       2401.29       176.79 o                         
 -15  12   3     114089.27     118150.61      1725.23 o                         
 -12  12   3      16371.24      23178.32       619.67 o                         
  -9  12   3       5436.55       3998.52       189.50 o                         
  -6  12   3     770925.62     764801.62     12896.51 o                         
  -3  12   3     253959.33     255290.45      4521.82 o                         
   0  12   3     152304.30     126962.57      2241.45 o                         
   3  12   3      59169.94      54547.71       844.74 o                         
   6  12   3        638.88        426.16       205.67 o                         
   9  12   3      16477.72      17829.53       418.01 o                         
  12  12   3      34293.91      33418.19       732.00 o                         
 -23  13   3      12364.92      11731.75       420.60 o                         
 -20  13   3        153.24        346.77       168.78 o                         
 -17  13   3     210762.84     218553.52      3349.31 o                         
 -14  13   3     103060.98      97757.38      1443.53 o                         
 -11  13   3      31993.70      39327.71       732.14 o                         
  -8  13   3      60243.34      59323.98       804.52 o                         
  -5  13   3      54476.78      60448.25       938.47 o                         
  -2  13   3     184746.08     175482.62      2468.07 o                         
   1  13   3        406.07        451.30       127.51 o                         
   4  13   3     262470.62     270743.75      3905.45 o                         
   7  13   3       5309.01       6144.45       252.48 o                         
  10  13   3        140.19        177.48       177.99 o                         
  13  13   3      75778.36      71185.02      1265.48 o                         
 -25  14   3       5409.87       3555.72       281.41 o                         
 -22  14   3      67595.25      65145.88      1112.22 o                         
 -19  14   3      27916.50      29031.93       631.30 o                         
 -16  14   3      12791.17      13912.06       405.90 o                         
 -13  14   3      63760.12      68630.80      1129.93 o                         
 -10  14   3     881775.75     884050.50     10627.57 o                         
  -7  14   3      10436.85      11481.82       302.50 o                         
  -4  14   3     147931.38     143705.23      1921.92 o                         
  -1  14   3     246872.98     230579.69      4623.66 o                         
   2  14   3     324342.44     334149.50      5657.79 o                         
   5  14   3      36217.40      38442.53       705.94 o                         
   8  14   3      67735.07      75692.39      1289.89 o                         
  11  14   3     141064.55     151297.03      2314.36 o                         
  14  14   3       5268.51       4305.07       320.93 o                         
 -27  15   3      88302.80      90608.22      1533.08 o                         
 -24  15   3        661.46        330.28       185.76 o                         
 -21  15   3     674225.69     674983.69      9161.11 o                         
 -18  15   3        135.22        312.13       137.02 o                         
 -15  15   3     257831.94     260934.08      4203.33 o                         
 -12  15   3     364314.00     367261.12      4989.24 o                         
  -9  15   3      70082.95      72585.37       978.75 o                         
  -6  15   3      31924.20      25964.14       500.54 o                         
  -3  15   3      35997.84      38549.52       736.52 o                         
   0  15   3      10274.61       7115.01       495.17 o                         
   3  15   3     199063.97     208145.48      2796.93 o                         
   6  15   3      35720.88      32977.10       652.23 o                         
   9  15   3        928.47       2203.23       259.12 o                         
  12  15   3      84262.80      81287.07      1423.26 o                         
  15  15   3       4613.72       1712.27       253.02 o                         
 -29  16   3      10324.87       8553.75       620.09 o                         
 -26  16   3       9501.90       8038.51       365.88 o                         
 -23  16   3      14074.99      15368.00       473.52 o                         
 -20  16   3     129986.12     125276.70      1885.17 o                         
 -17  16   3      11567.16      13430.59       524.64 o                         
 -14  16   3     102547.59     113653.82      1910.40 o                         
 -11  16   3      14793.93      16665.74       433.39 o                         
  -8  16   3      21640.57      21534.73       451.63 o                         
  -5  16   3      10803.68      12866.04       302.68 o                         
  -2  16   3      34628.89      39451.26       764.75 o                         
   1  16   3       3666.81       3826.97       206.56 o                         
   4  16   3       7705.32       7168.81       348.32 o                         
   7  16   3      10957.28       9702.30       504.74 o                         
  10  16   3      25639.07      25142.14       687.48 o                         
  13  16   3      52276.15      57510.88      1127.83 o                         
  16  16   3      42948.70      38518.08       934.87 o                         
 -31  17   3      15154.71      13998.04       581.71 o                         
 -28  17   3          4.34        168.76       224.85 o                         
 -25  17   3       6958.06       7040.56       434.66 o                         
 -22  17   3      15227.69      14566.48       442.10 o                         
 -19  17   3     252640.64     242992.58      3669.77 o                         
 -16  17   3      75784.23      72835.59      1223.36 o                         
 -13  17   3       2800.68       3445.98       399.18 o                         
 -10  17   3     364492.78     365550.34      4770.45 o                         
  -7  17   3       6278.94       4731.97       220.77 o                         
  -4  17   3     343655.91     329066.62      5989.29 o                         
  -1  17   3      41557.79      43205.38       834.68 o                         
   2  17   3      88873.92      91405.72      1498.99 o                         
   5  17   3      15586.41      14172.38       418.97 o                         
   8  17   3      99942.88     103696.75      1819.87 o                         
  11  17   3      79310.38      78899.35      1408.72 o                         
  14  17   3      12652.44      10133.59       431.24 o                         
  17  17   3      30064.89      34952.54      1000.37 o                         
 -33  18   3        206.15         62.99       308.22 o                         
 -30  18   3      15195.07      17090.30       592.88 o                         
 -27  18   3      42367.41      41274.27       868.91 o                         
 -24  18   3      58966.73      55024.32      1006.17 o                         
 -21  18   3       4029.65       4278.23       318.91 o                         
 -18  18   3      10567.38      11536.47       369.53 o                         
 -15  18   3      29104.61      31590.25       615.44 o                         
 -12  18   3      15586.17      15407.64       318.68 o                         
  -9  18   3      19915.63      16693.04       415.66 o                         
  -6  18   3      77739.80      71166.10      1143.62 o                         
  -3  18   3       1884.17       2276.29       218.87 o                         
   0  18   3       1180.22        825.12       160.83 o                         
   3  18   3      99529.43     105738.20      1556.89 o                         
   6  18   3      69804.98      72894.91      1479.32 o                         
   9  18   3      82722.99      79845.99      1409.89 o                         
  12  18   3      22838.27      23122.80       639.49 o                         
  15  18   3      38598.76      38762.23       954.05 o                         
  18  18   3        888.24       1086.61       362.72 o                         
 -35  19   3      45259.98      46762.85      1171.97 o                         
 -32  19   3      16999.65      15301.73       803.00 o                         
 -29  19   3       7376.12       7547.96       370.29 o                         
 -26  19   3      44176.77      43533.95       970.35 o                         
 -23  19   3      15576.83      19372.24       670.68 o                         
 -20  19   3      22100.15      19629.23       515.89 o                         
 -17  19   3      24250.67      25181.22       768.46 o                         
 -14  19   3     339787.94     347301.28      4414.92 o                         
 -11  19   3       2305.29       1796.33       140.24 o                         
  -8  19   3      81030.67      80750.21      1286.92 o                         
  -5  19   3      93239.77      92510.33      1909.63 o                         
  -2  19   3     147413.06     134967.39      2162.26 o                         
   1  19   3        617.01        478.88       160.85 o                         
   4  19   3        998.71        528.16       220.24 o                         
   7  19   3      23013.61      20674.90       684.01 o                         
  10  19   3      26925.15      27988.55       933.84 o                         
  13  19   3       4518.75       4817.83       376.34 o                         
  16  19   3       7374.55       5654.77       451.72 o                         
  19  19   3      89054.78      93993.38      1905.50 o                         
 -37  20   3        312.20        824.05       369.03 o                         
 -34  20   3      19119.75      18684.15       752.09 o                         
 -31  20   3         59.75       -163.01       323.26 o                         
 -28  20   3     136813.39     143260.34      2250.28 o                         
 -25  20   3      27085.92      24823.49       694.53 o                         
 -22  20   3       1257.11        134.30       240.16 o                         
 -19  20   3       8871.96       7391.91       564.69 o                         
 -16  20   3       6664.92       5252.82       248.73 o                         
 -13  20   3       3247.66       2691.81       215.89 o                         
 -10  20   3     142726.92     155402.02      2285.25 o                         
  -7  20   3      73274.90      78962.93      1279.51 o                         
  -4  20   3       6582.51       7329.20       522.65 o                         
  -1  20   3       9577.72       8881.56       376.68 o                         
   2  20   3       2712.28       2780.46       227.81 o                         
   5  20   3         58.92       -274.18       274.18 o                         
   8  20   3      17747.12      20043.18       635.80 o                         
  11  20   3       2658.01       2449.98       285.01 o                         
  14  20   3       5549.11       4753.00       398.56 o                         
  17  20   3       5255.53       3463.37       438.00 o                         
 -36  21   3      15554.66      15871.00       903.50 o                         
 -33  21   3       4320.31       3324.01       403.39 o                         
 -30  21   3      10535.02       7755.43       449.40 o                         
 -27  21   3       4081.11       3247.81       298.70 o                         
 -24  21   3       2898.98        654.46       247.21 o                         
 -21  21   3     186308.94     194383.73      3279.32 o                         
 -18  21   3        253.65       -245.71       340.91 o                         
 -15  21   3       5229.46       5175.49       356.99 o                         
 -12  21   3     283525.47     290664.31      4088.73 o                         
  -9  21   3      52512.71      52495.89       944.31 o                         
  -6  21   3     566055.12     591631.81      8961.13 o                         
  -3  21   3       3450.38       2219.45       233.99 o                         
   0  21   3       6154.48       5102.91       290.15 o                         
   3  21   3     318220.06     332120.62      8048.41 o                         
   6  21   3       2566.97       2592.78       347.30 o                         
   9  21   3       3841.18       2560.91       282.46 o                         
  12  21   3      15546.79      16141.15       901.84 o                         
  15  21   3       5607.96       4248.32       463.91 o                         
 -38  22   3      25600.82      30248.13      1117.56 o                         
 -35  22   3       5716.55       3375.59       440.93 o                         
 -32  22   3      72286.89      77463.34      1723.85 o                         
 -29  22   3      19722.00      22696.79       822.71 o                         
 -26  22   3       7146.56       4906.96       417.38 o                         
 -23  22   3      31278.40      31136.10      1024.47 o                         
 -20  22   3      61164.87      58581.34      1263.25 o                         
 -17  22   3        218.26        220.00       203.53 o                         
 -14  22   3      57985.29      53623.97       978.01 o                         
 -11  22   3      33605.74      37734.49       761.95 o                         
  -8  22   3      38401.29      39641.92       785.71 o                         
  -5  22   3      50532.09      53561.73      1050.14 o                         
  -2  22   3         26.02        -27.38       260.67 o                         
   1  22   3        778.13       1169.82       285.19 o                         
   4  22   3      20917.71      20820.48       855.45 o                         
   7  22   3      23691.75      22077.58       665.00 o                         
  10  22   3        386.19        365.58       274.29 o                         
  13  22   3       1619.93         72.56       325.86 o                         
  16  22   3       2444.49       1738.07       452.16 o                         
 -37  23   3       2788.76       1157.27       410.96 o                         
 -34  23   3       1090.80        581.90       369.46 o                         
 -31  23   3      11067.82      11411.90       912.87 o                         
 -28  23   3       7194.60       3724.44       388.52 o                         
 -25  23   3      75198.59      74269.86      1925.34 o                         
 -22  23   3      32076.46      30568.85       938.74 o                         
 -19  23   3      39362.90      39921.26       903.05 o                         
 -16  23   3      68507.15      71138.70      1221.89 o                         
 -13  23   3        225.13        384.74       192.24 o                         
 -10  23   3      20734.01      19335.80       526.47 o                         
  -7  23   3       7569.03       5617.35       286.60 o                         
  -4  23   3       8022.18       6024.68       327.03 o                         
  -1  23   3     189361.23     198534.72      3166.65 o                         
   2  23   3       2399.48       3633.73       435.06 o                         
   5  23   3     104827.53     103827.98      2264.24 o                         
   8  23   3         24.35       -305.78       305.78 o                         
  11  23   3      59901.61      65282.39      1582.36 o                         
  14  23   3      15352.52      12033.10       743.08 o                         
 -36  24   3       2806.30       1207.67       403.89 o                         
 -33  24   3      23419.49      27159.40       979.99 o                         
 -30  24   3      72424.22      69905.41      1593.01 o                         
 -27  24   3      38962.98      41447.79      1088.51 o                         
 -24  24   3        646.56       -298.18       298.18 o                         
 -21  24   3       3219.84       1604.81       300.23 o                         
 -18  24   3      80451.30      79932.71      1468.87 o                         
 -15  24   3      51963.05      51974.71       977.39 o                         
 -12  24   3      14902.04      15742.46       508.01 o                         
  -9  24   3       3954.18       2587.03       234.85 o                         
  -6  24   3      59320.23      56423.47      1228.72 o                         
  -3  24   3       8632.87       5257.96       436.01 o                         
   0  24   3      12815.83      16432.49       824.96 o                         
   3  24   3       3648.09       3482.03       439.37 o                         
   6  24   3       5227.12       4625.17       389.71 o                         
   9  24   3       1639.92       1076.86       380.53 o                         
  12  24   3       1384.23       1026.17       413.27 o                         
 -35  25   3         26.73       -333.24       333.24 o                         
 -32  25   3      10333.95       8375.92       556.22 o                         
 -29  25   3      13604.34      14936.31       729.35 o                         
 -26  25   3          5.09       -287.38       287.38 o                         
 -23  25   3     147400.83     148131.98      3126.76 o                         
 -20  25   3      99386.30      91175.25      1655.04 o                         
 -17  25   3      42672.66      39526.09       837.31 o                         
 -14  25   3      55173.57      53862.95      1021.18 o                         
 -11  25   3      11020.48       7268.61       345.29 o                         
  -8  25   3       1032.54        556.53       239.83 o                         
  -5  25   3       2705.13       2701.80       404.61 o                         
  -2  25   3       3612.95       3880.21       369.15 o                         
   1  25   3     122771.37     129836.05      2705.08 o                         
   4  25   3         75.01       -254.89       254.89 o                         
   7  25   3      58010.98      61209.67      1357.79 o                         
  10  25   3       6622.90       5295.20       507.67 o                         
 -37  26   3       4278.30       4382.44       492.65 o                         
 -34  26   3       3608.56       3582.13       449.82 o                         
 -31  26   3       6658.54       6199.88       500.22 o                         
 -28  26   3      65328.28      63854.81      1585.60 o                         
 -25  26   3      25947.04      23680.95       735.09 o                         
 -22  26   3        328.30        288.27       277.37 o                         
 -19  26   3      11577.26       9630.18       453.07 o                         
 -16  26   3       3337.63       2593.64       287.34 o                         
 -13  26   3      51213.95      43025.70       893.49 o                         
 -10  26   3      62956.02      59250.19      1091.72 o                         
  -7  26   3       8072.05       7724.60       409.24 o                         
  -4  26   3      67460.99      63313.50      1392.38 o                         
  -1  26   3        528.99       -170.45       308.91 o                         
   2  26   3         35.83       -305.43       305.43 o                         
   5  26   3        433.51       -263.96       263.96 o                         
   8  26   3      16660.50      11212.41       668.50 o                         
  11  26   3       2544.26       2963.46       473.54 o                         
 -36  27   3       4970.38       4002.22       470.95 o                         
 -33  27   3      36105.98      36755.41      1251.60 o                         
 -30  27   3        534.80        -47.41       359.68 o                         
 -27  27   3        368.78        198.12       270.40 o                         
 -24  27   3      48669.44      47586.52      1098.74 o                         
 -21  27   3       8506.06       6371.60       408.89 o                         
 -18  27   3      85718.34      89505.44      1651.51 o                         
 -15  27   3      89763.84      93145.97      1583.25 o                         
 -12  27   3        562.14       -328.82       328.82 o                         
  -9  27   3         53.28       -263.67       263.67 o                         
  -6  27   3      51031.46      48743.86      1097.73 o                         
  -3  27   3        321.39         59.05       326.57 o                         
   0  27   3       1593.03        940.78       372.26 o                         
   3  27   3        688.34       -217.72       321.40 o                         
   6  27   3      34571.73      35307.58      1150.22 o                         
   9  27   3      51071.30      53445.48      1465.61 o                         
 -35  28   3        731.30        724.94       431.60 o                         
 -32  28   3        639.05        971.08       390.33 o                         
 -29  28   3      20095.13      20278.93       759.10 o                         
 -26  28   3      35243.43      36498.45       961.85 o                         
 -23  28   3      25933.34      26609.25       803.89 o                         
 -20  28   3      65328.08      69038.31      1380.69 o                         
 -17  28   3      89300.83      86585.22      1642.66 o                         
 -14  28   3      64054.35      68941.83      1386.00 o                         
 -11  28   3      13654.65      14117.49       674.56 o                         
  -8  28   3      60735.23      60721.29      1243.41 o                         
  -5  28   3      10779.48      10187.55       548.00 o                         
  -2  28   3      15955.61      13930.39       692.68 o                         
   1  28   3         36.08       -318.38       318.38 o                         
   4  28   3       1581.45        327.65       343.83 o                         
   7  28   3        859.63        203.66       424.64 o                         
 -34  29   3      13806.93      13812.08      1088.75 o                         
 -31  29   3      99925.67     109707.20      2093.62 o                         
 -28  29   3       3228.81       2880.98       367.90 o                         
 -25  29   3        656.26       -152.50       275.21 o                         
 -22  29   3       2114.65       1698.79       347.23 o                         
 -19  29   3      18509.81      18073.65       748.71 o                         
 -16  29   3       2289.81       1885.70       324.23 o                         
 -13  29   3      37173.34      36393.72       929.16 o                         
 -10  29   3      45522.37      46015.51      1089.47 o                         
  -7  29   3      55514.79      53433.29      1346.24 o                         
  -4  29   3       3710.33       3311.38       540.75 o                         
  -1  29   3       3303.25       2982.18       446.99 o                         
   2  29   3       9436.96       6335.06       522.53 o                         
   5  29   3      53879.52      60559.54      1574.45 o                         
 -33  30   3      35745.23      40246.82      1271.54 o                         
 -30  30   3       1098.40        804.82       419.19 o                         
 -27  30   3       6029.32       5251.47       472.93 o                         
 -24  30   3       4495.11       3709.86       404.66 o                         
 -21  30   3        329.55        -98.52       306.71 o                         
 -18  30   3      13417.98      16038.49       722.22 o                         
 -15  30   3       1611.10        754.00       296.64 o                         
 -12  30   3      10921.02      10338.73       503.16 o                         
  -9  30   3      49997.35      48710.73      1214.92 o                         
  -6  30   3        139.88        571.30       385.28 o                         
  -3  30   3         10.83        -26.40       320.57 o                         
   0  30   3      12816.49      10221.54       615.05 o                         
   3  30   3       2214.22        751.03       431.18 o                         
 -35  31   3      20075.92      20835.52       953.49 o                         
 -32  31   3      13956.01      11814.03       699.78 o                         
 -29  31   3         60.83       -368.28       368.28 o                         
 -26  31   3       1555.74       1368.78       360.66 o                         
 -23  31   3      29480.23      34648.75      1047.59 o                         
 -20  31   3      14173.07      13843.03       676.14 o                         
 -17  31   3       9317.68       6792.20       435.02 o                         
 -14  31   3       1062.01       1280.62       315.03 o                         
 -11  31   3      31940.44      27649.22       905.59 o                         
  -8  31   3     107992.23     118983.48      2785.47 o                         
  -5  31   3       9775.04       8244.93       606.32 o                         
  -2  31   3     144503.20     145084.03      3160.34 o                         
   1  31   3      19537.17      22050.28       862.91 o                         
   4  31   3        431.45       -301.57       370.81 o                         
 -34  32   3      12707.96      14924.90      1025.86 o                         
 -31  32   3      17477.27      17653.65      1178.26 o                         
 -28  32   3      17564.70      20282.13       914.20 o                         
 -25  32   3      31757.08      33008.29      1059.24 o                         
 -22  32   3       1000.29        201.38       318.59 o                         
 -19  32   3       2146.32        796.53       338.29 o                         
 -16  32   3      26044.01      23876.34       781.10 o                         
 -13  32   3       9739.46       9633.53       607.25 o                         
 -10  32   3          3.71        -63.21       307.93 o                         
  -7  32   3       6006.75       4758.36       506.52 o                         
  -4  32   3      19371.41      20334.89       914.87 o                         
  -1  32   3       3966.23       4334.81       503.50 o                         
   2  32   3       1218.81        753.51       407.16 o                         
 -33  33   3      11830.33      10380.19       671.58 o                         
 -30  33   3        285.90       -387.01       406.32 o                         
 -27  33   3      17482.98      17185.62       853.74 o                         
 -24  33   3      39514.85      38833.11      1167.18 o                         
 -21  33   3         26.54       -315.69       315.69 o                         
 -18  33   3      49646.55      48160.89      1260.41 o                         
 -15  33   3      10365.33       8282.93       487.19 o                         
 -12  33   3      17247.55      18478.26       812.06 o                         
  -9  33   3        167.68       -129.98       405.84 o                         
  -6  33   3       5796.85       3494.13       514.86 o                         
  -3  33   3      24685.33      26358.40      1021.48 o                         
   0  33   3      10608.26       7216.55       574.27 o                         
 -32  34   3       4931.40       2516.42       482.42 o                         
 -29  34   3       4093.47       4226.11       500.90 o                         
 -26  34   3      44901.45      50309.21      1421.09 o                         
 -23  34   3      41171.53      47635.03      1327.11 o                         
 -20  34   3      14005.94      10259.57       605.26 o                         
 -17  34   3       4607.32       4147.54       424.68 o                         
 -14  34   3      80433.54      81478.43      1810.41 o                         
 -11  34   3       2058.12       1515.86       456.49 o                         
  -8  34   3       2261.76       2310.76       495.81 o                         
  -5  34   3       3147.54       2530.73       426.76 o                         
  -2  34   3      12157.57       9639.84       618.32 o                         
 -31  35   3      18112.33      19792.23       935.92 o                         
 -28  35   3      31145.21      34325.55      1185.47 o                         
 -25  35   3       6738.51       6501.20       567.39 o                         
 -22  35   3      10507.53       9059.64       620.47 o                         
 -19  35   3       1090.50       2466.22       432.74 o                         
 -16  35   3      20840.44      21888.41       920.62 o                         
 -13  35   3       2474.79       2411.77       419.67 o                         
 -10  35   3      27455.41      26582.26      1143.64 o                         
  -7  35   3        647.90        -24.46       369.15 o                         
  -4  35   3       1686.06        810.11       411.17 o                         
 -27  36   3      28201.95      31497.06      1155.97 o                         
 -24  36   3       1370.23        -61.15       395.23 o                         
 -21  36   3        715.86       -249.19       419.61 o                         
 -18  36   3      98471.41     109064.98      2509.61 o                         
 -15  36   3          4.52       1197.74       400.29 o                         
 -12  36   3       5083.73       4621.10       545.43 o                         
  -9  36   3         12.31       -370.91       370.91 o                         
 -26  37   3      32457.75      32782.10      1151.00 o                         
 -23  37   3        203.84       -379.90       379.90 o                         
 -20  37   3      20264.60      18893.40       977.07 o                         
 -17  37   3       2295.73       2432.17       488.21 o                         
 -14  37   3        432.13        984.50       442.60 o                         
 -11  37   3       8863.03       7114.88       579.77 o                         
 -22  38   3       8692.44       7293.14       651.55 o                         
 -19  38   3       5612.99       5841.54       604.68 o                         
 -16  38   3      27456.63      29852.85      1958.47 o                         
  -1   1   4          8.44        527.38        42.98 o                         
  -3   2   4      11273.78      11589.31       171.35 o                         
   0   2   4    1720858.12    1591149.25     37590.88 o                         
  -5   3   4       8469.01       9429.73       169.71 o                         
  -2   3   4       1447.65       3026.25        65.26 o                         
   1   3   4     322353.03     320815.75      3657.42 o                         
  -7   4   4      15750.26      27269.75       435.77 o                         
  -4   4   4      84866.20      99403.48      1728.51 o                         
  -1   4   4      15890.13      15604.73       290.88 o                         
   2   4   4       3968.87       7259.01       153.70 o                         
  -9   5   4    2079158.62    1990816.38     42154.74 o                         
  -6   5   4      42724.47      47513.06       687.23 o                         
  -3   5   4         37.41        717.82        55.67 o                         
   0   5   4      13784.12      10648.06       240.76 o                         
   3   5   4     157355.11     148087.75      2141.82 o                         
 -11   6   4     215212.69     244013.45      3569.34 o                         
  -8   6   4     262113.48     301287.84      4066.54 o                         
  -5   6   4        852.22        483.80        56.79 o                         
  -2   6   4      37349.21      47209.20       569.20 o                         
   1   6   4       3272.50       4182.80       127.33 o                         
   4   6   4      28765.60      25908.61       457.55 o                         
 -13   7   4     642966.50     673292.19     11927.59 o                         
 -10   7   4       2500.35       1997.69       177.63 o                         
  -7   7   4     789859.12     822189.31     12676.79 o                         
  -4   7   4     418015.62     420516.03      5036.69 o                         
  -1   7   4      33875.20      42867.20       651.87 o                         
   2   7   4     126753.21     144513.78      1899.15 o                         
   5   7   4     302122.34     309144.47      4507.17 o                         
 -15   8   4         12.44         93.88       115.03 o                         
 -12   8   4      21777.58      20311.21       395.78 o                         
  -9   8   4     201399.97     223239.41      3531.43 o                         
  -6   8   4      45521.55      54794.16      1024.20 o                         
  -3   8   4     426143.88     437486.88      4777.11 o                         
   0   8   4     884461.25     879582.19     11091.14 o                         
   3   8   4      56908.51      50726.74       800.35 o                         
   6   8   4        693.43        720.64       176.50 o                         
 -17   9   4     181378.19     186988.22      2653.77 o                         
 -14   9   4       6350.74       6225.73       216.65 o                         
 -11   9   4    1160915.88    1208094.88     17532.07 o                         
  -8   9   4     472134.31     457414.56      6128.56 o                         
  -5   9   4     216424.27     222793.30      3042.19 o                         
  -2   9   4       7746.26       8781.38       176.82 o                         
   1   9   4      74741.48      73867.86      1090.27 o                         
   4   9   4     583528.31     543784.50      7895.79 o                         
   7   9   4        353.94         42.16       224.26 o                         
 -19  10   4      15116.75      17049.88       422.64 o                         
 -16  10   4      26755.97      24760.33       483.21 o                         
 -13  10   4        298.55        967.53       196.80 o                         
 -10  10   4     182229.92     176777.31      2304.48 o                         
  -7  10   4      21379.10      18968.00       411.70 o                         
  -4  10   4     731391.88     750173.69      8965.59 o                         
  -1  10   4       2610.40       5016.79       167.59 o                         
   2  10   4        153.47        813.11       118.29 o                         
   5  10   4       1268.99       1127.96       241.80 o                         
   8  10   4      47870.12      49637.48       908.08 o                         
 -21  11   4      46124.94      45629.03      1344.16 o                         
 -18  11   4        680.07        609.61       149.57 o                         
 -15  11   4      13673.18      15867.74       488.47 o                         
 -12  11   4     117866.09     121066.58      1855.69 o                         
  -9  11   4      19391.33      20632.31       407.40 o                         
  -6  11   4     302660.91     308812.00      3948.70 o                         
  -3  11   4     148390.73     159662.03      1978.86 o                         
   0  11   4       7509.27      12546.94       369.25 o                         
   3  11   4     481551.69     464930.75      5941.92 o                         
   6  11   4     103337.69      99294.34      1488.92 o                         
   9  11   4      12205.49      10138.01       358.80 o                         
 -23  12   4      15629.75      17025.08       545.53 o                         
 -20  12   4      76332.81      74533.38      1341.10 o                         
 -17  12   4      60319.78      58207.92      1025.76 o                         
 -14  12   4      23665.59      25085.53       617.30 o                         
 -11  12   4      22145.74      22432.38       444.86 o                         
  -8  12   4        928.10        589.46       107.31 o                         
  -5  12   4     244890.75     239456.39      3768.51 o                         
  -2  12   4     386423.22     399012.47      5261.16 o                         
   1  12   4     151888.14     171938.22      3426.02 o                         
   4  12   4     559877.94     562491.69      7180.50 o                         
   7  12   4     155005.84     160696.56      2373.56 o                         
  10  12   4     133350.30     135226.14      2031.65 o                         
 -25  13   4     148294.53     150097.11      2286.32 o                         
 -22  13   4      43795.08      40381.36       813.01 o                         
 -19  13   4     348002.84     359378.28      4961.33 o                         
 -16  13   4      78119.22      77066.52      1191.31 o                         
 -13  13   4      20237.93      18266.53       533.82 o                         
 -10  13   4     314678.25     313451.09      4319.65 o                         
  -7  13   4     510030.19     513161.06      6513.11 o                         
  -4  13   4     378098.41     360228.81      4904.00 o                         
  -1  13   4      20537.21      19330.56       512.15 o                         
   2  13   4      74875.21      74757.48      1103.38 o                         
   5  13   4        935.89       1717.92       162.33 o                         
   8  13   4      66724.07      68345.84      1125.47 o                         
  11  13   4      69753.56      76277.20      1290.35 o                         
 -27  14   4       2139.07       1963.43       281.01 o                         
 -24  14   4         57.24       -168.88       168.88 o                         
 -21  14   4       7284.99       6708.42       496.65 o                         
 -18  14   4       1561.64       1766.52       244.73 o                         
 -15  14   4      26740.40      31088.96       632.40 o                         
 -12  14   4     497136.47     524571.12      7977.91 o                         
  -9  14   4      66829.26      69015.20      1071.02 o                         
  -6  14   4     356724.22     376154.78      5122.32 o                         
  -3  14   4     196669.38     211666.83      2618.29 o                         
   0  14   4      34107.11      31432.65       608.97 o                         
   3  14   4     168172.59     169799.70      2727.61 o                         
   6  14   4       3180.44       3377.96       209.69 o                         
   9  14   4     115295.66     121067.20      1868.65 o                         
  12  14   4      29751.44      30895.07       746.42 o                         
 -29  15   4      15354.37      13691.81       480.81 o                         
 -26  15   4        589.23       -180.17       219.21 o                         
 -23  15   4      86263.14      89584.12      1444.02 o                         
 -20  15   4       3762.60       2623.41       213.14 o                         
 -17  15   4      62944.30      65604.95      1050.47 o                         
 -14  15   4      54450.82      52976.34       853.08 o                         
 -11  15   4     151803.72     153064.84      2057.11 o                         
  -8  15   4      29801.54      33341.39       609.31 o                         
  -5  15   4      33606.44      36163.30       637.91 o                         
  -2  15   4        875.90        715.28       126.18 o                         
   1  15   4      42442.95      45926.25       794.51 o                         
   4  15   4     197981.94     209900.56      2825.22 o                         
   7  15   4      10613.16      12204.93       386.45 o                         
  10  15   4      53301.44      52843.37      1097.42 o                         
  13  15   4      88517.95      87269.58      1413.18 o                         
 -31  16   4      19644.48      19009.31       607.83 o                         
 -28  16   4      28056.54      25602.66       633.27 o                         
 -25  16   4      17742.40      16907.13       516.57 o                         
 -22  16   4      23907.78      25640.80       587.56 o                         
 -19  16   4      33521.47      35091.91       675.56 o                         
 -16  16   4      18197.33      17031.17       396.11 o                         
 -13  16   4     127438.75     120972.90      2042.46 o                         
 -10  16   4     375466.72     384358.38      5260.77 o                         
  -7  16   4       9691.65       9859.87       312.66 o                         
  -4  16   4      33205.40      27355.61       444.92 o                         
  -1  16   4       7373.21       5475.06       235.90 o                         
   2  16   4       1950.83       3145.12       191.40 o                         
   5  16   4      26430.13      25168.85       560.64 o                         
   8  16   4         18.82        -70.58       331.20 o                         
  11  16   4     199265.38     199068.16      4163.23 o                         
  14  16   4      47736.89      45715.72       913.82 o                         
 -33  17   4      52877.56      57467.52      1294.15 o                         
 -30  17   4      28275.24      29314.51       755.70 o                         
 -27  17   4      54533.42      53467.01       972.32 o                         
 -24  17   4      53971.49      53946.16       989.01 o                         
 -21  17   4     119223.37     117032.88      1916.06 o                         
 -18  17   4      30435.04      29964.10       611.85 o                         
 -15  17   4     116978.69     112681.09      1860.53 o                         
 -12  17   4     455443.72     472225.19      6443.27 o                         
  -9  17   4       4877.02       3880.16       199.48 o                         
  -6  17   4     107935.84     108623.25      1624.08 o                         
  -3  17   4      11612.67      13292.55       513.28 o                         
   0  17   4       3305.21       3024.37       199.59 o                         
   3  17   4      37322.99      38478.04       705.24 o                         
   6  17   4       6620.44       6373.08       341.88 o                         
   9  17   4       6428.63       5775.70       385.63 o                         
  12  17   4      29640.76      30811.88       829.39 o                         
  15  17   4       2194.46       2740.88       304.71 o                         
 -35  18   4         12.22        394.99       331.34 o                         
 -32  18   4       2027.25       1219.90       328.05 o                         
 -29  18   4        637.20        310.43       221.80 o                         
 -26  18   4       5586.60       6159.67       405.96 o                         
 -23  18   4       8796.10       8187.75       401.64 o                         
 -20  18   4        480.62        326.50       196.38 o                         
 -17  18   4      57460.95      63214.98      1086.30 o                         
 -14  18   4         78.85        846.14       126.94 o                         
 -11  18   4       6355.67       5655.08       310.82 o                         
  -8  18   4      71973.83      65528.51      1112.01 o                         
  -5  18   4      14138.02      16595.97       504.79 o                         
  -2  18   4      27979.14      26474.12       557.59 o                         
   1  18   4      96924.53      94566.92      1478.43 o                         
   4  18   4      19474.86      21299.31       516.65 o                         
   7  18   4      25425.69      25855.86       783.49 o                         
  10  18   4          1.89       -109.39       226.86 o                         
  13  18   4       5337.58       4107.42       317.36 o                         
  16  18   4      36944.62      38589.11      1053.41 o                         
 -37  19   4      25092.66      26832.97       916.59 o                         
 -34  19   4       4802.63       3535.93       390.29 o                         
 -31  19   4      37804.51      38484.27       908.98 o                         
 -28  19   4       6742.13       6980.62       363.00 o                         
 -25  19   4      37008.69      40401.43       845.06 o                         
 -22  19   4       4791.57       4480.70       488.81 o                         
 -19  19   4      12734.14      15856.69       456.21 o                         
 -16  19   4     158358.55     161433.50      2361.94 o                         
 -13  19   4       9907.10       8289.11       421.60 o                         
 -10  19   4      29604.88      31861.18       528.16 o                         
  -7  19   4      83679.53      83708.57      1324.68 o                         
  -4  19   4     329189.78     328298.53      4551.17 o                         
  -1  19   4      99368.76     104679.31      1607.22 o                         
   2  19   4      13005.91      13275.85       393.55 o                         
   5  19   4      68696.91      77132.30      1552.51 o                         
   8  19   4      36286.11      36691.54       843.85 o                         
  11  19   4       6358.26       5649.00       332.87 o                         
  14  19   4      30309.47      29214.06       817.59 o                         
  17  19   4      53546.55      53090.03      1269.30 o                         
 -36  20   4          0.93        254.33       335.30 o                         
 -33  20   4         27.29        -32.75       305.12 o                         
 -30  20   4     123066.55     135141.12      2174.46 o                         
 -27  20   4      22278.93      23477.96       647.74 o                         
 -24  20   4       1564.54       1664.02       262.80 o                         
 -21  20   4     140287.67     146014.94      2358.22 o                         
 -18  20   4      72375.71      69149.73      1320.89 o                         
 -15  20   4        731.32         71.75       197.99 o                         
 -12  20   4      75712.84      73871.83      1209.73 o                         
  -9  20   4      22868.85      26624.38       579.01 o                         
  -6  20   4      14932.27      15317.59       445.66 o                         
  -3  20   4       1384.50       1717.01       324.94 o                         
   0  20   4      13054.78      11523.95       379.82 o                         
   3  20   4          6.41       -160.03       160.03 o                         
   6  20   4      96243.24      98138.78      1744.52 o                         
   9  20   4      23264.93      21088.81       675.64 o                         
  12  20   4      15652.79      16308.72       569.74 o                         
  15  20   4       2380.49       2003.15       366.26 o                         
  18  20   4       5763.56       7192.96       579.59 o                         
 -38  21   4      43085.02      46893.53      1365.86 o                         
 -35  21   4      29563.05      29869.41      1026.80 o                         
 -32  21   4      10675.86       8394.30       517.47 o                         
 -29  21   4       3159.30       3323.31       338.61 o                         
 -26  21   4       4027.97       3606.18       311.73 o                         
 -23  21   4     212649.95     213894.17      3350.18 o                         
 -20  21   4         70.16       1449.80       570.20 o                         
 -17  21   4       5089.06       5659.17       343.15 o                         
 -14  21   4     564482.25     563839.88      7691.01 o                         
 -11  21   4      54250.69      55891.76       989.36 o                         
  -8  21   4      95915.85      96623.16      1522.17 o                         
  -5  21   4       2268.35       2081.98       250.26 o                         
  -2  21   4      45731.02      43194.60      1065.78 o                         
   1  21   4     161019.44     159826.41      2686.62 o                         
   4  21   4        496.69        158.87       295.53 o                         
   7  21   4      27255.45      28836.23       740.48 o                         
  10  21   4      13232.69      12083.82       655.82 o                         
  13  21   4        258.70       -302.65       302.65 o                         
  16  21   4       3394.38       2602.14       433.09 o                         
 -37  22   4         31.12       -344.49       344.49 o                         
 -34  22   4      15759.52      16597.81       804.20 o                         
 -31  22   4       5151.14       5261.37       488.53 o                         
 -28  22   4      95454.95      94715.93      1908.06 o                         
 -25  22   4       6791.47       5697.80       423.07 o                         
 -22  22   4      11392.31       6215.19       435.85 o                         
 -19  22   4       1157.38        633.12       301.88 o                         
 -16  22   4      61279.67      61962.05      1270.70 o                         
 -13  22   4      23932.24      26715.58       626.26 o                         
 -10  22   4     104472.02     108242.38      1696.39 o                         
  -7  22   4       2206.12       3338.20       238.43 o                         
  -4  22   4       6260.04       5352.07       309.29 o                         
  -1  22   4      28011.19      27615.75       697.31 o                         
   2  22   4      59225.29      63438.31      1870.39 o                         
   5  22   4        659.47        337.57       300.08 o                         
   8  22   4      13143.16      10207.39       463.15 o                         
  11  22   4       1612.44       1856.46       352.84 o                         
  14  22   4       6067.61       4371.52       478.99 o                         
 -36  23   4         27.38       -334.37       334.37 o                         
 -33  23   4       3347.04       2967.03       426.69 o                         
 -30  23   4       2367.95       1782.34       388.34 o                         
 -27  23   4        663.29       -270.07       270.07 o                         
 -24  23   4         86.20       -310.09       310.09 o                         
 -21  23   4     178448.69     172363.77      2790.75 o                         
 -18  23   4      10494.49       7409.13       385.22 o                         
 -15  23   4        499.53        178.98       206.62 o                         
 -12  23   4      18026.53      20919.87       542.17 o                         
  -9  23   4       9984.68       8844.85       351.59 o                         
  -6  23   4       1665.47       1925.13       245.06 o                         
  -3  23   4      25175.42      24752.72       670.46 o                         
   0  23   4      22954.75      24884.39       748.88 o                         
   3  23   4     281013.28     285955.78      5281.72 o                         
   6  23   4       1857.28       1053.92       316.19 o                         
   9  23   4      43229.61      38636.59       943.24 o                         
  12  23   4          0.16       -307.36       307.36 o                         
  15  23   4      15359.57      15107.46      1632.92 o                         
 -35  24   4      16155.93      15838.61       773.64 o                         
 -32  24   4      39177.57      38569.95      1131.06 o                         
 -29  24   4      17588.89      17385.06       764.21 o                         
 -26  24   4       1511.00        -39.88       299.84 o                         
 -23  24   4     129127.38     130900.96      2313.29 o                         
 -20  24   4      17386.96      19906.65       899.63 o                         
 -17  24   4       3014.79       3428.25       286.94 o                         
 -14  24   4      16164.38      14373.97       478.60 o                         
 -11  24   4      25391.89      25452.93       614.23 o                         
  -8  24   4     104857.20     108762.48      1871.99 o                         
  -5  24   4       6076.81       4768.91       331.37 o                         
  -2  24   4       7428.88       5637.72       472.01 o                         
   1  24   4       1991.19       2635.69       400.31 o                         
   4  24   4        885.04        616.39       340.71 o                         
   7  24   4        473.25        -12.02       283.34 o                         
  10  24   4      11435.03      10392.85       620.01 o                         
  13  24   4      15329.83      13110.27       794.01 o                         
 -37  25   4       3797.23       2639.50       431.79 o                         
 -34  25   4       6505.43       4936.70       482.52 o                         
 -31  25   4      60692.74      61767.77      1496.34 o                         
 -28  25   4      35029.75      33206.35      1365.45 o                         
 -25  25   4      31860.93      33773.72       953.56 o                         
 -22  25   4     149641.45     155462.00      2590.89 o                         
 -19  25   4       1363.24        692.99       262.66 o                         
 -16  25   4      25643.62      22701.76       616.58 o                         
 -13  25   4       5315.54       4793.40       300.61 o                         
 -10  25   4       6479.55       5325.63       340.53 o                         
  -7  25   4        224.39        251.26       241.14 o                         
  -4  25   4       3455.93        815.35       385.56 o                         
  -1  25   4     193177.69     205628.94      3742.37 o                         
   2  25   4        222.77         -7.21       329.24 o                         
   5  25   4       6140.43       3514.66       357.18 o                         
   8  25   4      13968.69      13904.04      1036.12 o                         
  11  25   4      19165.11      18716.58       894.92 o                         
 -36  26   4       5737.57       3731.76       464.17 o                         
 -33  26   4       4521.76       2771.21       433.29 o                         
 -30  26   4      13755.96      12133.34       735.04 o                         
 -27  26   4         21.63       -112.10       360.49 o                         
 -24  26   4      11769.57      10132.32       505.45 o                         
 -21  26   4      37012.37      34397.00       880.13 o                         
 -18  26   4       7175.60       4594.51       334.88 o                         
 -15  26   4     134566.55     135182.20      2111.71 o                         
 -12  26   4         19.28       -225.26       225.26 o                         
  -9  26   4       1620.50       1558.73       279.82 o                         
  -6  26   4     230145.45     241084.92      3769.31 o                         
  -3  26   4       2187.26       1743.66       313.21 o                         
   0  26   4      23209.30      22002.31       836.85 o                         
   3  26   4        305.89       -313.03       313.03 o                         
   6  26   4       1968.98       1302.55       351.67 o                         
   9  26   4        463.56        433.28       395.66 o                         
 -35  27   4       1981.61       1729.79       452.46 o                         
 -32  27   4       2824.94       1781.79       388.35 o                         
 -29  27   4      20025.58      20335.11       848.15 o                         
 -26  27   4       9777.98       8308.70       470.36 o                         
 -23  27   4      45627.70      43320.46      1030.21 o                         
 -20  27   4      55378.16      57971.72      1268.15 o                         
 -17  27   4      40286.10      40785.71      1079.51 o                         
 -14  27   4     123160.50     112845.32      1996.31 o                         
 -11  27   4       7096.52       5378.83       384.15 o                         
  -8  27   4     196967.38     203366.91      3264.04 o                         
  -5  27   4       8429.80       7419.08       576.99 o                         
  -2  27   4         74.49         -0.68       377.20 o                         
   1  27   4      43812.98      44771.34      1311.26 o                         
   4  27   4          0.63       -295.24       295.24 o                         
   7  27   4      86840.23      93654.41      2103.18 o                         
  10  27   4       1670.38       1829.46       519.07 o                         
 -34  28   4         57.89        249.51       368.89 o                         
 -31  28   4      28438.82      28428.99       992.47 o                         
 -28  28   4      50003.05      51637.93      1204.46 o                         
 -25  28   4       4268.47       4082.07       356.72 o                         
 -22  28   4      19213.55      15942.82       663.24 o                         
 -19  28   4      93690.40      97960.41      2026.40 o                         
 -16  28   4      22119.30      21009.91       725.45 o                         
 -13  28   4      21049.08      18252.49       680.49 o                         
 -10  28   4     113708.67     114963.25      2026.67 o                         
  -7  28   4       6465.15       6083.12       388.54 o                         
  -4  28   4       7574.89       7860.24       588.45 o                         
  -1  28   4       2691.38       2891.84       400.11 o                         
   2  28   4        118.52       -339.34       339.34 o                         
   5  28   4       1178.12        573.30       363.09 o                         
   8  28   4         70.78         70.24       394.64 o                         
 -36  29   4        221.29        -85.37       413.47 o                         
 -33  29   4      66406.04      73341.13      1758.37 o                         
 -30  29   4       1120.20        335.99       397.89 o                         
 -27  29   4       8850.04       6303.20       475.74 o                         
 -24  29   4      10194.89       8319.10       506.37 o                         
 -21  29   4       9214.16       6984.21       479.33 o                         
 -18  29   4      55634.08      53194.21      1281.79 o                         
 -15  29   4       9756.98       8397.94       452.88 o                         
 -12  29   4       6668.67       5932.74       397.69 o                         
  -9  29   4      44451.22      44678.29      1045.06 o                         
  -6  29   4      47233.88      44764.33      1155.09 o                         
  -3  29   4       2589.63       2011.21       385.58 o                         
   0  29   4      55296.64      58850.43      1591.23 o                         
   3  29   4      42363.21      39781.31      1099.23 o                         
   6  29   4      18085.14      14939.56      1070.67 o                         
 -35  30   4       8040.05       7109.60       597.54 o                         
 -32  30   4      13396.78      13391.36       739.14 o                         
 -29  30   4      51928.40      53607.12      1424.21 o                         
 -26  30   4       2118.03       1202.97       352.92 o                         
 -23  30   4      24371.28      23533.08       868.63 o                         
 -20  30   4      18731.19      18621.97       761.93 o                         
 -17  30   4      40371.46      38505.77       976.86 o                         
 -14  30   4      42326.22      40939.02      1011.37 o                         
 -11  30   4      76583.23      74683.06      1480.99 o                         
  -8  30   4      19870.61      22111.07       834.12 o                         
  -5  30   4       3582.12       2818.70       433.05 o                         
  -2  30   4        499.85        100.90       352.74 o                         
   1  30   4          1.80       -189.12       360.10 o                         
   4  30   4       4806.56       3462.61       482.91 o                         
 -34  31   4       3281.45       3961.52       534.22 o                         
 -31  31   4      13610.82      12581.86       711.02 o                         
 -28  31   4          7.15       -307.30       371.91 o                         
 -25  31   4       5028.03       5556.04       475.67 o                         
 -22  31   4        207.35       -281.53       281.53 o                         
 -19  31   4       8400.13       8632.83       525.51 o                         
 -16  31   4      14920.76      13073.97       594.91 o                         
 -13  31   4      14507.86      13086.13       595.37 o                         
 -10  31   4     125937.65     127230.70      2451.05 o                         
  -7  31   4      28226.59      30973.16      1143.12 o                         
  -4  31   4      35518.97      37839.68      1146.22 o                         
  -1  31   4      26963.64      34846.29      1330.22 o                         
   2  31   4      20653.48      20634.74       839.12 o                         
 -33  32   4      57596.99      61752.58      2055.20 o                         
 -30  32   4       2295.17        758.10       415.05 o                         
 -27  32   4       6316.28       5198.12       512.90 o                         
 -24  32   4       9333.36       8315.19       548.25 o                         
 -21  32   4        820.97        442.68       329.58 o                         
 -18  32   4      11934.49       9701.56       561.73 o                         
 -15  32   4       5848.68       4597.08       396.84 o                         
 -12  32   4       1835.15       1229.12       348.62 o                         
  -9  32   4       7915.23       7496.49       537.90 o                         
  -6  32   4      12423.14       9954.02       669.00 o                         
  -3  32   4        142.37        431.80       421.55 o                         
   0  32   4      14405.73      13556.59      1064.42 o                         
 -32  33   4        584.73       -226.98       406.96 o                         
 -29  33   4      13359.21      12373.33       705.14 o                         
 -26  33   4      48434.39      46473.83      1386.38 o                         
 -23  33   4       2923.64       2516.18       416.34 o                         
 -20  33   4       9578.91       9704.34       570.80 o                         
 -17  33   4      13762.95      16465.51       803.06 o                         
 -14  33   4       3779.45       3285.43       384.99 o                         
 -11  33   4       2507.59       2414.83       395.03 o                         
  -8  33   4      26546.28      20365.64      1011.53 o                         
  -5  33   4       7786.70       5701.25       529.30 o                         
  -2  33   4      16818.42      19603.83       956.45 o                         
 -31  34   4       4289.44       4129.25       504.63 o                         
 -28  34   4      21806.20      24429.42      1024.42 o                         
 -25  34   4      29040.17      30472.55      1096.86 o                         
 -22  34   4         28.55       -358.28       358.28 o                         
 -19  34   4       2978.26       2389.15       425.16 o                         
 -16  34   4      30959.94      35146.98      1022.05 o                         
 -13  34   4       2649.16       3789.47       455.39 o                         
 -10  34   4          5.81       -419.59       458.19 o                         
  -7  34   4        311.98       -254.34       417.75 o                         
  -4  34   4      16961.14      14948.06      1059.51 o                         
 -30  35   4       5840.42       6004.93       559.23 o                         
 -27  35   4      20293.78      22906.39      1025.10 o                         
 -24  35   4      69356.78      69830.19      1696.56 o                         
 -21  35   4         68.10       -284.93       359.45 o                         
 -18  35   4      69472.34      66630.80      1611.50 o                         
 -15  35   4      17663.92      17056.99       816.23 o                         
 -12  35   4      20670.90      22273.57      1061.32 o                         
  -9  35   4       4818.26       2838.84       490.50 o                         
  -6  35   4       6403.88       4947.53       474.45 o                         
 -29  36   4       1231.62       1482.39       426.06 o                         
 -26  36   4      10581.61      10106.45       655.06 o                         
 -23  36   4       8328.26       6584.97       557.07 o                         
 -20  36   4      30442.49      35707.41      1139.12 o                         
 -17  36   4       3202.27       2477.31       499.73 o                         
 -14  36   4      54196.00      61076.91      1555.70 o                         
 -11  36   4       3480.69       2595.95       510.74 o                         
  -8  36   4       3636.95       1809.59       490.15 o                         
 -25  37   4       1250.03        937.59       418.67 o                         
 -22  37   4        436.82       -173.49       360.57 o                         
 -19  37   4       5328.62       4768.84       555.49 o                         
 -16  37   4          5.80        749.36       438.90 o                         
 -13  37   4       3672.75       3122.73       508.69 o                         
 -10  37   4        181.50        101.97       439.54 o                         
 -21  38   4      10749.92       8386.45       668.33 o                         
 -18  38   4      63674.87      66383.52      1826.68 o                         
 -15  38   4        162.10       -111.89       425.63 o                         
   0   1   5      40720.56      47299.25       845.94 o                         
  -2   2   5     271515.72     267954.16      3962.77 o                         
   1   2   5      19742.60      23927.19       260.29 o                         
  -4   3   5     100527.28     103489.09      1289.19 o                         
  -1   3   5     377487.75     346623.56      5009.31 o                         
   2   3   5     204249.88     192994.80      2338.79 o                         
  -6   4   5      17613.18      13001.51       254.32 o                         
  -3   4   5        880.42        670.67        58.32 o                         
   0   4   5     202430.56     233478.28      3079.28 o                         
   3   4   5     435218.66     423549.12      5351.28 o                         
  -8   5   5     193987.31     168287.86      2311.68 o                         
  -5   5   5       2100.03       4185.50       161.23 o                         
  -2   5   5      18147.41      21588.86       299.32 o                         
   1   5   5       2482.60       3269.11       185.82 o                         
   4   5   5     864237.62     859638.38     12316.97 o                         
 -10   6   5    1046012.31    1039277.44     13963.78 o                         
  -7   6   5     270739.94     322272.16      4082.29 o                         
  -4   6   5      10908.80      13735.83       219.27 o                         
  -1   6   5        491.91        622.12        48.46 o                         
   2   6   5      59690.71      79217.52      1076.11 o                         
   5   6   5    1258276.38    1273261.38     20968.15 o                         
 -12   7   5     303443.19     301657.59      4107.39 o                         
  -9   7   5    2895692.00    2841139.50     38588.94 o                         
  -6   7   5     380449.09     373891.69      6004.37 o                         
  -3   7   5     310726.28     322891.62      3529.52 o                         
   0   7   5      19058.83      25111.57       367.37 o                         
   3   7   5     503193.78     521528.41      6602.16 o                         
   6   7   5      38437.52      38082.17       689.57 o                         
 -14   8   5       3990.94       2696.02       163.38 o                         
 -11   8   5       2316.12       6285.23       278.41 o                         
  -8   8   5      84861.88      76572.93      1037.07 o                         
  -5   8   5     588390.81     663961.44     13493.16 o                         
  -2   8   5       2281.56       3696.43       141.82 o                         
   1   8   5       2340.08       4487.58       154.59 o                         
   4   8   5       3935.59       2738.47       176.70 o                         
   7   8   5        111.45        185.91       237.19 o                         
 -16   9   5      70843.94      70546.87      1177.60 o                         
 -13   9   5     872072.69     922432.81     11629.65 o                         
 -10   9   5     392603.62     424600.03      5724.89 o                         
  -7   9   5      91890.82      83940.59      1357.91 o                         
  -4   9   5     108280.47     122333.92      2038.69 o                         
  -1   9   5       2334.90       5363.84       145.44 o                         
   2   9   5       2708.17       3608.79       150.38 o                         
   5   9   5     405097.12     398368.78      5780.33 o                         
   8   9   5      39209.72      42156.31       795.81 o                         
 -18  10   5      10102.34       9198.76       407.45 o                         
 -15  10   5      26991.55      24394.97       504.46 o                         
 -12  10   5      73784.56      65124.62       996.84 o                         
  -9  10   5     248656.80     265832.94      3503.26 o                         
  -6  10   5       5714.12       8173.12       276.06 o                         
  -3  10   5     107453.03     126199.61      1496.33 o                         
   0  10   5     866389.81     920172.25     11603.16 o                         
   3  10   5     299926.47     308958.47      3997.41 o                         
   6  10   5     268986.97     262821.81      5375.46 o                         
   9  10   5     132140.42     140024.48      2674.41 o                         
 -20  11   5      78183.18      76969.34      1235.91 o                         
 -17  11   5      54007.80      58938.41      1037.53 o                         
 -14  11   5      28439.78      28013.39       520.96 o                         
 -11  11   5     208020.95     207771.67      2701.47 o                         
  -8  11   5      52615.17      58687.17      1077.60 o                         
  -5  11   5     213685.56     212908.58      2607.89 o                         
  -2  11   5      73361.47      78750.88      1091.21 o                         
   1  11   5     454280.44     442699.28      5644.78 o                         
   4  11   5     225498.36     231030.00      3043.19 o                         
   7  11   5      30974.23      31473.68       661.78 o                         
  10  11   5      15689.56      15653.28       434.51 o                         
 -22  12   5      12234.56       7741.56       419.88 o                         
 -19  12   5      17640.20      17641.98       490.19 o                         
 -16  12   5      70116.45      66637.17      1057.87 o                         
 -13  12   5       1418.64       1815.92       166.94 o                         
 -10  12   5     294265.91     297044.34      4330.53 o                         
  -7  12   5      31457.63      29875.82       529.37 o                         
  -4  12   5     426768.16     449774.47      5711.39 o                         
  -1  12   5     196771.06     207076.83      2707.28 o                         
   2  12   5     260776.17     259799.91      3762.57 o                         
   5  12   5     450414.69     453440.41      6182.10 o                         
   8  12   5      31594.85      31852.73       629.56 o                         
  11  12   5      81447.88      79641.20      1307.69 o                         
 -24  13   5      29853.98      28256.50       664.87 o                         
 -21  13   5     137370.58     141407.58      2266.64 o                         
 -18  13   5       4336.85       4252.70       254.66 o                         
 -15  13   5      65340.73      74102.72      1400.05 o                         
 -12  13   5      81679.72      85917.51      1347.17 o                         
  -9  13   5     364581.78     371052.09      5568.77 o                         
  -6  13   5       4653.55       6545.70       192.21 o                         
  -3  13   5     123872.32     120725.80      1632.01 o                         
   0  13   5      29830.87      30705.81       523.34 o                         
   3  13   5      43257.77      47765.54       776.45 o                         
   6  13   5      32765.84      32105.09       630.11 o                         
   9  13   5      33739.37      35177.37       698.63 o                         
  12  13   5       2583.97       2460.27       272.41 o                         
 -26  14   5       2962.59       2278.11       246.97 o                         
 -23  14   5      32135.58      31516.85       639.42 o                         
 -20  14   5     161990.41     159250.23      2198.39 o                         
 -17  14   5        266.64        723.00       231.91 o                         
 -14  14   5      16167.23      18326.99       439.50 o                         
 -11  14   5     236933.56     244185.95      4155.08 o                         
  -8  14   5      33726.22      29351.29       643.16 o                         
  -5  14   5      54300.21      55462.45       887.36 o                         
  -2  14   5      19591.24      22574.53       446.97 o                         
   1  14   5      68850.02      72472.02      1060.10 o                         
   4  14   5      64274.77      60720.91      1005.94 o                         
   7  14   5      78170.77      80133.55      1319.49 o                         
  10  14   5      94497.24      92598.92      1414.72 o                         
  13  14   5     272916.19     283788.09      3846.05 o                         
 -28  15   5      43255.98      43199.09       855.14 o                         
 -25  15   5     136214.16     134482.11      1952.02 o                         
 -22  15   5        688.95        808.30       184.66 o                         
 -19  15   5     126631.20     128716.28      1805.40 o                         
 -16  15   5          9.59        118.78       101.28 o                         
 -13  15   5      31333.53      34240.71       657.41 o                         
 -10  15   5     196952.09     201953.62      2845.39 o                         
  -7  15   5      35915.80      33984.29       559.01 o                         
  -4  15   5      37110.99      41414.45       763.08 o                         
  -1  15   5      21022.00      18039.64       467.51 o                         
   2  15   5     201618.91     196765.56      2653.73 o                         
   5  15   5     192281.52     184405.81      2658.41 o                         
   8  15   5        444.45        939.33       203.32 o                         
  11  15   5      87034.01      82174.12      1421.32 o                         
  14  15   5          9.25        217.71       206.85 o                         
 -30  16   5      15478.17      14890.69       528.00 o                         
 -27  16   5       4569.88       4290.43       287.68 o                         
 -24  16   5        532.90        109.11       186.28 o                         
 -21  16   5      15134.46      12479.87       396.15 o                         
 -18  16   5       7042.91       5509.17       229.09 o                         
 -15  16   5       8416.58       8842.36       389.95 o                         
 -12  16   5     383197.59     364851.25      4990.03 o                         
  -9  16   5      62012.93      57932.69       943.85 o                         
  -6  16   5      14119.60      14841.08       359.89 o                         
  -3  16   5      27428.49      23049.51       472.51 o                         
   0  16   5       7153.79       5096.17       303.28 o                         
   3  16   5     126354.86     126065.06      1689.57 o                         
   6  16   5     103914.25     101664.33      1490.44 o                         
   9  16   5      48452.23      49849.95       976.46 o                         
  12  16   5       3103.54       3902.25       297.75 o                         
  15  16   5          7.43       -175.23       228.27 o                         
 -32  17   5       2286.71       1300.30       307.29 o                         
 -29  17   5       1944.58        812.15       243.78 o                         
 -26  17   5      46828.96      51895.23       937.97 o                         
 -23  17   5       2358.94       1648.14       209.25 o                         
 -20  17   5        453.36        412.75       188.63 o                         
 -17  17   5      75533.31      81092.91      1259.12 o                         
 -14  17   5     349115.94     362344.22      5316.17 o                         
 -11  17   5      64822.07      57694.16      1028.18 o                         
  -8  17   5      52530.30      48815.76       762.90 o                         
  -5  17   5      88980.24      87022.41      1424.32 o                         
  -2  17   5      39869.64      36300.97       695.64 o                         
   1  17   5     104341.15     105991.02      1441.53 o                         
   4  17   5      77950.16      79452.13      1151.69 o                         
   7  17   5         31.43       -149.20       213.63 o                         
  10  17   5      35498.92      34847.07      1075.22 o                         
  13  17   5       2948.95       1856.47       265.15 o                         
  16  17   5      10056.68       9747.91       517.69 o                         
 -34  18   5      10901.21      10844.26       551.10 o                         
 -31  18   5      35138.64      36939.32       900.24 o                         
 -28  18   5      71741.67      72307.60      1294.71 o                         
 -25  18   5      82472.82      82948.59      1404.90 o                         
 -22  18   5          3.92        117.81       156.04 o                         
 -19  18   5      73254.78      75408.58      1213.99 o                         
 -16  18   5      17711.50      14040.64       410.30 o                         
 -13  18   5       7062.22       7483.30       323.32 o                         
 -10  18   5       6819.07       9390.51       326.78 o                         
  -7  18   5        920.98       1142.43       148.92 o                         
  -4  18   5      22567.49      24124.87       559.07 o                         
  -1  18   5      39961.94      40130.42       691.79 o                         
   2  18   5       5337.47       4514.46       255.53 o                         
   5  18   5       3417.86       3077.20       206.64 o                         
   8  18   5      65455.64      65988.35      1288.57 o                         
  11  18   5      78773.63      72292.16      1238.21 o                         
  14  18   5      49831.32      47604.19       976.75 o                         
  17  18   5      21862.55      21214.98       804.29 o                         
 -36  19   5      45831.83      47039.96      1187.24 o                         
 -33  19   5      75621.35      77012.16      1561.92 o                         
 -30  19   5      16304.02      13737.79       545.79 o                         
 -27  19   5       8086.60       8748.01       490.28 o                         
 -24  19   5      46460.51      50533.86       970.71 o                         
 -21  19   5      68668.01      63575.42      1183.24 o                         
 -18  19   5      63346.96      65017.68      1584.70 o                         
 -15  19   5     132028.38     137450.94      2247.45 o                         
 -12  19   5     458893.84     459919.12      6297.47 o                         
  -9  19   5       1393.43        625.32       148.25 o                         
  -6  19   5     182218.45     200653.66      2870.21 o                         
  -3  19   5      13117.68       9021.48       384.06 o                         
   0  19   5      16706.68      16039.35       402.77 o                         
   3  19   5        331.19        134.75       235.57 o                         
   6  19   5      16809.53      16880.83       591.77 o                         
   9  19   5      21383.54      20860.27       641.14 o                         
  12  19   5      25751.41      24794.39       742.16 o                         
  15  19   5      48589.47      49737.25      1189.59 o                         
  18  19   5          4.69        501.35       342.26 o                         
 -38  20   5      27152.04      34278.15      1253.01 o                         
 -35  20   5        975.66       1204.99       382.89 o                         
 -32  20   5      41765.74      42017.19      1056.60 o                         
 -29  20   5       2932.72       3495.55       311.52 o                         
 -26  20   5      26124.96      22891.70       633.73 o                         
 -23  20   5       9011.80       9064.03       605.47 o                         
 -20  20   5     230573.09     222041.59      3677.54 o                         
 -17  20   5      82863.98      82670.14      1409.11 o                         
 -14  20   5     109615.12     109938.33      1882.74 o                         
 -11  20   5        567.28       1058.09       177.31 o                         
  -8  20   5     106358.05     114730.10      1748.29 o                         
  -5  20   5       3090.21       2345.17       259.76 o                         
  -2  20   5       5181.70       4052.84       228.88 o                         
   1  20   5       8604.75       7439.83       340.27 o                         
   4  20   5     186955.92     187976.48      2989.94 o                         
   7  20   5       5731.80       4511.58       351.51 o                         
  10  20   5       1400.90        555.10       236.56 o                         
  13  20   5       2690.03       2101.48       297.31 o                         
  16  20   5      23299.03      22945.57       914.98 o                         
 -37  21   5       9694.91       9971.61       632.95 o                         
 -34  21   5      17731.90      17594.77       817.52 o                         
 -31  21   5     110596.65     114572.66      2087.15 o                         
 -28  21   5       7165.46       7125.20       416.63 o                         
 -25  21   5     132986.98     135199.48      2271.50 o                         
 -22  21   5          0.94         51.02       284.62 o                         
 -19  21   5         83.93        481.71       247.28 o                         
 -16  21   5      65671.09      70418.55      1287.18 o                         
 -13  21   5       3691.08       3878.39       292.86 o                         
 -10  21   5      63286.02      60389.36      1051.29 o                         
  -7  21   5       2828.44       2494.15       219.74 o                         
  -4  21   5     121260.82     120428.66      1985.69 o                         
  -1  21   5      66195.51      66302.17      1385.50 o                         
   2  21   5      52776.23      56683.54      1118.56 o                         
   5  21   5     203124.84     213014.23      4352.91 o                         
   8  21   5       1174.06        530.53       264.75 o                         
  11  21   5      20810.93      20627.08       889.70 o                         
  14  21   5        155.24       -319.33       319.33 o                         
  17  21   5      47113.65      50598.47      1401.73 o                         
 -36  22   5        111.27       -163.92       350.95 o                         
 -33  22   5       9209.82       7091.89       524.82 o                         
 -30  22   5     143507.19     140577.09      2658.66 o                         
 -27  22   5          2.10       -271.13       271.13 o                         
 -24  22   5       2371.50       1243.32       348.62 o                         
 -21  22   5     148943.48     150770.33      2928.34 o                         
 -18  22   5        202.91       -125.26       208.87 o                         
 -15  22   5       3663.62       3223.75       265.94 o                         
 -12  22   5      75653.20      83097.53      1372.32 o                         
  -9  22   5          7.05       -166.53       166.53 o                         
  -6  22   5      30364.68      28147.15       706.61 o                         
  -3  22   5      11105.09       9740.15       417.75 o                         
   0  22   5      21627.20      21332.83       714.46 o                         
   3  22   5       3842.71       3265.75       390.65 o                         
   6  22   5       1006.05        690.18       291.89 o                         
   9  22   5       2212.45       1198.59       287.95 o                         
  12  22   5       1023.41        638.21       332.96 o                         
  15  22   5       8924.92       7657.45       563.07 o                         
 -38  23   5       1425.85        487.49       711.56 o                         
 -35  23   5      17490.25      19371.55       848.16 o                         
 -32  23   5        383.18         55.68       392.20 o                         
 -29  23   5      22545.18      25318.40       894.14 o                         
 -26  23   5       9339.74       6949.06       486.57 o                         
 -23  23   5     191652.25     195299.55      3375.31 o                         
 -20  23   5     125019.40     121952.28      2070.67 o                         
 -17  23   5      17186.40      16314.00       549.67 o                         
 -14  23   5        641.77       2732.02       862.74 o                         
 -11  23   5      49959.25      51213.27       945.75 o                         
  -8  23   5       6311.58       6531.34       305.13 o                         
  -5  23   5      32971.04      30987.95       750.97 o                         
  -2  23   5      76359.52      74872.98      1386.08 o                         
   1  23   5     420310.12     415927.16      8072.35 o                         
   4  23   5      22652.11      29893.97      1157.06 o                         
   7  23   5        102.49       -305.08       305.08 o                         
  10  23   5        530.28       -287.67       287.67 o                         
  13  23   5        505.33       -341.93       341.93 o                         
 -37  24   5       2895.35       1487.77       402.17 o                         
 -34  24   5       4125.22       2854.99       424.05 o                         
 -31  24   5       6625.21       6576.72       519.75 o                         
 -28  24   5       8472.01       5181.31       476.14 o                         
 -25  24   5      93132.00      94975.30      2129.20 o                         
 -22  24   5        153.04        226.90       269.50 o                         
 -19  24   5       6355.04       3360.45       305.31 o                         
 -16  24   5      81454.59      79971.17      1453.22 o                         
 -13  24   5      66410.07      69531.87      1205.98 o                         
 -10  24   5         55.43          3.23       202.62 o                         
  -7  24   5      24203.57      25151.29       702.87 o                         
  -4  24   5      22333.60      19817.97       632.06 o                         
  -1  24   5      15668.84      16049.37       634.40 o                         
   2  24   5      17091.45      17333.40       846.06 o                         
   5  24   5      13574.74      15651.40       793.80 o                         
   8  24   5       1222.48        988.17       324.68 o                         
  11  24   5       1445.07       1042.54       398.72 o                         
 -36  25   5       7792.54       6857.07       538.20 o                         
 -33  25   5      27858.83      27912.00       989.48 o                         
 -30  25   5      29492.24      27996.30      1440.43 o                         
 -27  25   5        599.33         85.74       283.27 o                         
 -24  25   5      12028.94       8049.96       693.03 o                         
 -21  25   5       4424.52       3663.43       366.16 o                         
 -18  25   5      89694.18      86717.77      1577.87 o                         
 -15  25   5       2920.90       1774.20       254.75 o                         
 -12  25   5      86756.11      86814.70      1459.69 o                         
  -9  25   5       1065.78       1709.14       326.98 o                         
  -6  25   5     133524.16     133698.33      2250.40 o                         
  -3  25   5      36525.79      37432.80       891.87 o                         
   0  25   5       3246.51       4139.00       418.43 o                         
   3  25   5      41277.46      40236.39      1206.45 o                         
   6  25   5        177.41       -274.41       274.41 o                         
   9  25   5      57486.02      60280.41      1527.94 o                         
  12  25   5       2108.94       1731.00       454.12 o                         
 -35  26   5      23511.23      23234.39       941.58 o                         
 -32  26   5      10476.98       7854.45       533.96 o                         
 -29  26   5        493.63       -141.63       414.05 o                         
 -26  26   5      12745.43      11260.28       551.93 o                         
 -23  26   5     100645.20     104187.76      1877.58 o                         
 -20  26   5        341.01       -287.48       299.34 o                         
 -17  26   5      70269.55      70678.43      1364.13 o                         
 -14  26   5       5992.81       6117.36       488.50 o                         
 -11  26   5        384.99       -252.22       252.22 o                         
  -8  26   5     258238.98     251466.59      4525.38 o                         
  -5  26   5        138.32         12.09       322.38 o                         
  -2  26   5      20053.95      16228.13       791.82 o                         
   1  26   5       7157.96       6591.37       517.34 o                         
   4  26   5        220.00       -303.53       303.53 o                         
   7  26   5       5129.93       4399.69       440.74 o                         
  10  26   5       2762.10       2347.21       446.60 o                         
 -37  27   5       8766.22       7126.90      1467.30 o                         
 -34  27   5       9675.69       8543.52       562.27 o                         
 -31  27   5      70285.98      71975.66      1643.89 o                         
 -28  27   5       8725.25       6874.42       442.03 o                         
 -25  27   5      20973.81      21429.32       726.07 o                         
 -22  27   5      36334.14      32906.01       884.91 o                         
 -19  27   5      33665.60      30482.88       927.72 o                         
 -16  27   5     223310.09     219055.59      4557.10 o                         
 -13  27   5          0.21       -263.32       263.32 o                         
 -10  27   5      48195.41      49127.81      1094.76 o                         
  -7  27   5      27352.73      27706.28       787.34 o                         
  -4  27   5      15656.94      15585.37       670.84 o                         
  -1  27   5      78306.34      82948.71      1792.09 o                         
   2  27   5      10811.82      12206.62       730.18 o                         
   5  27   5      32499.15      33836.44       983.98 o                         
   8  27   5      15335.59      16732.76      1403.46 o                         
 -36  28   5       8816.62       5923.88       593.57 o                         
 -33  28   5        671.32        177.78       432.48 o                         
 -30  28   5       3437.18       3378.21       425.09 o                         
 -27  28   5      14652.83      13137.82       673.60 o                         
 -24  28   5       2519.70       2663.48       377.34 o                         
 -21  28   5       1945.97       2263.24       351.72 o                         
 -18  28   5       1438.08       1550.52       349.21 o                         
 -15  28   5     150064.12     146274.03      2486.73 o                         
 -12  28   5      59483.62      61220.66      1272.88 o                         
  -9  28   5      39916.91      39900.51       972.57 o                         
  -6  28   5      45935.92      44732.43      1139.93 o                         
  -3  28   5        102.58       -114.87       329.13 o                         
   0  28   5       8628.80       6487.47       549.65 o                         
   3  28   5        495.81        -26.24       369.19 o                         
   6  28   5      13481.45      14800.22      1430.02 o                         
 -35  29   5       4612.74       3919.29       541.27 o                         
 -32  29   5        639.06         90.08       398.60 o                         
 -29  29   5        720.98        713.65       372.87 o                         
 -26  29   5      14901.11      13338.04       671.21 o                         
 -23  29   5         56.45        138.34       293.88 o                         
 -20  29   5      14978.22      12991.79       681.39 o                         
 -17  29   5       2374.10       3279.35       392.13 o                         
 -14  29   5      11405.74      12803.76       613.83 o                         
 -11  29   5       8662.29       8491.74       446.87 o                         
  -8  29   5      71342.62      76779.33      1511.01 o                         
  -5  29   5       7812.61       7528.34       553.79 o                         
  -2  29   5      27311.96      26546.59       946.57 o                         
   1  29   5       7431.35       6630.28       570.48 o                         
   4  29   5       4255.57       1621.80       390.41 o                         
   7  29   5       7399.44       7375.48       588.48 o                         
 -34  30   5      17076.55      17336.14      1053.26 o                         
 -31  30   5      68830.01      67056.05      1667.86 o                         
 -28  30   5        815.79        242.94       366.16 o                         
 -25  30   5       1150.41        342.96       307.87 o                         
 -22  30   5       6679.43       5200.95       448.46 o                         
 -19  30   5      38269.84      35853.89      1437.06 o                         
 -16  30   5      26414.68      30526.06       866.82 o                         
 -13  30   5         83.59       -248.79       248.79 o                         
 -10  30   5      28187.95      27116.97       815.39 o                         
  -7  30   5      10930.31       8271.83       507.73 o                         
  -4  30   5       2122.45       -256.54       360.31 o                         
  -1  30   5      11387.01      10439.21       669.87 o                         
   2  30   5        255.49       -286.32       369.32 o                         
   5  30   5       5571.74       5659.55       542.12 o                         
 -33  31   5      36994.25      43791.63      1337.25 o                         
 -30  31   5       3655.02       1994.57       466.66 o                         
 -27  31   5      10622.81       9794.18       598.63 o                         
 -24  31   5       7745.50       8174.81       526.77 o                         
 -21  31   5        514.90       -300.76       300.76 o                         
 -18  31   5      27273.96      27896.64       914.35 o                         
 -15  31   5         72.02       -249.79       266.75 o                         
 -12  31   5      27923.71      25337.84       799.76 o                         
  -9  31   5      23779.87      23794.43      1245.44 o                         
  -6  31   5      19347.38      21121.11       973.78 o                         
  -3  31   5       1499.49       1307.24       400.02 o                         
   0  31   5      51485.63      60277.68      1708.18 o                         
   3  31   5      15441.89      11327.20       688.86 o                         
 -32  32   5      26060.46      28729.08      1120.09 o                         
 -29  32   5      21412.02      22397.05       982.76 o                         
 -26  32   5      36004.51      40310.48      1194.46 o                         
 -23  32   5       1991.09       1143.27       355.01 o                         
 -20  32   5         15.52       -290.98       290.98 o                         
 -17  32   5      27914.87      29288.99       944.45 o                         
 -14  32   5       6785.67       5505.78       407.14 o                         
 -11  32   5      13547.27      10583.29       606.76 o                         
  -8  32   5        324.07         81.15       388.52 o                         
  -5  32   5       3083.25       2717.38       433.27 o                         
  -2  32   5      28839.55      32645.91      1239.27 o                         
   1  32   5        867.41        277.49       376.10 o                         
 -31  33   5       5108.38       5276.36       540.29 o                         
 -28  33   5      34605.95      36099.69      1194.30 o                         
 -25  33   5       2469.71       3516.94       470.35 o                         
 -22  33   5       9054.36       6024.35       513.13 o                         
 -19  33   5       1491.87        792.90       336.74 o                         
 -16  33   5      40680.56      42950.47      1186.01 o                         
 -13  33   5      12972.50       8790.56       551.02 o                         
 -10  33   5      62402.87      63747.64      1787.92 o                         
  -7  33   5       3301.78       1031.69       427.75 o                         
  -4  33   5      30974.21      28743.88      1062.80 o                         
  -1  33   5      73645.24      80892.50      1876.34 o                         
 -30  34   5       7475.81       6366.77       565.12 o                         
 -27  34   5        821.31       1192.52       445.22 o                         
 -24  34   5       3207.81       3032.00       481.96 o                         
 -21  34   5      16805.98      18359.57       871.89 o                         
 -18  34   5      10640.37      13396.13       851.94 o                         
 -15  34   5       3406.74       3833.28       459.79 o                         
 -12  34   5      17199.17      16896.68       781.57 o                         
  -9  34   5       1344.96        596.83       426.96 o                         
  -6  34   5       4208.23       4200.88       494.12 o                         
  -3  34   5         12.48       -116.63       388.34 o                         
 -29  35   5      24261.58      28691.48      1102.03 o                         
 -26  35   5      67508.17      63604.02      1618.70 o                         
 -23  35   5       1478.57        565.45       421.54 o                         
 -20  35   5      29003.45      31020.42      1072.06 o                         
 -17  35   5      25079.22      26952.30      1005.02 o                         
 -14  35   5        695.43        754.51       370.60 o                         
 -11  35   5       7035.11       5367.39       589.39 o                         
  -8  35   5       5669.86       4553.29       562.27 o                         
  -5  35   5      29055.73      30096.40      1118.16 o                         
 -28  36   5       8853.97       7372.81       583.87 o                         
 -25  36   5       5310.49       3527.91       501.33 o                         
 -22  36   5        118.42       -367.90       367.90 o                         
 -19  36   5      13531.44      11684.25       708.39 o                         
 -16  36   5      65796.80      69486.84      1846.11 o                         
 -13  36   5       1981.25       2367.15       503.85 o                         
 -10  36   5       4478.47       2159.73       507.16 o                         
  -7  36   5       7532.67       6843.28       582.63 o                         
 -27  37   5         19.88       -655.38       655.38 o                         
 -24  37   5      31468.66      29715.37      1101.81 o                         
 -21  37   5        239.59       -122.06       374.62 o                         
 -18  37   5       1731.02       2546.92       497.22 o                         
 -15  37   5       4571.88       4535.13       568.23 o                         
 -12  37   5       1527.12       1961.18       481.21 o                         
 -23  38   5       3744.84       1036.32       834.58 o                         
 -20  38   5      39428.10      49980.49      1561.47 o                         
 -17  38   5      17310.92      20031.01      1051.46 o                         
   0   0   6      69701.39      74193.88      1665.42 o                         
   1   1   6     301896.56     302308.56      3477.25 o                         
  -1   2   6      63245.76      64153.82       695.45 o                         
   2   2   6     416077.22     405673.53      6879.39 o                         
  -3   3   6        372.99       1055.53        75.86 o                         
   0   3   6         91.23       1265.42        61.00 o                         
   3   3   6     552310.44     567800.38      7172.09 o                         
  -5   4   6     103241.81     105287.42      1894.15 o                         
  -2   4   6    1028741.75    1038736.75     11383.83 o                         
   1   4   6     214497.86     210697.73      3389.57 o                         
   4   4   6      49150.74      53966.40       763.50 o                         
  -7   5   6     709970.00     710597.50      8974.35 o                         
  -4   5   6      32515.63      34284.55       485.62 o                         
  -1   5   6      18296.41      23376.99       328.58 o                         
   2   5   6      97685.55      98437.86      1364.09 o                         
   5   5   6     542576.38     515981.19      7722.77 o                         
  -9   6   6       2881.57       3489.91       266.10 o                         
  -6   6   6    1385786.50    1245112.25     16736.27 o                         
  -3   6   6     197618.17     213105.31      2711.35 o                         
   0   6   6     142175.36     128291.80      1674.41 o                         
   3   6   6     137259.31     153951.70      2083.60 o                         
   6   6   6     165365.81     169281.81      2366.76 o                         
 -11   7   6    2164758.75    2136438.00     28837.91 o                         
  -8   7   6     252454.34     285071.53      3445.64 o                         
  -5   7   6     423247.19     417288.47      5265.70 o                         
  -2   7   6       8545.03       8686.97       193.08 o                         
   1   7   6      25934.06      27958.93       465.57 o                         
   4   7   6      33530.07      38353.88       598.75 o                         
   7   7   6      47024.92      48217.64      1168.20 o                         
 -13   8   6      47759.99      45424.27       742.50 o                         
 -10   8   6     859670.19     814234.94     10915.78 o                         
  -7   8   6      77381.80      83780.26      1617.61 o                         
  -4   8   6      42832.77      54425.91       704.87 o                         
  -1   8   6        671.76       1718.88       125.17 o                         
   2   8   6     262962.00     236863.53      2904.73 o                         
   5   8   6      26050.25      29020.50       593.79 o                         
   8   8   6        855.22       1189.92       135.82 o                         
 -15   9   6      42219.51      37086.10       644.52 o                         
 -12   9   6       3274.92       4020.01       174.82 o                         
  -9   9   6     882849.69     887884.62     15211.41 o                         
  -6   9   6    1130471.75    1107953.25     15830.80 o                         
  -3   9   6     199902.92     216039.33      2891.77 o                         
   0   9   6       5531.06       5090.00       252.89 o                         
   3   9   6     863825.81     820229.75     17510.96 o                         
   6   9   6     131261.89     129047.55      1868.23 o                         
   9   9   6      43980.80      43237.53       999.96 o                         
 -17  10   6      97272.28     107352.60      1603.86 o                         
 -14  10   6       3780.36       3292.93       191.93 o                         
 -11  10   6      55854.49      60429.21       927.51 o                         
  -8  10   6      89062.55      70463.55      1039.00 o                         
  -5  10   6     899404.81     929952.94     12690.38 o                         
  -2  10   6     712886.44     655587.50      9920.67 o                         
   1  10   6     135131.33     139855.19      2327.64 o                         
   4  10   6     150175.56     153917.14      1963.46 o                         
   7  10   6     948824.62     965900.81     12946.54 o                         
  10  10   6        303.32        488.83       263.64 o                         
 -19  11   6      46725.19      50095.86       823.67 o                         
 -16  11   6         69.12        430.23       171.00 o                         
 -13  11   6     128517.09     121652.23      1894.37 o                         
 -10  11   6     231056.98     220706.05      3262.37 o                         
  -7  11   6     640774.75     623023.62      9472.24 o                         
  -4  11   6    1200123.00    1193892.50     18338.60 o                         
  -1  11   6      29325.64      31323.97       722.46 o                         
   2  11   6     272793.41     289075.72      3552.88 o                         
   5  11   6       8112.74       8993.72       278.82 o                         
   8  11   6      12565.16      16036.98       444.95 o                         
  11  11   6      66521.76      63081.39      1016.61 o                         
 -21  12   6       2493.57       2672.80       222.07 o                         
 -18  12   6       2086.18       1281.93       177.47 o                         
 -15  12   6      13816.81      15909.40       367.01 o                         
 -12  12   6     209040.36     194762.08      2991.34 o                         
  -9  12   6     221728.66     229588.50      4745.02 o                         
  -6  12   6      11591.79      13681.75       311.51 o                         
  -3  12   6         92.15        656.34       112.95 o                         
   0  12   6      51189.33      66135.45       960.95 o                         
   3  12   6     229221.16     233062.44      2915.05 o                         
   6  12   6      99401.16      99897.32      1431.39 o                         
   9  12   6      74913.20      69052.78      1149.88 o                         
  12  12   6      74843.88      72363.41      1256.47 o                         
 -23  13   6      38693.57      36865.33       756.85 o                         
 -20  13   6      25517.36      25745.48       579.97 o                         
 -17  13   6         10.21        139.63       126.71 o                         
 -14  13   6       2059.11       2120.76       205.14 o                         
 -11  13   6     406463.31     433673.25      6273.04 o                         
  -8  13   6          3.15        346.45       102.09 o                         
  -5  13   6      35503.62      30493.65       544.81 o                         
  -2  13   6      48842.96      46577.38       989.58 o                         
   1  13   6     160344.03     170184.19      2273.83 o                         
   4  13   6     100866.61     108132.12      1458.16 o                         
   7  13   6      93296.79      87291.25      1290.14 o                         
  10  13   6      24997.28      21098.37       471.54 o                         
  13  13   6     116587.26     110735.98      1830.23 o                         
 -25  14   6       1995.09       1318.72       226.52 o                         
 -22  14   6      10500.59       9618.88       397.73 o                         
 -19  14   6       2556.13       2146.23       346.62 o                         
 -16  14   6      76294.12      74638.84      1199.34 o                         
 -13  14   6      66245.71      66601.34      1017.68 o                         
 -10  14   6     412823.50     413538.91      6021.12 o                         
  -7  14   6      25531.90      26179.20       498.73 o                         
  -4  14   6     117417.13     109822.90      1604.56 o                         
  -1  14   6       2679.57       2923.53       176.02 o                         
   2  14   6      73619.85      75452.39      1064.54 o                         
   5  14   6     272920.09     280914.62      3696.08 o                         
   8  14   6       3948.62       3516.69       219.24 o                         
  11  14   6     281584.59     287166.50      3857.29 o                         
  14  14   6       4919.60       4925.30       297.61 o                         
 -27  15   6     118314.09     114445.37      1725.82 o                         
 -24  15   6       7254.82       6003.07       352.14 o                         
 -21  15   6      14067.35      11760.74       467.89 o                         
 -18  15   6      38842.04      36753.80       673.43 o                         
 -15  15   6      15927.85      16900.14       367.77 o                         
 -12  15   6     397684.97     410668.62      6161.99 o                         
  -9  15   6     151939.45     146550.05      2214.11 o                         
  -6  15   6      10794.88      13049.38       356.54 o                         
  -3  15   6         83.99        725.17       159.06 o                         
   0  15   6     279550.44     289458.25      3772.96 o                         
   3  15   6      38954.08      36042.84       614.97 o                         
   6  15   6      79543.21      72978.93      1122.59 o                         
   9  15   6      81593.42      89370.55      1465.87 o                         
  12  15   6        113.85       1066.08       278.69 o                         
  15  15   6       7464.43       7498.98       366.63 o                         
 -29  16   6      15853.05      12376.89       581.92 o                         
 -26  16   6       4144.79       2121.19       280.57 o                         
 -23  16   6      66239.23      64705.45      1048.87 o                         
 -20  16   6      87586.13      79440.09      1206.86 o                         
 -17  16   6       2151.43       2309.10       149.11 o                         
 -14  16   6      75228.15      73396.69      1505.69 o                         
 -11  16   6     311543.84     309367.53      4574.73 o                         
  -8  16   6       1235.21       1653.72       197.42 o                         
  -5  16   6         89.61        321.35       128.88 o                         
  -2  16   6      11677.50      10084.70       397.46 o                         
   1  16   6      75848.28      78273.85      1112.08 o                         
   4  16   6      77825.00      82547.72      1184.07 o                         
   7  16   6      13965.99      13433.84       482.91 o                         
  10  16   6       6394.99       5407.78       340.62 o                         
  13  16   6      41133.26      42135.24       859.44 o                         
  16  16   6      29285.26      30154.80       812.24 o                         
 -31  17   6      23895.45      25918.10       746.56 o                         
 -28  17   6         10.24       -186.51       186.51 o                         
 -25  17   6      68642.56      71453.91      1168.97 o                         
 -22  17   6       6973.09       6425.63       336.32 o                         
 -19  17   6        837.79        492.93       239.34 o                         
 -16  17   6       9426.01       9616.54       349.04 o                         
 -13  17   6     118166.88     116450.81      1654.21 o                         
 -10  17   6     200296.06     202486.48      2871.60 o                         
  -7  17   6      50776.81      52639.54       884.14 o                         
  -4  17   6      13023.53      11329.56       355.66 o                         
  -1  17   6      35308.95      33745.16       605.79 o                         
   2  17   6      48221.43      50010.80       794.53 o                         
   5  17   6      11634.42      11133.47       443.25 o                         
   8  17   6      36182.18      39499.86       834.18 o                         
  11  17   6     109419.87     114665.61      1869.84 o                         
  14  17   6       1303.70        785.06       273.85 o                         
  17  17   6      23645.23      24143.77       831.08 o                         
 -33  18   6       3020.21       2540.45       368.91 o                         
 -30  18   6       3035.79       2387.81       303.23 o                         
 -27  18   6      24314.22      26120.96       673.32 o                         
 -24  18   6      22208.42      23645.75       612.94 o                         
 -21  18   6       3400.41       2198.88       255.77 o                         
 -18  18   6      42802.85      44172.77       831.32 o                         
 -15  18   6       6988.74       5940.70       257.00 o                         
 -12  18   6      14480.16      13956.15       421.20 o                         
  -9  18   6        402.22        291.52       138.55 o                         
  -6  18   6       4183.75       4063.79       333.89 o                         
  -3  18   6      36424.98      36657.06       699.61 o                         
   0  18   6        187.00        206.35       201.28 o                         
   3  18   6       7969.07       6969.76       381.80 o                         
   6  18   6     116569.26     115665.55      1812.48 o                         
   9  18   6     101889.76     107308.74      1765.05 o                         
  12  18   6        803.66        385.81       260.38 o                         
  15  18   6       4638.72       2739.66       341.99 o                         
  18  18   6      13160.44      12188.73       603.47 o                         
 -35  19   6      37654.38      39484.51      1058.39 o                         
 -32  19   6      41389.61      41591.34       977.74 o                         
 -29  19   6      25120.51      23913.95       670.68 o                         
 -26  19   6      62786.29      66506.06      1205.85 o                         
 -23  19   6      28839.63      31138.21       690.89 o                         
 -20  19   6      20267.56      17983.57       560.63 o                         
 -17  19   6      88044.48      87505.16      1675.70 o                         
 -14  19   6     293614.66     292397.84      4422.48 o                         
 -11  19   6       3503.23       2561.26       202.81 o                         
  -8  19   6      20898.79      20057.52       482.83 o                         
  -5  19   6        541.79       -194.34       194.34 o                         
  -2  19   6       4085.27       4530.91       235.50 o                         
   1  19   6      10091.60      10144.86       317.78 o                         
   4  19   6       2976.83       2813.01       213.05 o                         
   7  19   6      24801.06      25419.96       721.79 o                         
  10  19   6         59.17       -224.07       224.07 o                         
  13  19   6       2185.79        809.05       276.64 o                         
  16  19   6          6.51       -106.07       305.49 o                         
  19  19   6      51094.90      57017.79      1670.77 o                         
 -37  20   6        561.39       -218.64       446.39 o                         
 -34  20   6         19.33        259.25       324.25 o                         
 -31  20   6       4962.62       5780.80       400.27 o                         
 -28  20   6      67635.66      71117.59      1286.99 o                         
 -25  20   6      50021.56      53364.57      1437.40 o                         
 -22  20   6      16810.07      17569.37       555.25 o                         
 -19  20   6     194958.02     204648.92      3159.38 o                         
 -16  20   6      45108.32      41312.92       897.01 o                         
 -13  20   6        939.24       1495.31       209.71 o                         
 -10  20   6     137142.06     144210.55      2144.47 o                         
  -7  20   6      10369.33       9140.43       432.24 o                         
  -4  20   6        189.96        123.68       232.05 o                         
  -1  20   6      10848.49       6971.65       367.98 o                         
   2  20   6      93651.78     101956.78      1448.38 o                         
   5  20   6         70.16        327.32       252.12 o                         
   8  20   6       6266.03       4930.98       355.49 o                         
  11  20   6       5362.68       3392.43       308.66 o                         
  14  20   6      36001.04      33772.96      1121.91 o                         
  17  20   6       1663.00        983.70       390.68 o                         
 -36  21   6         18.81       -370.71       370.71 o                         
 -33  21   6      68049.91      69184.66      1613.77 o                         
 -30  21   6       2440.20       2802.40       365.59 o                         
 -27  21   6       2633.97       2016.28       326.98 o                         
 -24  21   6       7901.66       6660.30       424.52 o                         
 -21  21   6     144842.70     152387.14      2680.06 o                         
 -18  21   6       1202.47       1246.53       236.69 o                         
 -15  21   6       4143.06       3156.96       276.04 o                         
 -12  21   6     547568.38     541681.06      7409.03 o                         
  -9  21   6      23566.74      28009.61       619.26 o                         
  -6  21   6      64599.39      63028.74      1179.81 o                         
  -3  21   6      40183.93      36718.83       810.26 o                         
   0  21   6      63932.01      67565.03      1599.14 o                         
   3  21   6     244624.98     244925.81      3757.03 o                         
   6  21   6       1349.56        916.53       308.53 o                         
   9  21   6       5150.78       4086.54       376.58 o                         
  12  21   6       5085.19       3336.59       374.38 o                         
  15  21   6      26246.06      25105.94       960.72 o                         
 -38  22   6      25438.86      28569.37      2006.31 o                         
 -35  22   6       1313.64        970.77       375.50 o                         
 -32  22   6      47553.74      48954.52      1295.89 o                         
 -29  22   6        102.28        447.06       334.32 o                         
 -26  22   6      24335.29      21017.56       745.27 o                         
 -23  22   6     156584.84     157500.47      2795.23 o                         
 -20  22   6     101913.19      97428.56      1844.13 o                         
 -17  22   6      60572.38      64562.33      1224.56 o                         
 -14  22   6     155832.62     154799.20      2480.53 o                         
 -11  22   6       5827.52       5259.91       289.28 o                         
  -8  22   6       1790.09       2254.90       213.07 o                         
  -5  22   6      44423.56      46154.64       956.75 o                         
  -2  22   6      10384.82      11324.13       458.19 o                         
   1  22   6      58734.47      56998.77      1086.45 o                         
   4  22   6      56990.43      58119.71      1320.09 o                         
   7  22   6      23769.88      21090.99       765.93 o                         
  10  22   6        890.92        -11.91       266.38 o                         
  13  22   6       4649.45       3936.95       423.31 o                         
  16  22   6      10269.99       9648.66       816.89 o                         
 -37  23   6        877.35        286.33       379.54 o                         
 -34  23   6      10833.00       8268.42       563.92 o                         
 -31  23   6     139730.98     152000.25      2865.96 o                         
 -28  23   6      24273.12      22398.37       810.64 o                         
 -25  23   6      68463.61      69268.13      1618.16 o                         
 -22  23   6      39791.20      39370.35      1009.64 o                         
 -19  23   6        316.93        590.57       252.82 o                         
 -16  23   6        623.12       1028.42       321.94 o                         
 -13  23   6      56683.93      59334.96      1055.04 o                         
 -10  23   6      81408.51      81285.06      1350.84 o                         
  -7  23   6      26004.52      26368.23       707.26 o                         
  -4  23   6       2375.53       2923.66       309.42 o                         
  -1  23   6     127731.12     135366.00      2120.78 o                         
   2  23   6      69624.89      76914.38      1656.90 o                         
   5  23   6      54753.09      51536.23      1234.39 o                         
   8  23   6      13123.53      10138.44       638.44 o                         
  11  23   6        456.41       -301.32       301.32 o                         
  14  23   6       2182.34       1618.23       415.77 o                         
 -36  24   6        441.00       -337.47       337.47 o                         
 -33  24   6       3835.06       2776.32       417.42 o                         
 -30  24   6      66756.59      62861.33      1487.86 o                         
 -27  24   6      26879.37      24923.21      1053.49 o                         
 -24  24   6      10074.75       8432.86       614.29 o                         
 -21  24   6     180775.98     180306.02      2911.57 o                         
 -18  24   6      45973.75      42083.82       935.73 o                         
 -15  24   6      20846.83      17515.11       563.60 o                         
 -12  24   6       8072.62       7881.92       490.72 o                         
  -9  24   6      36440.98      36903.61       863.90 o                         
  -6  24   6     317226.91     298482.88      4558.68 o                         
  -3  24   6      20161.27      18361.71       656.76 o                         
   0  24   6       3461.73       3945.10       366.32 o                         
   3  24   6        449.28        302.08       325.67 o                         
   6  24   6        946.33        164.33       378.84 o                         
   9  24   6      25867.82      22274.08       753.20 o                         
  12  24   6       1365.31        202.83       357.08 o                         
 -35  25   6       7251.06       6278.86       522.85 o                         
 -32  25   6      10865.93       8713.02       553.76 o                         
 -29  25   6      44207.94      46872.04      1639.70 o                         
 -26  25   6       1470.38       1192.21       306.48 o                         
 -23  25   6      48496.05      49971.07      1102.20 o                         
 -20  25   6     102703.16     100678.23      2318.19 o                         
 -17  25   6      51000.16      51369.80      1410.54 o                         
 -14  25   6     163795.23     168990.84      2746.83 o                         
 -11  25   6      17290.82      14552.73       569.97 o                         
  -8  25   6      67510.39      70655.16      1472.59 o                         
  -5  25   6      15990.07      13873.04       582.95 o                         
  -2  25   6      21542.79      21619.57       732.95 o                         
   1  25   6     129850.77     134308.61      2557.77 o                         
   4  25   6        434.39        -98.29       324.03 o                         
   7  25   6      28163.36      27728.67       882.12 o                         
  10  25   6       2028.19       1636.09       578.08 o                         
 -37  26   6      15379.21      14709.40       692.61 o                         
 -34  26   6       1204.14       -206.33       341.58 o                         
 -31  26   6        591.56       -178.81       342.37 o                         
 -28  26   6      13539.02      11927.48       707.53 o                         
 -25  26   6      65140.71      62883.62      1467.84 o                         
 -22  26   6       1025.88        215.64       262.75 o                         
 -19  26   6      12818.96      10181.25       486.53 o                         
 -16  26   6      25656.66      21846.44       838.54 o                         
 -13  26   6      77063.93      75891.10      1481.77 o                         
 -10  26   6      29750.34      31729.47       850.64 o                         
  -7  26   6      25227.76      27236.52       844.13 o                         
  -4  26   6      23550.34      23940.99       718.73 o                         
  -1  26   6      15361.17      14905.93       726.66 o                         
   2  26   6       7848.93       5980.30       515.88 o                         
   5  26   6        524.22        162.19       362.61 o                         
   8  26   6         66.20       -146.30       335.49 o                         
  11  26   6       2234.85       1705.02       435.61 o                         
 -36  27   6       3923.85       3700.49       516.77 o                         
 -33  27   6      24969.78      22738.52       884.59 o                         
 -30  27   6      29528.44      26246.26       926.27 o                         
 -27  27   6       8622.72       6658.08       425.58 o                         
 -24  27   6      21343.24      20655.39       798.19 o                         
 -21  27   6      15850.63      12906.00       627.13 o                         
 -18  27   6      91187.71      94304.23      2096.05 o                         
 -15  27   6       7549.08       7088.42       484.00 o                         
 -12  27   6      32970.37      31816.50       867.72 o                         
  -9  27   6      20128.74      20331.30       700.51 o                         
  -6  27   6      94449.97      93221.13      1822.60 o                         
  -3  27   6       5762.09       4672.14       417.12 o                         
   0  27   6       5391.97       4270.73       419.56 o                         
   3  27   6      11174.28      10867.56      1033.35 o                         
   6  27   6      15227.59      15471.50      1150.78 o                         
   9  27   6       4817.20       5162.88       527.40 o                         
 -35  28   6       6583.33       5229.49       576.31 o                         
 -32  28   6         18.25       -403.21       403.21 o                         
 -29  28   6      38158.98      38357.31      1150.60 o                         
 -26  28   6       5214.44       3830.48       414.32 o                         
 -23  28   6      58822.68      57331.52      1367.58 o                         
 -20  28   6        107.51       -275.55       275.55 o                         
 -17  28   6     184306.11     193826.09      3419.93 o                         
 -14  28   6       4700.04       4367.74       371.46 o                         
 -11  28   6      42936.01      40155.06       976.40 o                         
  -8  28   6     212027.36     216013.36      3457.38 o                         
  -5  28   6       3641.86       3445.28       367.32 o                         
  -2  28   6      13541.25      10349.49       598.17 o                         
   1  28   6      13712.00      14440.35       792.98 o                         
   4  28   6       6900.57       5561.97       556.90 o                         
   7  28   6       7492.83       6577.70       557.42 o                         
 -34  29   6          5.97       -390.99       390.99 o                         
 -31  29   6      12021.22      11284.47       664.08 o                         
 -28  29   6       2313.21       1312.09       385.41 o                         
 -25  29   6        124.88       -276.49       276.49 o                         
 -22  29   6       1111.45        321.69       317.11 o                         
 -19  29   6      21130.63      23563.02       828.99 o                         
 -16  29   6      69919.29      70428.11      1545.36 o                         
 -13  29   6        221.46       -148.53       261.95 o                         
 -10  29   6      44013.00      46926.50      1085.65 o                         
  -7  29   6      30348.40      30433.79       940.05 o                         
  -4  29   6       2422.97       1762.93       400.79 o                         
  -1  29   6      17198.77      19535.08       858.82 o                         
   2  29   6      14038.16      12419.88       776.08 o                         
   5  29   6      23376.55      25255.46       932.24 o                         
 -33  30   6      19401.47      15518.06      1243.74 o                         
 -30  30   6      19110.91      17914.97      1097.90 o                         
 -27  30   6      20049.18      20817.57       856.36 o                         
 -24  30   6       1461.84        961.34       325.90 o                         
 -21  30   6      22424.70      20019.25       788.03 o                         
 -18  30   6       9120.35       8256.66       508.89 o                         
 -15  30   6      31708.57      31278.02       964.31 o                         
 -12  30   6      26490.26      25974.53       797.33 o                         
  -9  30   6      10856.62      12106.59       615.97 o                         
  -6  30   6      21913.45      20687.02       938.87 o                         
  -3  30   6      37350.48      38310.51      1155.23 o                         
   0  30   6       2211.90       1505.51       464.35 o                         
   3  30   6         19.01       -359.28       359.28 o                         
 -32  31   6        885.61        313.39       412.43 o                         
 -29  31   6        133.23       -234.49       383.90 o                         
 -26  31   6       7564.47       6857.34       534.74 o                         
 -23  31   6       2270.28       1791.54       361.17 o                         
 -20  31   6       6257.70       6561.89       483.35 o                         
 -17  31   6      10565.95       8516.15       657.48 o                         
 -14  31   6        562.95        -14.42       277.84 o                         
 -11  31   6        541.52        498.62       298.13 o                         
  -8  31   6     164412.50     165499.28      3414.24 o                         
  -5  31   6       2154.41       1570.60       439.65 o                         
  -2  31   6      54496.49      62763.80      1578.30 o                         
   1  31   6      43201.37      43067.27      1406.00 o                         
 -34  32   6      39832.47      47743.33      1892.68 o                         
 -31  32   6      28467.92      30131.62      1112.97 o                         
 -28  32   6       1068.17        727.95       416.32 o                         
 -25  32   6       1793.82       1858.29       406.51 o                         
 -22  32   6        362.26        283.47       340.41 o                         
 -19  32   6       5692.75       4572.36       422.48 o                         
 -16  32   6      16421.47      18360.54       786.42 o                         
 -13  32   6        163.47       -266.33       266.33 o                         
 -10  32   6       4625.41       4787.21       449.01 o                         
  -7  32   6       6568.57       3757.53       505.09 o                         
  -4  32   6      21848.46      25131.51      1032.76 o                         
  -1  32   6       4152.89       3599.34       535.64 o                         
   2  32   6       2979.47       3626.38       619.70 o                         
 -33  33   6        929.92        341.89       534.84 o                         
 -30  33   6       3700.53       3208.79       485.79 o                         
 -27  33   6        561.47       1253.78       423.73 o                         
 -24  33   6      39076.20      37672.97      1169.06 o                         
 -21  33   6        407.32       -316.24       316.24 o                         
 -18  33   6      35682.38      35199.54      1077.69 o                         
 -15  33   6      47257.18      48976.33      1287.95 o                         
 -12  33   6      20693.76      19528.73       846.95 o                         
  -9  33   6         10.66       -109.91       382.85 o                         
  -6  33   6       1029.62         -6.56       376.23 o                         
  -3  33   6      41698.35      43237.68      1418.91 o                         
   0  33   6        897.46       1421.03       509.82 o                         
 -32  34   6      19206.61      14678.91      1457.84 o                         
 -29  34   6      16657.23      20791.88       976.91 o                         
 -26  34   6      13337.49      12013.17       901.49 o                         
 -23  34   6       7897.48       7005.42       567.77 o                         
 -20  34   6        154.53        211.35       379.44 o                         
 -17  34   6         30.18        146.84       359.61 o                         
 -14  34   6      34312.99      35215.00      1113.51 o                         
 -11  34   6        162.96       -339.67       339.67 o                         
  -8  34   6       2263.79        124.17       404.85 o                         
  -5  34   6        765.24         96.12       383.09 o                         
  -2  34   6      16050.22      14567.93      1724.93 o                         
 -28  35   6      13580.66      12281.50       748.09 o                         
 -25  35   6       2818.05       1939.68       473.18 o                         
 -22  35   6       5809.49       3951.75       489.91 o                         
 -19  35   6      11087.71      11726.19       659.41 o                         
 -16  35   6      22569.77      24258.12      1057.26 o                         
 -13  35   6      14529.16      13934.16       882.63 o                         
 -10  35   6          4.03       -355.40       378.52 o                         
  -7  35   6       3651.19       2290.10       443.80 o                         
 -27  36   6       1058.84        200.20       388.57 o                         
 -24  36   6       3332.27       3177.14       513.80 o                         
 -21  36   6      23538.94      23934.40       954.09 o                         
 -18  36   6      32021.54      38831.07      1220.57 o                         
 -15  36   6        253.63        339.97       425.35 o                         
 -12  36   6      26019.58      26044.07      1148.05 o                         
  -9  36   6         35.32        187.34       434.20 o                         
 -26  37   6      25083.93      25155.87      1032.94 o                         
 -23  37   6       1695.30       1082.17       415.44 o                         
 -20  37   6       3637.69       2437.21       449.47 o                         
 -17  37   6       9428.46       8184.31       646.75 o                         
 -14  37   6       2557.92       2117.62       602.36 o                         
 -11  37   6       9703.18       6431.83       647.23 o                         
 -22  38   6       6956.84       5574.64       855.83 o                         
 -19  38   6      58902.97      58352.71      1710.24 o                         
 -16  38   6      30976.52      33087.38      2114.57 o                         
  -1   1   7      78310.62      89296.51      1150.96 o                         
  -3   2   7     578638.94     552145.38      6041.19 o                         
   0   2   7     325465.22     336358.50      4759.88 o                         
  -5   3   7     101857.90     103645.74      1358.53 o                         
  -2   3   7      13399.95      11382.88       168.81 o                         
   1   3   7       7200.71       9201.03       194.78 o                         
  -7   4   7      14444.66      10466.66       212.64 o                         
  -4   4   7      56252.11      61260.04       786.59 o                         
  -1   4   7      10132.68       9070.23       143.60 o                         
   2   4   7      64969.60      61191.07       835.53 o                         
  -9   5   7    1033834.81    1061129.75     14801.15 o                         
  -6   5   7      55241.71      69964.09      1079.93 o                         
  -3   5   7     235451.06     234893.91      2810.45 o                         
   0   5   7      75149.22      70090.20       893.34 o                         
   3   5   7     388503.25     421259.97      5339.07 o                         
 -11   6   7        199.13       1276.64       127.71 o                         
  -8   6   7     569217.94     552735.94      7397.97 o                         
  -5   6   7       2228.51       4024.41       154.52 o                         
  -2   6   7      31991.23      18926.62       446.84 o                         
   1   6   7      84408.21      99345.01      1324.75 o                         
   4   6   7        818.50       1797.79       112.45 o                         
 -13   7   7     493657.56     524066.62      7068.23 o                         
 -10   7   7     145732.72     149088.34      2261.38 o                         
  -7   7   7      58509.80      60440.18       907.29 o                         
  -4   7   7     986727.81     910981.06     11491.77 o                         
  -1   7   7      97872.14     100508.61      1335.75 o                         
   2   7   7        223.40       1388.27        95.72 o                         
   5   7   7     588327.50     613340.50      7762.30 o                         
 -15   8   7       1261.33       1199.25       122.35 o                         
 -12   8   7     126727.41     131660.30      1997.63 o                         
  -9   8   7     570711.69     591938.00      7927.32 o                         
  -6   8   7      65699.55      64555.23       870.94 o                         
  -3   8   7     500179.22     525177.81      6275.24 o                         
   0   8   7     542958.44     503012.94      6762.87 o                         
   3   8   7      94976.52      98640.76      1352.10 o                         
   6   8   7      83380.95      81491.15      1229.23 o                         
 -17   9   7      45514.25      48851.84      1246.13 o                         
 -14   9   7      16887.23      19064.87       397.13 o                         
 -11   9   7    1068563.25    1064864.25     20888.89 o                         
  -8   9   7     905572.19     840543.69     11218.54 o                         
  -5   9   7     691798.31     750082.31      9433.70 o                         
  -2   9   7     421980.41     411555.22      5056.11 o                         
   1   9   7     186694.28     206853.05      3071.00 o                         
   4   9   7      26929.48      26837.58       559.93 o                         
   7   9   7      14944.32      14272.30       369.44 o                         
 -19  10   7     323179.88     330197.12      4578.88 o                         
 -16  10   7      27780.50      22677.05       470.42 o                         
 -13  10   7       7044.35       8023.97       227.79 o                         
 -10  10   7     472369.50     469662.88      7541.28 o                         
  -7  10   7     228026.52     223068.95      3256.99 o                         
  -4  10   7     104248.52      81976.87      1044.15 o                         
  -1  10   7      31223.76      26558.92       433.16 o                         
   2  10   7     122652.54     106672.19      1862.42 o                         
   5  10   7     278957.75     270148.94      3531.15 o                         
   8  10   7     110337.03     113691.09      1706.73 o                         
 -21  11   7      17775.12      14689.23       412.63 o                         
 -18  11   7      22522.58      24298.90       605.29 o                         
 -15  11   7        405.46        287.23        94.44 o                         
 -12  11   7      64092.81      59651.00       871.35 o                         
  -9  11   7     149893.12     165658.41      2314.77 o                         
  -6  11   7    1578606.62    1566498.00     22549.96 o                         
  -3  11   7      64966.50      70033.80       974.01 o                         
   0  11   7      90377.08      86211.07      1202.29 o                         
   3  11   7     502096.06     499097.31      6287.25 o                         
   6  11   7      26062.81      27018.62       563.96 o                         
   9  11   7     162551.52     150973.09      2223.92 o                         
 -23  12   7      13177.65      13554.82       418.14 o                         
 -20  12   7      33955.76      30325.09       714.29 o                         
 -17  12   7      10129.82      10946.60       334.98 o                         
 -14  12   7         39.20        404.98        95.06 o                         
 -11  12   7     185451.39     190613.12      2856.20 o                         
  -8  12   7      53874.23      50251.33       784.05 o                         
  -5  12   7      16061.47      17105.48       274.84 o                         
  -2  12   7     356779.69     327513.56      4209.16 o                         
   1  12   7      23802.65      26742.68       458.36 o                         
   4  12   7     190851.31     184939.14      2355.93 o                         
   7  12   7     431522.41     435171.59      5614.36 o                         
  10  12   7      81056.91      81089.88      1321.57 o                         
 -25  13   7     249725.47     251428.53      3876.04 o                         
 -22  13   7       6364.19       5095.99       275.00 o                         
 -19  13   7       3669.51       3448.04       226.14 o                         
 -16  13   7      36978.99      38823.11       697.98 o                         
 -13  13   7      15214.83      14635.13       331.32 o                         
 -10  13   7      79848.63      82507.30      1311.43 o                         
  -7  13   7     204581.00     211720.70      3150.00 o                         
  -4  13   7     199936.33     200799.92      2480.94 o                         
  -1  13   7       4422.86       3311.89       180.69 o                         
   2  13   7     138839.41     153587.02      1976.00 o                         
   5  13   7       2873.20       3298.24       190.06 o                         
   8  13   7         79.90       1167.38       174.23 o                         
  11  13   7     138305.16     135635.78      1959.86 o                         
 -27  14   7       6035.74       5468.16       340.20 o                         
 -24  14   7      11443.42      10519.10       424.30 o                         
 -21  14   7       4175.66       3233.46       301.29 o                         
 -18  14   7     150130.17     138653.06      2044.57 o                         
 -15  14   7     138272.64     132781.97      2689.47 o                         
 -12  14   7     147856.36     156813.66      2596.33 o                         
  -9  14   7     292747.59     297516.19      4371.08 o                         
  -6  14   7      16536.72      14732.00       303.41 o                         
  -3  14   7      27274.85      29515.01       502.87 o                         
   0  14   7      10235.94      14576.11       333.31 o                         
   3  14   7     298983.22     296947.91      3964.31 o                         
   6  14   7       2378.13       2255.10       188.43 o                         
   9  14   7      14377.63      16937.19       562.90 o                         
  12  14   7       4062.68       3838.30       276.00 o                         
 -29  15   7      39280.13      37994.05       794.62 o                         
 -26  15   7       1456.38       1468.44       234.23 o                         
 -23  15   7        215.51        -85.48       212.63 o                         
 -20  15   7      25659.60      28684.44       745.60 o                         
 -17  15   7      42759.41      43884.76       792.17 o                         
 -14  15   7      11781.55      13063.15       355.85 o                         
 -11  15   7     140751.47     144679.42      2935.36 o                         
  -8  15   7       1708.76       1525.82       148.55 o                         
  -5  15   7      18532.58      20003.48       472.05 o                         
  -2  15   7     111587.25     115277.57      1598.60 o                         
   1  15   7         36.10        153.30       226.58 o                         
   4  15   7      48995.58      50129.59       798.31 o                         
   7  15   7      35553.75      35845.45       671.37 o                         
  10  15   7      42095.48      43182.59       878.63 o                         
  13  15   7      70231.38      65779.99      1223.30 o                         
 -31  16   7      35163.62      31814.24       828.16 o                         
 -28  16   7      21389.63      20472.07       559.16 o                         
 -25  16   7      22450.09      21814.96       554.05 o                         
 -22  16   7       7430.54       7055.79       431.57 o                         
 -19  16   7       2764.64       1522.89       236.87 o                         
 -16  16   7      65924.09      59549.48       981.36 o                         
 -13  16   7      67762.89      71914.02      1402.35 o                         
 -10  16   7      43804.23      46562.11       859.80 o                         
  -7  16   7      10332.83       9731.28       251.41 o                         
  -4  16   7      99169.29     108122.75      1614.14 o                         
  -1  16   7        261.65        951.69       130.05 o                         
   2  16   7       7303.50       6432.55       374.94 o                         
   5  16   7     146600.67     148811.30      2079.73 o                         
   8  16   7      20164.22      17824.97       480.40 o                         
  11  16   7     139809.64     149539.25      2318.61 o                         
  14  16   7        174.12        208.83       227.67 o                         
 -33  17   7       8525.62       6920.40       425.95 o                         
 -30  17   7      66590.42      70990.95      1320.37 o                         
 -27  17   7       8480.66       6630.82       442.63 o                         
 -24  17   7     125189.05     126600.38      1845.40 o                         
 -21  17   7      36069.79      39620.54       712.18 o                         
 -18  17   7      14670.07      16113.12       423.24 o                         
 -15  17   7     151520.17     151161.05      3095.16 o                         
 -12  17   7     226236.55     244069.41      3675.07 o                         
  -9  17   7          2.85        -59.42       154.17 o                         
  -6  17   7     104035.76     104047.70      1705.70 o                         
  -3  17   7       2543.56       2274.17       147.29 o                         
   0  17   7     326886.28     353137.75      4696.71 o                         
   3  17   7      75762.80      79348.06      1150.92 o                         
   6  17   7       7351.49       4789.23       251.66 o                         
   9  17   7      26079.71      27627.15       754.45 o                         
  12  17   7       1869.75       3098.08       301.33 o                         
  15  17   7      10277.61       7876.89       502.50 o                         
 -35  18   7       2787.07       1475.67       356.54 o                         
 -32  18   7       2546.81       2676.16       333.59 o                         
 -29  18   7      24340.01      25403.02       696.25 o                         
 -26  18   7        168.07        215.32       224.91 o                         
 -23  18   7      87318.95      91210.61      1485.51 o                         
 -20  18   7      19747.40      20217.48       520.84 o                         
 -17  18   7       1222.61       1483.93       353.75 o                         
 -14  18   7      45243.07      45304.10       883.50 o                         
 -11  18   7      49148.07      46771.07       925.08 o                         
  -8  18   7       7736.68       7270.28       389.06 o                         
  -5  18   7      68851.06      68186.12      1322.48 o                         
  -2  18   7      18876.10      16365.96       446.66 o                         
   1  18   7      24498.51      25680.70       506.52 o                         
   4  18   7     140244.80     149547.34      2007.40 o                         
   7  18   7       6932.16       6956.88       336.66 o                         
  10  18   7      25277.83      26421.90       713.55 o                         
  13  18   7      37626.46      37329.41       831.06 o                         
  16  18   7      24332.78      23124.84       806.85 o                         
 -37  19   7        668.22        832.90       442.76 o                         
 -34  19   7       5334.17       5464.49       444.62 o                         
 -31  19   7     100475.94     104400.70      1790.99 o                         
 -28  19   7      18006.71      20158.14       602.87 o                         
 -25  19   7      38345.32      39183.28       839.05 o                         
 -22  19   7       6987.98       4232.70       316.48 o                         
 -19  19   7         19.63        527.06       194.20 o                         
 -16  19   7     151020.09     150168.19      3426.85 o                         
 -13  19   7      25701.58      25276.03       617.31 o                         
 -10  19   7     359904.22     377475.25      6978.34 o                         
  -7  19   7      63904.76      60832.66      1023.83 o                         
  -4  19   7        494.52         -0.20       179.26 o                         
  -1  19   7       7910.05       9362.96       464.68 o                         
   2  19   7      16399.46      16367.99       414.60 o                         
   5  19   7      32300.30      31432.07       652.32 o                         
   8  19   7       1227.93       2053.35       346.54 o                         
  11  19   7       5886.07       4904.36       358.04 o                         
  14  19   7       7923.59       6270.16       431.00 o                         
  17  19   7      47022.45      48869.13      1213.33 o                         
 -36  20   7       7283.64       9300.96       767.80 o                         
 -33  20   7      14311.05      13351.13       932.65 o                         
 -30  20   7      53218.82      56968.39      1142.87 o                         
 -27  20   7      41875.60      42465.10      1235.39 o                         
 -24  20   7       5425.00       3807.20       315.09 o                         
 -21  20   7     162126.95     166002.58      2634.75 o                         
 -18  20   7       6307.35       5709.80       386.92 o                         
 -15  20   7       4401.45       3616.11       266.45 o                         
 -12  20   7      95545.62     100521.57      1683.60 o                         
  -9  20   7        824.56       1428.99       181.33 o                         
  -6  20   7      19647.95      22168.41       834.76 o                         
  -3  20   7         22.17       -175.02       175.02 o                         
   0  20   7       8811.43       7634.53       297.45 o                         
   3  20   7      38862.04      37977.96       705.18 o                         
   6  20   7      79844.82      74922.64      1420.61 o                         
   9  20   7        281.32        331.86       242.81 o                         
  12  20   7        837.06       -242.20       252.04 o                         
  15  20   7         24.98       -330.31       330.31 o                         
  18  20   7      23887.70      27224.30      1346.83 o                         
 -38  21   7       1081.66        559.68       740.79 o                         
 -35  21   7      19619.66      19099.02       926.04 o                         
 -32  21   7      12608.33      10049.16       527.69 o                         
 -29  21   7      97583.79      99683.28      1841.44 o                         
 -26  21   7       9471.96       6560.62       436.93 o                         
 -23  21   7     187422.25     194870.69      3350.80 o                         
 -20  21   7      33683.83      40704.54       985.91 o                         
 -17  21   7     181735.34     167363.97      2664.75 o                         
 -14  21   7     256642.98     263945.59      4327.74 o                         
 -11  21   7       7455.45       6607.81       304.94 o                         
  -8  21   7         78.27        -74.68       164.39 o                         
  -5  21   7      45738.30      43796.89       910.65 o                         
  -2  21   7      68934.86      70586.48      1296.97 o                         
   1  21   7     103060.79     103796.83      1572.60 o                         
   4  21   7      41843.50      43339.31      1093.45 o                         
   7  21   7       4913.25       4696.03       403.16 o                         
  10  21   7       1022.04        819.96       319.72 o                         
  13  21   7      41944.31      43474.86      1022.49 o                         
  16  21   7        663.12        670.33       376.98 o                         
 -37  22   7        324.20        -28.75       370.42 o                         
 -34  22   7       1646.44       1397.76       382.19 o                         
 -31  22   7       1151.63       3102.82       435.40 o                         
 -28  22   7      16303.99      15512.56       683.13 o                         
 -25  22   7      38737.26      38692.73      1005.87 o                         
 -22  22   7      25279.50      26247.08       805.02 o                         
 -19  22   7     197680.02     196728.36      3278.63 o                         
 -16  22   7     122302.99     116431.09      1951.29 o                         
 -13  22   7       1595.38       1672.32       221.66 o                         
 -10  22   7      33282.10      33909.22       707.59 o                         
  -7  22   7      98859.62     102204.99      2412.15 o                         
  -4  22   7       5908.19       5768.01       327.24 o                         
  -1  22   7      59843.80      54389.73      1034.81 o                         
   2  22   7      77950.62      83609.23      1361.40 o                         
   5  22   7      35357.21      36694.41       993.79 o                         
   8  22   7         37.71       -276.51       276.51 o                         
  11  22   7      42719.97      43014.16      1017.71 o                         
  14  22   7       7538.12       6165.21       523.93 o                         
 -36  23   7      23435.62      22799.62       919.15 o                         
 -33  23   7     100590.20     102514.46      2132.58 o                         
 -30  23   7      43264.01      48306.45      1580.01 o                         
 -27  23   7       1365.55       1452.28       395.06 o                         
 -24  23   7       6756.34       7239.14       710.87 o                         
 -21  23   7      54732.57      60535.97      1222.50 o                         
 -18  23   7     103511.68     103455.07      1791.95 o                         
 -15  23   7       1382.19        635.18       206.96 o                         
 -12  23   7          6.34       -132.17       163.94 o                         
  -9  23   7       4286.29       4982.94       324.15 o                         
  -6  23   7       6263.07       6663.71       360.06 o                         
  -3  23   7       2778.54       1868.49       273.80 o                         
   0  23   7     150991.23     153382.80      2376.68 o                         
   3  23   7     107724.79     102398.56      2070.82 o                         
   6  23   7        465.27       -288.07       288.07 o                         
   9  23   7       2638.00       1559.28       314.43 o                         
  12  23   7        254.18       -216.09       351.41 o                         
 -35  24   7      14121.87      11005.37       567.70 o                         
 -32  24   7      11614.94      10707.42       619.47 o                         
 -29  24   7       6551.52       6405.45       479.18 o                         
 -26  24   7          7.86       -254.45       254.45 o                         
 -23  24   7     245143.73     236864.83      4015.06 o                         
 -20  24   7         83.17        286.90       270.89 o                         
 -17  24   7        542.01        240.43       221.16 o                         
 -14  24   7      51352.33      52209.20      1251.67 o                         
 -11  24   7        304.52        298.29       265.25 o                         
  -8  24   7     145936.42     155900.30      2552.06 o                         
  -5  24   7         48.29        742.64       260.32 o                         
  -2  24   7      22942.93      22190.40       700.56 o                         
   1  24   7      45173.35      46335.42      1211.12 o                         
   4  24   7        469.32        506.83       350.96 o                         
   7  24   7      48247.02      47997.81      1152.57 o                         
  10  24   7        660.86        575.51       311.94 o                         
  13  24   7       3599.45       3541.04       460.48 o                         
 -37  25   7       6814.78       5746.20       479.92 o                         
 -34  25   7       2479.78       1046.96       379.96 o                         
 -31  25   7      55526.52      63923.41      1500.20 o                         
 -28  25   7      79809.70      79443.46      1693.56 o                         
 -25  25   7      25024.93      26279.63       825.70 o                         
 -22  25   7      52590.06      54098.27      1154.37 o                         
 -19  25   7      19100.43      15650.40       587.67 o                         
 -16  25   7      99914.80     100377.24      1944.68 o                         
 -13  25   7      40246.27      38141.95       918.96 o                         
 -10  25   7         19.26         31.36       277.43 o                         
  -7  25   7      74045.78      78005.66      1473.97 o                         
  -4  25   7        395.13       -177.40       398.50 o                         
  -1  25   7     129134.45     138856.08      2387.26 o                         
   2  25   7       8066.09       7053.16       564.57 o                         
   5  25   7        838.14       1256.93       398.07 o                         
   8  25   7       1381.34       2102.27       387.62 o                         
  11  25   7       1400.55       1515.80       416.95 o                         
 -36  26   7         43.26       -356.78       356.78 o                         
 -33  26   7        891.50       -182.23       340.83 o                         
 -30  26   7       8925.06       7501.53       510.17 o                         
 -27  26   7      12841.84      10578.62       561.04 o                         
 -24  26   7        503.13        348.09       281.90 o                         
 -21  26   7      29455.71      21982.04       818.21 o                         
 -18  26   7      26108.33      26215.67       835.22 o                         
 -15  26   7      59555.03      60709.33      1353.46 o                         
 -12  26   7      20737.18      19081.99       685.42 o                         
  -9  26   7     106845.93     108386.38      1924.51 o                         
  -6  26   7     128618.78     129486.66      2221.43 o                         
  -3  26   7       2463.04       2296.75       307.54 o                         
   0  26   7      47338.99      48990.48      1252.27 o                         
   3  26   7      11324.19       7765.23       573.48 o                         
   6  26   7      15909.51      15101.20       772.27 o                         
   9  26   7      17120.61      16145.61       959.30 o                         
 -35  27   7       1789.31       1232.15       463.61 o                         
 -32  27   7      13637.52      10111.11       675.11 o                         
 -29  27   7      12120.24      11918.66       943.02 o                         
 -26  27   7       2743.22       1283.06       342.93 o                         
 -23  27   7       1211.10       1567.47       344.35 o                         
 -20  27   7       2611.96       1233.57       341.67 o                         
 -17  27   7       4225.20       5585.28       640.57 o                         
 -14  27   7     298155.09     300059.75      5027.85 o                         
 -11  27   7       3469.19       3700.91       349.02 o                         
  -8  27   7     117564.74     125900.56      2182.62 o                         
  -5  27   7      33918.75      32264.14       905.05 o                         
  -2  27   7       4192.71       2388.88       377.05 o                         
   1  27   7       2645.29       2088.78       421.89 o                         
   4  27   7       8483.26       6580.36       572.56 o                         
   7  27   7       9494.78       8676.69       547.52 o                         
 -34  28   7        148.13       -415.29       415.29 o                         
 -31  28   7       8459.13       5768.50       586.27 o                         
 -28  28   7       2251.63       1887.98       381.70 o                         
 -25  28   7      29746.56      28860.77       933.60 o                         
 -22  28   7       2133.08       1704.29       355.21 o                         
 -19  28   7      71026.67      76873.12      1651.03 o                         
 -16  28   7       4606.13       4125.60       427.21 o                         
 -13  28   7       3099.68       1363.73       357.22 o                         
 -10  28   7      98419.61      99984.79      1826.53 o                         
  -7  28   7      11710.84      12309.98       642.53 o                         
  -4  28   7      24730.25      21866.85       778.01 o                         
  -1  28   7      38476.38      41443.49      1170.95 o                         
   2  28   7       3764.77       2425.97       466.85 o                         
   5  28   7      13817.55      13851.99       793.08 o                         
   8  28   7       4919.19       4839.22       525.41 o                         
 -33  29   7       8661.32       7731.31       645.44 o                         
 -30  29   7        549.41       -346.86       346.86 o                         
 -27  29   7       5238.11       3488.40       423.59 o                         
 -24  29   7        688.03        561.37       316.24 o                         
 -21  29   7      57458.46      56750.67      1365.94 o                         
 -18  29   7      28265.08      30585.48       960.64 o                         
 -15  29   7      30017.38      30744.20       933.51 o                         
 -12  29   7       1131.79         95.94       264.76 o                         
  -9  29   7       7511.92       6299.35       501.86 o                         
  -6  29   7      35409.23      35716.60      1021.13 o                         
  -3  29   7      12604.47      11787.35       632.30 o                         
   0  29   7      24866.20      24067.44      1036.31 o                         
   3  29   7      26009.71      30199.40      1172.70 o                         
   6  29   7       1583.86        475.17       403.79 o                         
 -35  30   7          9.95       -374.56       374.56 o                         
 -32  30   7      13891.02      14519.01      1008.18 o                         
 -29  30   7      73841.58      71860.05      1927.97 o                         
 -26  30   7       9400.00       7790.60       540.93 o                         
 -23  30   7       8859.91       7519.58       491.54 o                         
 -20  30   7       2018.55       2329.69       363.40 o                         
 -17  30   7      63026.52      65090.53      1486.72 o                         
 -14  30   7      22845.74      25049.62       844.93 o                         
 -11  30   7      14288.84      14270.51       620.66 o                         
  -8  30   7      47462.68      45839.04      1184.20 o                         
  -5  30   7      38036.55      39302.17      1254.26 o                         
  -2  30   7        132.41        430.77       365.50 o                         
   1  30   7      30362.37      35384.33      1249.92 o                         
   4  30   7      15071.17      15021.67       718.07 o                         
 -34  31   7       4856.66       3815.15       503.66 o                         
 -31  31   7         37.01       -394.28       394.28 o                         
 -28  31   7       2200.34       1748.17       423.07 o                         
 -25  31   7       2639.78       1867.86       375.09 o                         
 -22  31   7       5640.67       5128.84       439.30 o                         
 -19  31   7       7345.07       6068.76       476.14 o                         
 -16  31   7      24117.82      24279.64       876.61 o                         
 -13  31   7      14868.21      13190.88       727.20 o                         
 -10  31   7     110164.80     117965.03      2223.56 o                         
  -7  31   7       6937.43       6543.49       565.68 o                         
  -4  31   7        775.46        138.65       358.23 o                         
  -1  31   7      20087.05      21492.65      1032.69 o                         
   2  31   7         29.20       -408.54       408.54 o                         
 -33  32   7      21643.11      20359.18       954.66 o                         
 -30  32   7      18527.95      13517.48       946.13 o                         
 -27  32   7      23519.20      24184.92       985.94 o                         
 -24  32   7      10765.74      10704.59       608.58 o                         
 -21  32   7       8568.80       6207.84       485.97 o                         
 -18  32   7       5889.56       5410.46       465.31 o                         
 -15  32   7       7260.54       6060.71       477.27 o                         
 -12  32   7      13654.53      13062.54       900.43 o                         
  -9  32   7        524.16        251.89       347.97 o                         
  -6  32   7        722.87        645.80       410.96 o                         
  -3  32   7      15077.66      15286.04       992.56 o                         
   0  32   7      13976.88      10129.87       691.11 o                         
 -32  33   7       1687.26        728.70       429.57 o                         
 -29  33   7          5.03       -313.42       395.06 o                         
 -26  33   7      33641.25      39046.76      1231.29 o                         
 -23  33   7         84.42        211.54       378.03 o                         
 -20  33   7       8228.44       6767.91       512.82 o                         
 -17  33   7      38948.99      40477.51      1157.24 o                         
 -14  33   7       2627.20       1612.28       382.81 o                         
 -11  33   7      10262.09       7773.96       534.71 o                         
  -8  33   7      12654.23      10628.31       686.46 o                         
  -5  33   7       8144.02       4994.68       516.55 o                         
  -2  33   7         19.04        109.33       439.72 o                         
 -31  34   7       6243.48       5951.54       566.99 o                         
 -28  34   7        300.82        -74.54       388.33 o                         
 -25  34   7       4782.88       3691.61       502.33 o                         
 -22  34   7      10952.63      11677.93       885.87 o                         
 -19  34   7      27706.10      30419.59      1049.28 o                         
 -16  34   7       6783.88       5191.29       490.21 o                         
 -13  34   7        260.80        149.01       387.79 o                         
 -10  34   7       1971.85       1065.77       432.16 o                         
  -7  34   7         70.76       -382.23       382.23 o                         
  -4  34   7      21836.48      26595.04      1064.80 o                         
 -30  35   7        961.21       1328.23       422.70 o                         
 -27  35   7        173.45        555.41       403.66 o                         
 -24  35   7      31262.51      27705.24      1079.04 o                         
 -21  35   7       2761.41       1629.48       412.04 o                         
 -18  35   7      37563.92      39526.59      1200.80 o                         
 -15  35   7      23151.98      26287.39      1092.52 o                         
 -12  35   7       3372.73       2098.33       418.58 o                         
  -9  35   7       2083.94       1274.03       452.23 o                         
  -6  35   7       3323.99       1534.65       447.93 o                         
 -26  36   7        517.13       -291.67       388.14 o                         
 -23  36   7       8142.78       7999.32       597.38 o                         
 -20  36   7       5463.18       4915.52       501.90 o                         
 -17  36   7       9820.83       9071.89       656.89 o                         
 -14  36   7      25911.57      24013.16      1058.08 o                         
 -11  36   7       5663.48       2669.60       523.44 o                         
  -8  36   7      21541.95      22344.68       993.05 o                         
 -25  37   7        185.59       -349.17       375.55 o                         
 -22  37   7       1053.04        649.35       412.59 o                         
 -19  37   7       5028.16       5742.47       585.14 o                         
 -16  37   7       5167.00       4918.25       560.62 o                         
 -13  37   7        923.02        383.00       524.36 o                         
 -21  38   7      59813.95      61084.96      4656.44 o                         
 -18  38   7      21116.25      22712.39      1084.65 o                         
   0   1   8      17648.52      20944.33       307.71 o                         
  -2   2   8        770.58       1062.21        65.88 o                         
   1   2   8      49559.98      44213.13       520.23 o                         
  -4   3   8     517786.06     557809.12      6093.12 o                         
  -1   3   8      45635.84      47842.30       587.94 o                         
   2   3   8     202258.59     206447.09      2904.19 o                         
  -6   4   8      92252.87      97502.52      1376.18 o                         
  -3   4   8      11837.68      12922.54       198.36 o                         
   0   4   8     732885.31     746539.81     10441.85 o                         
   3   4   8       8136.54      13563.36       448.56 o                         
  -8   5   8     724622.12     714975.62     13762.71 o                         
  -5   5   8     638938.38     652854.56      8731.81 o                         
  -2   5   8      53799.79      60427.57       769.73 o                         
   1   5   8        565.95       1438.76       134.27 o                         
   4   5   8      11028.78      13681.64       303.25 o                         
 -10   6   8     398814.00     410460.59      5533.26 o                         
  -7   6   8     542164.50     555168.75      9826.98 o                         
  -4   6   8      78225.70      84552.45      1065.41 o                         
  -1   6   8     112401.55     112282.58      1473.44 o                         
   2   6   8     464659.12     474694.97      5693.81 o                         
   5   6   8     742185.62     749309.06     13003.37 o                         
 -12   7   8     170864.42     176492.39      2469.03 o                         
  -9   7   8    1067935.25    1090505.62     20085.12 o                         
  -6   7   8     268566.03     247616.30      3364.98 o                         
  -3   7   8     517823.53     519104.22     10341.44 o                         
   0   7   8     234893.66     246399.17      3152.55 o                         
   3   7   8    1118461.25    1141019.50     14468.75 o                         
   6   7   8        424.84        528.62       117.43 o                         
 -14   8   8      25152.52      25119.24       541.70 o                         
 -11   8   8      97398.81     108155.73      1466.57 o                         
  -8   8   8     536588.19     521807.62      7000.79 o                         
  -5   8   8     660705.25     674231.19      8067.53 o                         
  -2   8   8     245650.66     250768.45      3440.29 o                         
   1   8   8      57324.70      57566.09       788.10 o                         
   4   8   8       4615.41       5079.64       294.52 o                         
   7   8   8        489.79        608.81       163.00 o                         
 -16   9   8       1073.53       1162.09       155.08 o                         
 -13   9   8     167158.80     173926.20      2444.80 o                         
 -10   9   8     126152.67     120647.48      1850.91 o                         
  -7   9   8     552455.81     559358.62      8005.21 o                         
  -4   9   8    1135238.38    1174646.12     16554.08 o                         
  -1   9   8      16109.35      13908.11       250.73 o                         
   2   9   8       1979.37       1749.35       111.62 o                         
   5   9   8     117978.91     119211.25      1644.24 o                         
   8   9   8     469222.25     468511.94      6384.97 o                         
 -18  10   8      11778.10      11785.77       381.03 o                         
 -15  10   8       2348.05       2172.28       154.45 o                         
 -12  10   8      95619.69     107094.38      1471.06 o                         
  -9  10   8     128842.47     141740.69      1987.11 o                         
  -6  10   8      53335.06      63500.20       945.11 o                         
  -3  10   8      32501.08      39022.20       624.87 o                         
   0  10   8     301848.97     326464.75      5140.36 o                         
   3  10   8     122361.07     128904.24      1665.10 o                         
   6  10   8      79007.76      74098.16      1166.71 o                         
   9  10   8     183043.98     190828.83      2743.64 o                         
 -20  11   8        208.01        728.49       253.24 o                         
 -17  11   8      45803.86      42792.78       758.91 o                         
 -14  11   8        774.50        967.71       103.89 o                         
 -11  11   8      26886.84      27510.66       488.76 o                         
  -8  11   8     718161.25     699440.12     10128.99 o                         
  -5  11   8     216302.92     227070.09      3578.60 o                         
  -2  11   8     665917.31     675052.75      8066.68 o                         
   1  11   8     117827.45     127795.65      1909.36 o                         
   4  11   8     153913.88     153961.81      1977.84 o                         
   7  11   8      88565.16      87655.97      1364.99 o                         
  10  11   8     121433.45     125810.38      1910.90 o                         
 -22  12   8      56310.65      50551.19       868.20 o                         
 -19  12   8     329518.72     327354.19      4275.28 o                         
 -16  12   8      31417.30      28928.44       562.00 o                         
 -13  12   8        908.03       1124.20       130.37 o                         
 -10  12   8      14843.87      19252.16       432.43 o                         
  -7  12   8        310.52        854.09       178.11 o                         
  -4  12   8       8470.52      12466.27       335.99 o                         
  -1  12   8      14928.14      11247.73       272.73 o                         
   2  12   8      40733.75      40883.89       636.28 o                         
   5  12   8     529636.31     530942.69      7117.12 o                         
   8  12   8       6070.50       7153.11       599.51 o                         
  11  12   8      35300.37      35231.86       729.62 o                         
 -24  13   8      55605.25      54981.50      1028.47 o                         
 -21  13   8      37326.32      31699.96       676.25 o                         
 -18  13   8      38875.43      45580.30       820.93 o                         
 -15  13   8       3372.80       5437.09       274.76 o                         
 -12  13   8       4202.15       5988.97       401.68 o                         
  -9  13   8     114744.95     120439.36      1727.74 o                         
  -6  13   8     358892.50     377357.25      5485.27 o                         
  -3  13   8      49512.86      52230.91       788.69 o                         
   0  13   8      59160.36      55226.85       835.93 o                         
   3  13   8      61018.03      61725.77       905.54 o                         
   6  13   8      47883.51      45070.43       960.85 o                         
   9  13   8       4501.85       5193.37       248.96 o                         
  12  13   8      21097.96      19053.20       582.21 o                         
 -26  14   8         28.90       -208.23       319.84 o                         
 -23  14   8       1411.09        816.37       199.44 o                         
 -20  14   8      50848.40      51775.52       920.83 o                         
 -17  14   8     106308.18     108094.24      1632.31 o                         
 -14  14   8      61662.48      57523.69       922.18 o                         
 -11  14   8     133175.84     138890.58      2121.18 o                         
  -8  14   8      24283.67      25727.93       565.36 o                         
  -5  14   8      24567.47      29679.79       560.23 o                         
  -2  14   8      34696.54      30906.12       523.12 o                         
   1  14   8       9175.68       9142.59       266.19 o                         
   4  14   8      13957.83      16969.62       409.46 o                         
   7  14   8     263023.81     272491.31      3618.17 o                         
  10  14   8      34874.34      35137.91       809.94 o                         
  13  14   8     132760.78     137387.84      2469.20 o                         
 -28  15   8      18599.88      17707.54       532.06 o                         
 -25  15   8      96174.55      91241.27      1513.73 o                         
 -22  15   8      14190.69      12664.95       436.37 o                         
 -19  15   8      57304.43      58853.45      1034.44 o                         
 -16  15   8      42364.15      43216.10       832.69 o                         
 -13  15   8      69946.95      75649.27      1610.81 o                         
 -10  15   8      50509.13      58171.64      1012.22 o                         
  -7  15   8      48493.79      47118.93       785.62 o                         
  -4  15   8      15953.84      15924.29       399.24 o                         
  -1  15   8      12059.44      11084.51       327.60 o                         
   2  15   8     256103.67     265993.62      3337.09 o                         
   5  15   8     111129.42     119601.77      1629.87 o                         
   8  15   8      47339.60      50013.41       867.20 o                         
  11  15   8     145024.00     145611.98      2109.93 o                         
  14  15   8       6102.61       5674.31       352.81 o                         
 -30  16   8       1747.27       2074.53       290.54 o                         
 -27  16   8      27678.34      27387.07       715.60 o                         
 -24  16   8      28864.75      26303.32       637.94 o                         
 -21  16   8      21433.71      22550.34       554.06 o                         
 -18  16   8      91108.17      93105.53      1369.34 o                         
 -15  16   8      75886.02      76151.72      1275.13 o                         
 -12  16   8        800.50        485.88       142.89 o                         
  -9  16   8       2819.39       2863.66       286.23 o                         
  -6  16   8     143187.72     139951.02      2198.22 o                         
  -3  16   8     150058.16     156358.88      2112.60 o                         
   0  16   8        407.10        430.81       140.03 o                         
   3  16   8      87174.76      86699.86      1342.11 o                         
   6  16   8     100492.88      97670.84      1447.66 o                         
   9  16   8      50368.29      47593.08       929.35 o                         
  12  16   8      20496.31      21552.84       646.72 o                         
  15  16   8       4290.46       4592.81       357.06 o                         
 -32  17   8       6575.46       5820.74       398.51 o                         
 -29  17   8       1111.39        425.45       242.50 o                         
 -26  17   8      82891.75      81637.19      1404.76 o                         
 -23  17   8      14135.63      15787.62       465.69 o                         
 -20  17   8      38856.72      37961.79       688.55 o                         
 -17  17   8       5521.53       4078.85       368.13 o                         
 -14  17   8     113401.55     120034.79      1889.86 o                         
 -11  17   8      76100.33      76656.15      2185.83 o                         
  -8  17   8     484199.91     478153.88      7429.23 o                         
  -5  17   8      33866.45      34321.10       729.00 o                         
  -2  17   8     334022.34     340185.28      4424.59 o                         
   1  17   8       5650.23       6500.02       446.44 o                         
   4  17   8      59728.79      57126.22       899.10 o                         
   7  17   8       1131.85       2518.46       381.74 o                         
  10  17   8       1853.99       2788.80       299.92 o                         
  13  17   8      13185.24      12558.47       547.37 o                         
  16  17   8         82.84       -272.29       272.29 o                         
 -34  18   8       8479.77       8595.22       468.22 o                         
 -31  18   8      73698.45      73950.45      1393.26 o                         
 -28  18   8       2775.18       2334.42       261.24 o                         
 -25  18   8     121696.62     121437.02      1917.81 o                         
 -22  18   8       8817.39       6114.67       311.25 o                         
 -19  18   8        495.11        -79.28       181.01 o                         
 -16  18   8      74520.24      73487.08      1411.69 o                         
 -13  18   8      65938.13      67362.22      1192.10 o                         
 -10  18   8       1479.34       2504.72       284.55 o                         
  -7  18   8       3058.08       3564.16       248.88 o                         
  -4  18   8       8744.71       6940.02       427.45 o                         
  -1  18   8        663.93        522.84       146.22 o                         
   2  18   8      70252.18      70351.30      1050.57 o                         
   5  18   8        265.71         60.08       165.74 o                         
   8  18   8      18358.24      16982.67       657.79 o                         
  11  18   8      82310.95      85567.12      1511.17 o                         
  14  18   8        233.48        113.52       260.69 o                         
  17  18   8        129.23       -288.73       288.73 o                         
 -36  19   8       2527.22       1652.95       379.01 o                         
 -33  19   8      10253.33       9683.91       475.12 o                         
 -30  19   8      36523.61      36730.80       885.18 o                         
 -27  19   8      16457.65      13926.00       602.41 o                         
 -24  19   8      54423.33      56357.50      1047.91 o                         
 -21  19   8     153265.81     154018.14      2458.10 o                         
 -18  19   8      11938.54      11776.97       558.36 o                         
 -15  19   8     109138.88     111206.88      1836.47 o                         
 -12  19   8     341024.50     348971.38      5180.56 o                         
  -9  19   8       9514.21      10950.87       371.12 o                         
  -6  19   8       3134.14       2821.58       361.90 o                         
  -3  19   8       1709.61       1703.02       210.11 o                         
   0  19   8      18380.90      18158.45       474.13 o                         
   3  19   8      18119.58      15972.10       422.44 o                         
   6  19   8       6252.54       4804.92       311.56 o                         
   9  19   8      33901.68      34056.97       871.81 o                         
  12  19   8      15589.65      17086.15       880.23 o                         
  15  19   8      56176.54      58197.91      1217.76 o                         
  18  19   8        653.00       -166.52       356.90 o                         
 -35  20   8         12.39       -341.16       341.16 o                         
 -32  20   8        250.03        329.83       327.30 o                         
 -29  20   8      29943.26      30018.68       777.73 o                         
 -26  20   8        141.03        244.24       220.05 o                         
 -23  20   8       5891.91       7089.15       389.91 o                         
 -20  20   8     123416.03     115095.77      2216.23 o                         
 -17  20   8     121144.97     120004.78      2631.89 o                         
 -14  20   8     247963.28     249457.44      3800.33 o                         
 -11  20   8       7842.16       7614.58       502.47 o                         
  -8  20   8      14441.42      12750.94       538.23 o                         
  -5  20   8         77.25        -48.18       179.55 o                         
  -2  20   8       4665.37       3998.14       234.03 o                         
   1  20   8      11841.86      11895.54       392.48 o                         
   4  20   8     159849.78     162399.67      2295.11 o                         
   7  20   8       9754.83       9372.20       450.10 o                         
  10  20   8       6944.83       6256.80       397.01 o                         
  13  20   8      11060.90      11617.85       667.69 o                         
  16  20   8      13217.34      11447.01       719.50 o                         
 -37  21   8         16.86       -221.29       379.76 o                         
 -34  21   8      40541.70      40026.18      1171.97 o                         
 -31  21   8     231164.86     240298.27      3865.76 o                         
 -28  21   8      50646.52      57703.75      1224.84 o                         
 -25  21   8      25954.90      24375.98       826.39 o                         
 -22  21   8       2082.39       2692.30       388.42 o                         
 -19  21   8         52.07        834.53       287.24 o                         
 -16  21   8      10546.29       9473.69       624.12 o                         
 -13  21   8      32100.00      35136.44       783.10 o                         
 -10  21   8     176647.23     178047.28      2602.63 o                         
  -7  21   8      11144.13      10462.05       439.43 o                         
  -4  21   8         84.79        316.64       194.01 o                         
  -1  21   8       5275.66       3124.54       256.85 o                         
   2  21   8     155479.53     160904.22      2302.68 o                         
   5  21   8     124092.08     124176.63      2324.58 o                         
   8  21   8      27147.38      27733.44       897.64 o                         
  11  21   8         38.97       -114.42       274.46 o                         
  14  21   8         59.95       -129.63       343.60 o                         
 -36  22   8      12803.39      13753.34       947.92 o                         
 -33  22   8       4463.70       4959.84       430.75 o                         
 -30  22   8      61043.05      64467.08      1381.65 o                         
 -27  22   8        152.44       -330.89       330.89 o                         
 -24  22   8       1188.44        533.02       288.98 o                         
 -21  22   8     234829.75     234850.52      3945.73 o                         
 -18  22   8       3627.92       5875.64       350.79 o                         
 -15  22   8      26066.17      26112.62       728.47 o                         
 -12  22   8      39928.80      41817.06       868.80 o                         
  -9  22   8      21493.89      19498.76       587.49 o                         
  -6  22   8      59117.88      57818.46      1127.50 o                         
  -3  22   8        355.29        838.53       229.16 o                         
   0  22   8     120638.56     121639.09      1806.41 o                         
   3  22   8      18683.95      16800.34       652.74 o                         
   6  22   8        668.67        561.15       299.80 o                         
   9  22   8      50753.41      52807.77      1220.49 o                         
  12  22   8          4.89        -89.59       291.21 o                         
  15  22   8        742.88        458.98       378.33 o                         
 -35  23   8       8423.74       5372.56       441.26 o                         
 -32  23   8       9508.81      10171.37       543.73 o                         
 -29  23   8      83981.94      89597.19      1850.90 o                         
 -26  23   8       7426.10       5311.10       398.74 o                         
 -23  23   8      64294.75      70700.98      1485.67 o                         
 -20  23   8     121685.05     122302.52      2080.94 o                         
 -17  23   8      48611.65      52769.61      1066.83 o                         
 -14  23   8        136.90        503.03       191.28 o                         
 -11  23   8        663.82        197.30       205.48 o                         
  -8  23   8         39.00        572.82       229.53 o                         
  -5  23   8     243282.59     241107.27      3740.98 o                         
  -2  23   8      48756.59      50386.89      1064.03 o                         
   1  23   8     104853.91     113013.91      1728.42 o                         
   4  23   8       1468.73       2211.46       328.87 o                         
   7  23   8      11036.17      12375.94       704.14 o                         
  10  23   8         19.80       -286.09       286.09 o                         
  13  23   8      38744.95      43597.20      1254.13 o                         
 -37  24   8       7294.37       6830.15       503.13 o                         
 -34  24   8       2419.87       2291.57       372.23 o                         
 -31  24   8        103.05        732.48       374.37 o                         
 -28  24   8        104.65        139.47       316.04 o                         
 -25  24   8     138076.05     139596.47      2557.97 o                         
 -22  24   8      15692.23      13951.64       918.25 o                         
 -19  24   8      13924.36       9811.62       458.71 o                         
 -16  24   8     101429.81     104094.64      1987.68 o                         
 -13  24   8      16314.48      14153.44       700.39 o                         
 -10  24   8        178.04        122.53       267.28 o                         
  -7  24   8     187699.02     189885.22      4242.10 o                         
  -4  24   8        457.70       -258.38       258.38 o                         
  -1  24   8      72550.83      72230.61      1452.68 o                         
   2  24   8       3066.50       2300.82       371.82 o                         
   5  24   8      22964.24      23808.88       839.99 o                         
   8  24   8        464.18        582.98       327.94 o                         
  11  24   8      38478.44      39039.37      1006.53 o                         
 -36  25   8      26192.95      27029.26       981.74 o                         
 -33  25   8      27479.69      29866.41      1000.07 o                         
 -30  25   8      94524.81      94308.48      1951.83 o                         
 -27  25   8       1317.25        927.33       322.19 o                         
 -24  25   8      12869.65      13169.89       795.68 o                         
 -21  25   8          0.44       -293.37       293.37 o                         
 -18  25   8     111168.53     112718.25      2148.91 o                         
 -15  25   8      11576.49       7612.43       457.14 o                         
 -12  25   8     192032.72     187101.55      3482.41 o                         
  -9  25   8       7793.55       9595.08       575.05 o                         
  -6  25   8      12498.48      16174.57       632.88 o                         
  -3  25   8       3306.85       2312.46       306.19 o                         
   0  25   8      45774.09      44447.32      1169.99 o                         
   3  25   8       3125.41       1291.64       425.62 o                         
   6  25   8       7866.29       7293.88       578.59 o                         
   9  25   8       1680.59       1915.02       384.98 o                         
  12  25   8       4728.80       4324.34       557.86 o                         
 -35  26   8      14093.00      11549.55       732.22 o                         
 -32  26   8        597.93        240.23       392.15 o                         
 -29  26   8      10904.73      11862.49      1176.97 o                         
 -26  26   8       1522.08        308.89       354.29 o                         
 -23  26   8     202814.58     208596.73      3658.13 o                         
 -20  26   8         54.43       -277.10       277.10 o                         
 -17  26   8      38820.50      36330.21       992.39 o                         
 -14  26   8      30549.80      33434.02       961.58 o                         
 -11  26   8      54591.68      55839.08      1184.74 o                         
  -8  26   8      71870.28      73465.85      1483.35 o                         
  -5  26   8      17289.80      15824.32       623.78 o                         
  -2  26   8      13210.42      10689.35       506.24 o                         
   1  26   8      49614.07      46310.61      1222.43 o                         
   4  26   8      32733.45      32938.34      1149.28 o                         
   7  26   8      30273.51      33398.33      1103.99 o                         
  10  26   8       3764.94       2364.69       445.59 o                         
 -34  27   8         14.31       -368.23       368.23 o                         
 -31  27   8         13.08       -380.87       380.87 o                         
 -28  27   8      11129.20       9946.99       622.56 o                         
 -25  27   8        962.94        766.98       330.83 o                         
 -22  27   8        960.76        -22.13       309.07 o                         
 -19  27   8      66661.09      69077.54      1515.45 o                         
 -16  27   8     204177.81     203082.81      4622.48 o                         
 -13  27   8      19781.66      16410.00       728.30 o                         
 -10  27   8       4271.21       3962.96       358.69 o                         
  -7  27   8      45707.82      42221.79      1001.17 o                         
  -4  27   8         67.34       -237.02       237.02 o                         
  -1  27   8       2295.08       2399.26       372.88 o                         
   2  27   8       3893.64       4052.30       496.10 o                         
   5  27   8       1303.37       1259.70       432.14 o                         
   8  27   8       6354.69       6301.62       488.89 o                         
 -36  28   8         49.83       -379.36       379.36 o                         
 -33  28   8        582.31        201.34       393.86 o                         
 -30  28   8        314.39       -377.34       389.28 o                         
 -27  28   8        177.70       -129.81       370.51 o                         
 -24  28   8       6161.56       6121.84       470.76 o                         
 -21  28   8       3758.78       3589.16       396.03 o                         
 -18  28   8      16564.31      14337.85       677.37 o                         
 -15  28   8      40874.34      40707.04      1097.50 o                         
 -12  28   8       1782.39       1106.03       297.91 o                         
  -9  28   8      38463.70      38805.04       968.46 o                         
  -6  28   8      70518.99      72851.72      1440.25 o                         
  -3  28   8      16254.45      15399.55       734.36 o                         
   0  28   8       2733.57       1910.59       394.34 o                         
   3  28   8       7369.02       5703.25       633.56 o                         
   6  28   8      32257.12      34105.41      1058.41 o                         
 -35  29   8      14487.32      16231.03      1406.43 o                         
 -32  29   8       8976.34       4832.09       503.08 o                         
 -29  29   8         48.61       -352.92       352.92 o                         
 -26  29   8        257.37       -319.11       319.11 o                         
 -23  29   8      33621.79      31066.47       971.09 o                         
 -20  29   8      17389.27      18935.85       786.76 o                         
 -17  29   8      28137.19      26088.30       877.33 o                         
 -14  29   8        314.93       -272.06       272.06 o                         
 -11  29   8          9.87       -254.92       254.92 o                         
  -8  29   8      39801.29      43318.16      1041.68 o                         
  -5  29   8       2289.18       1109.50       366.27 o                         
  -2  29   8       6822.31       5381.21       476.26 o                         
   1  29   8       5816.35       4385.02       527.97 o                         
   4  29   8       4133.41       2795.34       501.73 o                         
 -34  30   8      14292.99      14648.14      1057.28 o                         
 -31  30   8      27289.48      23244.71       985.73 o                         
 -28  30   8        917.84        235.41       439.70 o                         
 -25  30   8       1802.64       1509.21       359.30 o                         
 -22  30   8       2317.15       2199.40       368.99 o                         
 -19  30   8      57577.47      53319.48      1316.69 o                         
 -16  30   8       1531.86       1569.57       333.09 o                         
 -13  30   8        473.62         65.31       284.97 o                         
 -10  30   8      81668.09      80056.23      1569.56 o                         
  -7  30   8       6186.83       3980.27       414.83 o                         
  -4  30   8       4819.76       3640.34       442.90 o                         
  -1  30   8      85692.74      94083.69      2046.70 o                         
   2  30   8       2291.47       1137.01       453.59 o                         
   5  30   8       2018.33       1980.78       486.00 o                         
 -33  31   8       3528.95       4279.20       508.51 o                         
 -30  31   8       1499.24         23.19       402.56 o                         
 -27  31   8      12118.66       8704.21       583.67 o                         
 -24  31   8      10526.78       8636.19       538.02 o                         
 -21  31   8        109.39        475.36       324.57 o                         
 -18  31   8       5386.42       4983.00       452.94 o                         
 -15  31   8      92300.69      93498.74      1940.17 o                         
 -12  31   8       7566.22       6795.89       488.10 o                         
  -9  31   8       2410.73       2309.55       421.28 o                         
  -6  31   8      28148.69      30037.91      1126.35 o                         
  -3  31   8         43.87        187.06       362.65 o                         
   0  31   8       1001.17        801.52       439.54 o                         
   3  31   8      12888.52      13721.27       804.03 o                         
 -32  32   8      14784.22      13232.83       746.81 o                         
 -29  32   8      46873.81      47578.65      1869.72 o                         
 -26  32   8       9041.99       8431.76       590.37 o                         
 -23  32   8      28364.49      27307.61       962.85 o                         
 -20  32   8       4531.29       4972.04       445.07 o                         
 -17  32   8       1845.82       2343.00       381.08 o                         
 -14  32   8      10420.35       8825.35       690.65 o                         
 -11  32   8        899.25        764.13       325.29 o                         
  -8  32   8      31471.50      35856.02      1226.06 o                         
  -5  32   8      23021.52      22479.73       950.78 o                         
  -2  32   8      23827.47      23830.00      1075.45 o                         
   1  32   8         96.62        -43.82       414.67 o                         
 -31  33   8        950.37        414.53       408.81 o                         
 -28  33   8       8839.42       9104.83       629.14 o                         
 -25  33   8       6457.31       5493.29       516.55 o                         
 -22  33   8        824.42        321.03       362.09 o                         
 -19  33   8      30519.61      30954.31      1030.24 o                         
 -16  33   8      10646.41       8848.75       563.54 o                         
 -13  33   8      42249.30      42281.97      1379.53 o                         
 -10  33   8      31062.96      27344.39       960.27 o                         
  -7  33   8        461.69       -414.31       414.31 o                         
  -4  33   8       2589.04       1198.85       385.70 o                         
  -1  33   8      47897.47      52065.90      1590.48 o                         
 -30  34   8      11349.51       8753.21       623.51 o                         
 -27  34   8      47410.84      49329.93      1401.67 o                         
 -24  34   8       2776.77       1811.57       450.87 o                         
 -21  34   8       3944.66       3952.57       485.12 o                         
 -18  34   8        788.86        871.78       397.41 o                         
 -15  34   8         13.55       -147.02       340.61 o                         
 -12  34   8       5570.90       4652.77       517.73 o                         
  -9  34   8       1873.69        276.29       407.76 o                         
  -6  34   8      17896.76      17709.53       860.79 o                         
  -3  34   8        688.92        764.19       458.11 o                         
 -29  35   8          4.16        559.93       391.99 o                         
 -26  35   8      14075.13      12748.70       716.51 o                         
 -23  35   8       1219.77       -208.18       395.67 o                         
 -20  35   8       1218.08       -142.48       367.81 o                         
 -17  35   8      26831.61      29517.64      1028.66 o                         
 -14  35   8        787.29        746.10       416.85 o                         
 -11  35   8       5850.83       3045.60       580.39 o                         
  -8  35   8      12591.15       9701.14       638.96 o                         
  -5  35   8       8366.20       6654.56       641.48 o                         
 -28  36   8        659.92        755.66       395.93 o                         
 -25  36   8        246.69       -377.79       377.79 o                         
 -22  36   8       4038.29       2205.05       446.83 o                         
 -19  36   8      36771.87      38028.19      1188.18 o                         
 -16  36   8      18925.31      20179.13       992.03 o                         
 -13  36   8       6427.62       4997.73       590.09 o                         
 -10  36   8      10272.81       6661.52       803.93 o                         
 -24  37   8       2032.87       1131.85       429.10 o                         
 -21  37   8         19.41        427.04       370.54 o                         
 -18  37   8       3221.90       3225.45       516.54 o                         
 -15  37   8       1494.76         18.33       424.23 o                         
 -12  37   8      38906.23      42508.36      1924.23 o                         
   0   0   9    1893104.12    1682831.38     45224.05 o                         
   1   1   9      25638.93      23250.61       339.82 o                         
  -1   2   9       3033.74       7671.49       127.92 o                         
   2   2   9      30295.34      22640.21       347.73 o                         
  -3   3   9     319879.12     292861.66      5415.24 o                         
   0   3   9     103561.05     102091.52      1150.83 o                         
   3   3   9    1250135.25    1154916.00     15967.12 o                         
  -5   4   9     806620.12     874984.88     10483.03 o                         
  -2   4   9     126580.94     104786.02      1183.03 o                         
   1   4   9      84898.95      81677.71      1027.61 o                         
   4   4   9     447569.81     423616.12      6879.90 o                         
  -7   5   9     222298.09     221722.20      3238.51 o                         
  -4   5   9     168171.56     155085.45      1901.15 o                         
  -1   5   9      11264.01      12099.20       183.52 o                         
   2   5   9     217466.30     231714.80      2973.04 o                         
   5   5   9     764509.44     722885.94     12301.28 o                         
  -9   6   9     109934.43     118468.00      1673.85 o                         
  -6   6   9      67143.69      56742.72       911.45 o                         
  -3   6   9     166421.64     164098.89      1914.38 o                         
   0   6   9     900479.38     930482.12     10652.79 o                         
   3   6   9       3311.88       1930.02       105.71 o                         
   6   6   9      39734.13      39455.77       660.63 o                         
 -11   7   9     633165.19     615825.69      8262.13 o                         
  -8   7   9     107292.70      94019.98      1455.04 o                         
  -5   7   9     595492.81     569834.62      7185.71 o                         
  -2   7   9     355795.47     361149.50      4865.88 o                         
   1   7   9      56835.30      48638.94       793.40 o                         
   4   7   9      11465.06      14848.16       316.00 o                         
   7   7   9      13422.71      14241.77       339.42 o                         
 -13   8   9        648.42       1516.03       122.05 o                         
 -10   8   9     407409.56     384879.78      5579.73 o                         
  -7   8   9       4944.09       6999.72       234.87 o                         
  -4   8   9       4136.87       5486.20       263.74 o                         
  -1   8   9      14719.42      21486.18       450.62 o                         
   2   8   9      80464.93      85605.30      1191.01 o                         
   5   8   9      24273.58      20788.16       431.65 o                         
   8   8   9      15635.49      17153.73       410.93 o                         
 -15   9   9         64.33        492.45       132.99 o                         
 -12   9   9      24911.28      20515.77       415.62 o                         
  -9   9   9       9638.71      12475.13       466.94 o                         
  -6   9   9    1503879.38    1561644.12     31345.30 o                         
  -3   9   9     154279.91     164524.30      2753.99 o                         
   0   9   9     586995.88     582070.31      7755.20 o                         
   3   9   9     205947.39     194074.11      2562.25 o                         
   6   9   9      23839.44      23443.61       509.32 o                         
   9   9   9         90.08       1056.93       188.25 o                         
 -17  10   9     321895.97     325336.41      4492.12 o                         
 -14  10   9      56818.22      48560.95       751.77 o                         
 -11  10   9      63068.86      68642.20      1666.67 o                         
  -8  10   9     363393.69     330346.09      8302.04 o                         
  -5  10   9      47353.30      51523.79       811.55 o                         
  -2  10   9      22471.57      26613.48       467.68 o                         
   1  10   9      73765.23      63056.77       932.67 o                         
   4  10   9      66475.50      64005.85       959.56 o                         
   7  10   9     135759.23     137486.97      2015.33 o                         
  10  10   9       7552.44       5377.60       278.45 o                         
 -19  11   9      11948.54       9799.30       524.88 o                         
 -16  11   9      38578.77      31634.94       599.47 o                         
 -13  11   9       8521.02       9938.89       264.24 o                         
 -10  11   9      29871.37      27290.53       535.41 o                         
  -7  11   9     441253.97     406932.34      5498.18 o                         
  -4  11   9    1814169.75    1852147.75     23475.92 o                         
  -1  11   9     208862.12     210367.42      2599.08 o                         
   2  11   9      29836.28      29246.03       492.06 o                         
   5  11   9       2896.39       2485.66       164.50 o                         
   8  11   9     185772.91     194417.45      2793.98 o                         
  11  11   9      13727.68      11624.48       525.74 o                         
 -21  12   9     331452.81     341091.00      4478.23 o                         
 -18  12   9      67440.13      65983.85      1019.78 o                         
 -15  12   9      24550.64      27221.12       505.90 o                         
 -12  12   9      21115.27      19437.51       385.01 o                         
  -9  12   9        171.63       1152.54       160.17 o                         
  -6  12   9      16193.49      15232.45       468.66 o                         
  -3  12   9      63546.16      58475.02       983.49 o                         
   0  12   9       2492.27       2048.63       228.49 o                         
   3  12   9     121110.31     125647.17      1652.00 o                         
   6  12   9      16589.87      18506.17       590.53 o                         
   9  12   9     148147.36     151823.12      2257.02 o                         
  12  12   9        599.33         84.02       191.98 o                         
 -23  13   9     124352.06     119287.18      1736.46 o                         
 -20  13   9        582.42       -165.53       165.53 o                         
 -17  13   9     455219.16     442373.25      6506.31 o                         
 -14  13   9      49177.35      50751.38       910.82 o                         
 -11  13   9      20530.31      23585.71       524.39 o                         
  -8  13   9      32745.95      33390.75       571.62 o                         
  -5  13   9     144440.81     155253.59      2185.49 o                         
  -2  13   9      53734.54      54867.86       987.17 o                         
   1  13   9      21735.16      21440.52       450.17 o                         
   4  13   9       1306.31       1414.49       157.73 o                         
   7  13   9      20571.37      19992.01       481.89 o                         
  10  13   9      82055.78      82953.66      1364.37 o                         
  13  13   9      89298.18      88123.56      1496.02 o                         
 -25  14   9        815.02         47.97       223.53 o                         
 -22  14   9      34369.69      34619.52       726.90 o                         
 -19  14   9         65.18        166.18       180.44 o                         
 -16  14   9      37104.12      39170.03       785.04 o                         
 -13  14   9      13753.38      14899.12       393.76 o                         
 -10  14   9       7973.77       7950.63       493.80 o                         
  -7  14   9        431.58        191.97       182.62 o                         
  -4  14   9     300633.03     288709.12      3544.54 o                         
  -1  14   9       7179.97       7522.53       238.99 o                         
   2  14   9      21458.99      25299.46       479.52 o                         
   5  14   9     526967.75     507166.06      6203.35 o                         
   8  14   9       1565.53       1580.62       223.92 o                         
  11  14   9      87026.04      91789.16      1522.87 o                         
  14  14   9      10882.70       8737.07       439.34 o                         
 -27  15   9       6000.96       4467.83       437.73 o                         
 -24  15   9      59045.92      59159.78      1071.93 o                         
 -21  15   9      84687.35      80532.84      1317.67 o                         
 -18  15   9     269651.75     280833.09      3944.46 o                         
 -15  15   9      24190.72      21795.45       526.46 o                         
 -12  15   9     105467.16     107993.01      1855.53 o                         
  -9  15   9      62866.73      54329.89       953.58 o                         
  -6  15   9      32574.12      32741.03       779.73 o                         
  -3  15   9       2083.28       2401.34       167.46 o                         
   0  15   9     365104.78     381419.69      4688.66 o                         
   3  15   9       7987.95       8276.68       483.11 o                         
   6  15   9        236.94        606.34       168.44 o                         
   9  15   9      53521.71      51157.12       896.48 o                         
  12  15   9        157.59        391.68       220.07 o                         
  15  15   9      10545.56       7220.10       398.90 o                         
 -29  16   9      36455.03      33212.65       800.93 o                         
 -26  16   9       7489.04       5728.50       468.57 o                         
 -23  16   9      34719.22      32920.16       712.50 o                         
 -20  16   9       4343.53       3456.76       298.13 o                         
 -17  16   9     140921.52     142508.81      3079.43 o                         
 -14  16   9     119234.38     123961.50      2446.04 o                         
 -11  16   9     110252.45     109009.40      1748.90 o                         
  -8  16   9     104255.77     108011.31      1721.10 o                         
  -5  16   9      58728.41      63046.89      1090.33 o                         
  -2  16   9     276534.19     265796.56      3916.81 o                         
   1  16   9       2152.61       2437.69       173.14 o                         
   4  16   9      62303.86      67874.70      1025.72 o                         
   7  16   9       6136.88       5468.75       284.24 o                         
  10  16   9        135.22        -84.91       207.53 o                         
  13  16   9      69983.77      73219.39      1337.59 o                         
  16  16   9         16.87       -274.46       274.46 o                         
 -31  17   9       3714.88       4208.08       360.83 o                         
 -28  17   9       2073.20        996.26       236.57 o                         
 -25  17   9         64.64        203.04       213.73 o                         
 -22  17   9      17881.48      17372.28       553.99 o                         
 -19  17   9     118788.05     110081.92      2185.37 o                         
 -16  17   9        202.39        149.58       206.07 o                         
 -13  17   9     168619.61     169834.30      3076.81 o                         
 -10  17   9     298298.22     312005.84      4653.49 o                         
  -7  17   9     162173.11     165747.09      2388.12 o                         
  -4  17   9     760798.06     758706.62      9616.79 o                         
  -1  17   9      11052.83      11541.91       358.27 o                         
   2  17   9     107816.98     108070.21      1490.55 o                         
   5  17   9          6.70         78.58       147.13 o                         
   8  17   9      19435.66      18438.00       555.02 o                         
  11  17   9      58278.67      54418.59      1082.56 o                         
  14  17   9      22594.16      22063.61       798.63 o                         
  17  17   9         93.02       -271.54       271.54 o                         
 -33  18   9       8877.37       5284.18       394.60 o                         
 -30  18   9       3916.99       3259.86       321.63 o                         
 -27  18   9      43136.66      42606.25       898.03 o                         
 -24  18   9      53939.05      56719.25      1055.75 o                         
 -21  18   9      14499.65      13806.54       448.90 o                         
 -18  18   9      45896.15      42587.86       841.24 o                         
 -15  18   9      54880.35      51635.02       987.66 o                         
 -12  18   9     100312.39      98497.37      1804.62 o                         
  -9  18   9      11035.84       9555.40       364.83 o                         
  -6  18   9      74947.45      73222.99      1563.32 o                         
  -3  18   9     108688.65     110510.84      1569.71 o                         
   0  18   9      86685.39      90008.38      1333.73 o                         
   3  18   9      26316.66      25214.48       519.20 o                         
   6  18   9      87801.79      90500.07      1392.85 o                         
   9  18   9      22921.83      22320.41       703.20 o                         
  12  18   9      28784.34      28995.00       779.21 o                         
  15  18   9       2300.78        801.10       293.34 o                         
  18  18   9      15231.56      18888.38       763.72 o                         
 -35  19   9        336.99       -339.34       339.34 o                         
 -32  19   9      64192.43      74092.45      1409.77 o                         
 -29  19   9      46928.48      43279.34       946.92 o                         
 -26  19   9     102093.23     111101.20      1798.90 o                         
 -23  19   9      51169.28      51931.86      1133.23 o                         
 -20  19   9      45213.76      45148.84       914.75 o                         
 -17  19   9      91188.41      97759.85      1863.00 o                         
 -14  19   9      96808.14     103892.43      1731.40 o                         
 -11  19   9       9628.72      10044.09       379.46 o                         
  -8  19   9     188320.23     180831.38      2820.66 o                         
  -5  19   9      14221.49      13355.66       467.79 o                         
  -2  19   9     108331.74     107462.95      1547.34 o                         
   1  19   9        660.07        364.90       152.09 o                         
   4  19   9      28201.10      27830.81       588.95 o                         
   7  19   9       7095.13       7124.26       515.04 o                         
  10  19   9      67385.72      69674.80      1325.86 o                         
  13  19   9       3219.93       2645.29       312.60 o                         
  16  19   9       1274.69        789.21       322.66 o                         
 -37  20   9       1672.97        272.15       388.36 o                         
 -34  20   9      13907.39      18374.34       759.91 o                         
 -31  20   9      54257.12      59816.71      1325.70 o                         
 -28  20   9        393.92        199.37       235.91 o                         
 -25  20   9      63786.98      60579.48      1065.46 o                         
 -22  20   9      22168.28      23740.58       953.05 o                         
 -19  20   9      58831.41      61895.04      1450.78 o                         
 -16  20   9      64095.96      66007.76      1614.57 o                         
 -13  20   9       1715.25       1850.95       264.04 o                         
 -10  20   9      25319.91      25986.29       754.28 o                         
  -7  20   9      12107.78      11367.04       512.41 o                         
  -4  20   9      29340.51      27566.99       702.61 o                         
  -1  20   9       2947.69       1655.99       189.30 o                         
   2  20   9     140685.80     140395.72      2031.56 o                         
   5  20   9       3211.75       1665.55       256.84 o                         
   8  20   9       5307.92       3856.13       360.58 o                         
  11  20   9       7520.19       6430.28       441.92 o                         
  14  20   9        817.10        593.52       323.58 o                         
  17  20   9        656.20        549.59       369.08 o                         
 -36  21   9       6084.63       6132.61       528.02 o                         
 -33  21   9      28691.32      28117.83       815.41 o                         
 -30  21   9       5689.04       7991.84       441.74 o                         
 -27  21   9      32219.09      32528.16       793.33 o                         
 -24  21   9        799.20         65.31       256.18 o                         
 -21  21   9      45293.99      43223.43      1026.46 o                         
 -18  21   9      93427.08      92091.72      1611.41 o                         
 -15  21   9      59580.57      58511.90      1308.39 o                         
 -12  21   9     176511.89     181915.56      2847.87 o                         
  -9  21   9       2880.02       2828.70       261.76 o                         
  -6  21   9       4976.96       4095.69       280.71 o                         
  -3  21   9      83772.67      85552.63      1513.97 o                         
   0  21   9      94421.06     104621.91      1585.79 o                         
   3  21   9      83719.23      88178.62      1413.34 o                         
   6  21   9      13650.18      12469.13       607.92 o                         
   9  21   9        876.86       1891.01       374.85 o                         
  12  21   9        167.36       -216.54       281.79 o                         
  15  21   9      43393.91      46141.20      1282.58 o                         
 -35  22   9       4288.71       3658.55       400.29 o                         
 -32  22   9        234.28        145.62       288.78 o                         
 -29  22   9       1696.61       1893.60       343.75 o                         
 -26  22   9        424.36       -259.67       259.67 o                         
 -23  22   9     157023.03     165928.44      2912.43 o                         
 -20  22   9      62401.57      61486.07      1292.24 o                         
 -17  22   9       5948.85       6807.91       354.03 o                         
 -14  22   9      90796.96      86774.70      1513.91 o                         
 -11  22   9       2590.99       2097.63       271.90 o                         
  -8  22   9       8243.73       7179.11       366.61 o                         
  -5  22   9       4419.53       3971.16       297.32 o                         
  -2  22   9      55758.70      52593.00      1076.86 o                         
   1  22   9     114692.24     116795.08      1763.51 o                         
   4  22   9      17636.38      15777.71       663.45 o                         
   7  22   9      42255.83      37303.57      1048.09 o                         
  10  22   9       4410.55       4364.32       417.52 o                         
  13  22   9      31210.34      34966.65      1009.27 o                         
 -37  23   9       1194.11       1245.84       419.44 o                         
 -34  23   9       3714.90       2653.51       377.45 o                         
 -31  23   9     134831.14     141660.06      3173.63 o                         
 -28  23   9      66632.18      65698.90      1468.15 o                         
 -25  23   9        108.20        277.43       272.19 o                         
 -22  23   9      36343.25      35402.33      1159.94 o                         
 -19  23   9       6889.69       4726.79       391.89 o                         
 -16  23   9       7462.46       7160.18       374.35 o                         
 -13  23   9        141.45       -199.84       199.84 o                         
 -10  23   9         67.58        -82.72       210.17 o                         
  -7  23   9      54538.73      60418.60      1191.24 o                         
  -4  23   9        407.55       -238.69       238.69 o                         
  -1  23   9       1312.26        889.12       258.99 o                         
   2  23   9      28793.59      32799.41       875.46 o                         
   5  23   9       8882.56       6786.70       452.38 o                         
   8  23   9       7759.67       7791.13       523.46 o                         
  11  23   9      47356.75      54248.36      1195.44 o                         
  14  23   9       1849.93       2511.38       437.53 o                         
 -36  24   9       3535.65       3356.76       409.79 o                         
 -33  24   9       4881.33       5236.19       464.93 o                         
 -30  24   9      19235.91      20653.93       848.15 o                         
 -27  24   9      63083.34      64927.83      1441.26 o                         
 -24  24   9       2753.14       2701.92       369.30 o                         
 -21  24   9     159555.91     160471.52      2638.07 o                         
 -18  24   9      22190.67      23140.85       783.26 o                         
 -15  24   9       1762.13        818.87       276.65 o                         
 -12  24   9      83654.92      82893.99      1653.18 o                         
  -9  24   9     216274.84     220121.48      3463.76 o                         
  -6  24   9      13067.73      13560.94       567.11 o                         
  -3  24   9         25.25       -244.78       244.78 o                         
   0  24   9      14771.67      16089.58       605.65 o                         
   3  24   9        927.44         31.54       287.02 o                         
   6  24   9      15555.88      14426.20       882.33 o                         
   9  24   9      89966.24      92131.98      1814.53 o                         
  12  24   9       1162.42       1223.26       413.95 o                         
 -35  25   9        919.17        875.74       391.31 o                         
 -32  25   9      38728.92      38491.37      1125.38 o                         
 -29  25   9       2172.89       1958.47       373.83 o                         
 -26  25   9       3154.17       3376.00       383.53 o                         
 -23  25   9      27554.82      29664.30       926.34 o                         
 -20  25   9      42734.38      36670.84      1015.75 o                         
 -17  25   9      20150.58      16923.88       692.51 o                         
 -14  25   9     275223.03     279067.12      4672.56 o                         
 -11  25   9       2929.32       2182.23       343.37 o                         
  -8  25   9       2218.51       2562.63       323.80 o                         
  -5  25   9     112451.52     109847.78      1950.87 o                         
  -2  25   9     117885.06     119727.02      1950.91 o                         
   1  25   9       3604.04       3740.20       403.59 o                         
   4  25   9        467.47        373.48       366.02 o                         
   7  25   9       5776.60       6480.23       586.94 o                         
  10  25   9       4079.17       4318.57       442.61 o                         
 -34  26   9       1276.18        695.64       430.82 o                         
 -31  26   9        292.46       -324.25       387.96 o                         
 -28  26   9        465.74         23.99       343.67 o                         
 -25  26   9      99730.45     105012.12      2103.94 o                         
 -22  26   9      10562.12       7416.55       483.63 o                         
 -19  26   9       6216.31       3859.06       388.14 o                         
 -16  26   9      52306.84      54092.60      1734.24 o                         
 -13  26   9       1711.14        664.51       324.75 o                         
 -10  26   9       3211.41       1449.20       315.00 o                         
  -7  26   9      94795.34      92219.60      1696.01 o                         
  -4  26   9       1523.82        893.60       280.60 o                         
  -1  26   9      15854.61      17172.50       756.60 o                         
   2  26   9      33556.95      33444.92      1143.71 o                         
   5  26   9       3939.36       2843.19       472.33 o                         
   8  26   9      14885.63      14067.90       985.15 o                         
 -36  27   9       8617.02       6607.63       612.05 o                         
 -33  27   9       6408.22       5826.26       585.67 o                         
 -30  27   9      44668.23      47697.83      1435.34 o                         
 -27  27   9        974.52        231.85       317.04 o                         
 -24  27   9        875.64        833.47       328.28 o                         
 -21  27   9      38235.00      35480.56      1016.09 o                         
 -18  27   9      23281.63      22915.37       819.81 o                         
 -15  27   9      59342.54      63919.74      1444.46 o                         
 -12  27   9      55085.75      55755.26      1307.05 o                         
  -9  27   9      14988.73      15432.55       631.17 o                         
  -6  27   9        263.77       -248.70       248.70 o                         
  -3  27   9         49.74       -232.78       232.78 o                         
   0  27   9       5516.29       4686.36       439.27 o                         
   3  27   9        246.71       -170.22       377.51 o                         
   6  27   9        267.26        -98.27       405.89 o                         
   9  27   9       1558.37       2049.83       442.36 o                         
 -35  28   9       6231.83       4250.24       526.98 o                         
 -32  28   9         55.30       -207.34       402.12 o                         
 -29  28   9       1365.61       -311.98       355.99 o                         
 -26  28   9       3311.41       1528.72       360.07 o                         
 -23  28   9      40318.93      45918.87      1342.97 o                         
 -20  28   9        107.83        224.88       310.63 o                         
 -17  28   9      55910.62      55730.36      1322.49 o                         
 -14  28   9      14304.65      12377.86       612.08 o                         
 -11  28   9       8531.32       6796.45       462.02 o                         
  -8  28   9     113943.48     117793.68      2361.29 o                         
  -5  28   9       2020.96        894.76       281.64 o                         
  -2  28   9      14673.82      10371.89       587.66 o                         
   1  28   9      96076.03      95877.56      2215.88 o                         
   4  28   9      27399.63      29451.78      1148.67 o                         
   7  28   9      12203.05      12937.20       775.30 o                         
 -34  29   9       9349.96       7212.11       646.38 o                         
 -31  29   9       7716.61       6265.11       536.99 o                         
 -28  29   9        320.61       -271.35       355.40 o                         
 -25  29   9      21732.61      23363.13       896.01 o                         
 -22  29   9      63538.94      71401.75      1616.20 o                         
 -19  29   9       6406.90       6924.08       475.46 o                         
 -16  29   9       5889.04       5344.48       438.09 o                         
 -13  29   9      18598.82      15596.66       708.23 o                         
 -10  29   9      32982.93      37460.34       961.98 o                         
  -7  29   9       2601.52       2547.29       328.15 o                         
  -4  29   9        374.62       -291.80       291.80 o                         
  -1  29   9        106.71       -338.88       345.39 o                         
   2  29   9        659.94         25.19       400.91 o                         
   5  29   9       1933.89       2456.79       511.67 o                         
 -33  30   9       7915.51       5793.30       560.50 o                         
 -30  30   9       1422.26       -102.07       430.77 o                         
 -27  30   9      17257.40      16120.82       791.72 o                         
 -24  30   9      10220.39       9784.79       567.94 o                         
 -21  30   9      70068.69      71399.52      1616.08 o                         
 -18  30   9        765.24       1160.48       338.05 o                         
 -15  30   9       1316.88       2280.34       362.39 o                         
 -12  30   9      14284.48      14254.21       670.43 o                         
  -9  30   9          0.19        653.19       294.00 o                         
  -6  30   9      26494.94      27675.71       927.78 o                         
  -3  30   9      64774.29      68441.26      1626.02 o                         
   0  30   9        289.05        557.38       409.10 o                         
   3  30   9       2552.71       1709.62       474.46 o                         
 -32  31   9       1605.29       -136.09       389.93 o                         
 -29  31   9       1388.49        216.63       398.58 o                         
 -26  31   9      13149.18      12216.78       663.00 o                         
 -23  31   9      19233.20      17883.90       796.94 o                         
 -20  31   9       1334.58       1041.12       439.70 o                         
 -17  31   9     132484.17     135662.64      2591.42 o                         
 -14  31   9        827.93        561.58       326.74 o                         
 -11  31   9      18394.94      18359.70       775.09 o                         
  -8  31   9      65281.35      70468.09      1594.82 o                         
  -5  31   9        324.86       -329.15       329.15 o                         
  -2  31   9          1.85        -26.36       372.63 o                         
   1  31   9      31993.66      34262.32      1268.49 o                         
 -31  32   9      19030.96      17383.15      1113.77 o                         
 -28  32   9       7728.95       7005.22       634.11 o                         
 -25  32   9      48304.84      50888.26      1374.46 o                         
 -22  32   9       7882.10       5574.17       480.86 o                         
 -19  32   9       1457.79       2069.70       383.26 o                         
 -16  32   9       6788.55       5918.99       479.46 o                         
 -13  32   9        955.15        167.75       331.24 o                         
 -10  32   9      71491.19      73702.03      1827.03 o                         
  -7  32   9      24323.03      25290.81      1070.23 o                         
  -4  32   9      22383.45      24943.60       984.09 o                         
  -1  32   9      13912.51      11051.87       733.73 o                         
 -30  33   9          1.80       -376.21       376.21 o                         
 -27  33   9      28593.37      29333.59      1074.05 o                         
 -24  33   9       3908.70       2976.79       461.42 o                         
 -21  33   9       8181.76       5016.61       484.00 o                         
 -18  33   9        112.07         31.87       352.99 o                         
 -15  33   9      67347.06      66386.89      1560.94 o                         
 -12  33   9       9370.29       6766.32       535.97 o                         
  -9  33   9      15205.49      11104.64       709.08 o                         
  -6  33   9        238.36       -329.97       329.97 o                         
  -3  33   9       3296.06       2293.65       455.01 o                         
 -29  34   9      46678.02      51385.70      1446.95 o                         
 -26  34   9          2.93       -377.03       377.03 o                         
 -23  34   9      21003.02      17792.71       993.98 o                         
 -20  34   9      14107.42      10973.38       638.41 o                         
 -17  34   9       3562.96       3438.32       442.55 o                         
 -14  34   9       3485.08       2172.46       404.11 o                         
 -11  34   9       7994.87       6586.79       570.36 o                         
  -8  34   9       5562.67       4438.42       544.87 o                         
  -5  34   9       1822.97        387.81       405.85 o                         
 -28  35   9        182.63         51.59       395.07 o                         
 -25  35   9          7.88       -256.75       386.46 o                         
 -22  35   9       5614.31       2917.78       472.45 o                         
 -19  35   9      13880.95      13812.79       844.68 o                         
 -16  35   9        611.65          8.94       340.30 o                         
 -13  35   9       5412.06       3565.28       484.57 o                         
 -10  35   9       8600.66       7885.67       725.36 o                         
  -7  35   9        926.91        550.68       403.58 o                         
 -27  36   9      19059.81      21297.83       958.39 o                         
 -24  36   9      13037.51      10416.80       670.65 o                         
 -21  36   9      31574.49      29772.15      1077.42 o                         
 -18  36   9       4164.83       2865.92       440.90 o                         
 -15  36   9       1611.43        776.87       423.50 o                         
 -12  36   9      10687.62       8870.21       787.56 o                         
  -9  36   9       1064.79       1282.20       480.71 o                         
 -23  37   9        256.77       -365.71       365.71 o                         
 -20  37   9       1866.45       1544.32       419.07 o                         
 -17  37   9       3651.35       2536.73       510.47 o                         
 -14  37   9       2585.54        852.94       562.41 o                         
  -1   1  10       9086.44       9414.64       168.56 o                         
  -3   2  10     141233.02     143555.88      1759.13 o                         
   0   2  10     132600.50     103134.70      1415.08 o                         
  -5   3  10     933186.12     934795.44     11967.91 o                         
  -2   3  10       5951.61       4578.24       114.89 o                         
   1   3  10      96409.62      99852.39      1245.89 o                         
  -7   4  10     874678.88     859036.69     11489.06 o                         
  -4   4  10      95759.88      89245.15      1146.32 o                         
  -1   4  10     141685.58     145697.80      2002.09 o                         
   2   4  10      58972.48      57134.82       797.64 o                         
  -9   5  10      14046.14      14109.12       464.24 o                         
  -6   5  10     885816.56     897789.25     12836.53 o                         
  -3   5  10      83935.18      79948.22      1152.33 o                         
   0   5  10       2071.58       3502.19       161.61 o                         
   3   5  10     313471.53     300946.38      4566.14 o                         
 -11   6  10      15675.73      15548.26       402.94 o                         
  -8   6  10     685794.81     655757.69     15566.15 o                         
  -5   6  10       9058.05       8537.81       215.68 o                         
  -2   6  10     368137.09     348573.69      4188.93 o                         
   1   6  10     136299.92     132366.89      1649.71 o                         
   4   6  10      61980.43      56368.06       821.69 o                         
 -13   7  10      22353.41      23479.61       424.93 o                         
 -10   7  10     287982.00     261788.20      4678.98 o                         
  -7   7  10     746605.19     771329.88     11038.66 o                         
  -4   7  10     311968.88     320830.25      3869.70 o                         
  -1   7  10        689.66       2280.35       161.28 o                         
   2   7  10      50622.90      44494.91       796.29 o                         
   5   7  10     101292.13      93280.62      1231.56 o                         
 -15   8  10      61140.32      67181.45      1058.60 o                         
 -12   8  10      61731.38      52602.32       999.77 o                         
  -9   8  10      86627.38      83770.84      1325.65 o                         
  -6   8  10      81614.85      70153.01       972.10 o                         
  -3   8  10     472649.62     503980.97      7402.77 o                         
   0   8  10     162684.28     157054.45      1952.32 o                         
   3   8  10       5032.85       3821.26       235.07 o                         
   6   8  10      13372.81      12714.13       314.51 o                         
 -17   9  10      28152.48      30281.52       705.06 o                         
 -14   9  10      17265.36      15534.42       364.21 o                         
 -11   9  10       8330.25       8826.45       353.24 o                         
  -8   9  10      12092.86      14721.46       320.51 o                         
  -5   9  10     292524.00     314572.72      7108.50 o                         
  -2   9  10     702015.31     721717.94      9660.96 o                         
   1   9  10     178522.20     172452.06      2153.99 o                         
   4   9  10     120305.09     125391.12      1920.10 o                         
   7   9  10      70725.62      70756.58      1120.37 o                         
 -19  10  10     556315.62     577753.44      9717.57 o                         
 -16  10  10      10823.27       9317.51       438.14 o                         
 -13  10  10      94760.88      88639.91      1330.87 o                         
 -10  10  10     180723.64     163901.73      2478.45 o                         
  -7  10  10       2148.30       2103.33       135.82 o                         
  -4  10  10      49364.53      51361.16      1047.69 o                         
  -1  10  10     138938.67     129044.55      1832.88 o                         
   2  10  10      50021.62      46478.80       688.18 o                         
   5  10  10      75106.96      72463.05      1077.44 o                         
   8  10  10      17347.46      18653.60       484.44 o                         
 -21  11  10      19795.28      23226.72       662.81 o                         
 -18  11  10      36994.74      33041.09       660.61 o                         
 -15  11  10      15172.53      14710.43       376.79 o                         
 -12  11  10       2071.48       2795.02       155.12 o                         
  -9  11  10       5867.87       7616.47       477.38 o                         
  -6  11  10     798141.81     841194.25     12899.22 o                         
  -3  11  10     240600.67     230043.73      3167.08 o                         
   0  11  10     178990.41     171788.89      2057.72 o                         
   3  11  10      45478.00      42753.49       661.37 o                         
   6  11  10      67809.68      68379.29      1053.99 o                         
   9  11  10      28485.73      34360.42       719.61 o                         
 -23  12  10      72421.43      74076.46      1329.32 o                         
 -20  12  10        132.22       -193.85       193.85 o                         
 -17  12  10       7834.73       8717.61       380.99 o                         
 -14  12  10       1380.13        885.20       125.94 o                         
 -11  12  10      17776.34      17858.87       412.12 o                         
  -8  12  10      51944.52      49804.26      1172.84 o                         
  -5  12  10      68451.91      68417.47       961.35 o                         
  -2  12  10     130837.44     139691.70      1992.15 o                         
   1  12  10      16907.43      17134.59       346.92 o                         
   4  12  10      22386.08      20324.75       421.76 o                         
   7  12  10     592458.19     593295.81      8067.04 o                         
  10  12  10      36619.17      38989.35       781.75 o                         
 -25  13  10      32790.02      31433.48       782.05 o                         
 -22  13  10        590.45        958.45       188.00 o                         
 -19  13  10     243936.23     245457.45      3263.93 o                         
 -16  13  10     143391.58     144439.95      2109.84 o                         
 -13  13  10      25875.53      22214.27       439.93 o                         
 -10  13  10      11770.31      12685.33       360.06 o                         
  -7  13  10       2441.77       3209.90       299.06 o                         
  -4  13  10     359026.00     378805.62      6010.78 o                         
  -1  13  10      55274.64      51465.69       736.66 o                         
   2  13  10      20336.45      23044.13       440.17 o                         
   5  13  10          0.70        -50.54       166.69 o                         
   8  13  10     152337.28     163604.34      2332.23 o                         
  11  13  10      16072.31      12033.83       440.41 o                         
 -27  14  10       2487.20       2431.85       266.91 o                         
 -24  14  10      44564.92      46682.21       913.35 o                         
 -21  14  10      89115.32      84509.96      1374.23 o                         
 -18  14  10     102104.31      96731.99      1535.02 o                         
 -15  14  10      71159.11      66623.48      1349.88 o                         
 -12  14  10       3214.39       4434.28       214.59 o                         
  -9  14  10       8057.34       7161.53       264.03 o                         
  -6  14  10     191234.25     208577.08      3253.48 o                         
  -3  14  10     252340.41     266471.22      3470.00 o                         
   0  14  10        869.84        559.02       130.51 o                         
   3  14  10     192047.06     190403.19      2726.55 o                         
   6  14  10      63707.21      58638.32       958.47 o                         
   9  14  10      10484.12       9765.76       457.45 o                         
  12  14  10         90.13        205.02       259.34 o                         
 -29  15  10      13467.02      10797.72       502.26 o                         
 -26  15  10       1966.49       1999.95       342.37 o                         
 -23  15  10      10685.50      11872.96       435.29 o                         
 -20  15  10      36620.07      38402.55       907.51 o                         
 -17  15  10     312721.00     308873.25      4597.72 o                         
 -14  15  10      15501.56      16687.97       451.08 o                         
 -11  15  10       7580.89       8982.32       431.28 o                         
  -8  15  10       7729.04       7291.03       470.86 o                         
  -5  15  10     339346.38     344536.78      5061.32 o                         
  -2  15  10     423791.47     449690.19      5459.76 o                         
   1  15  10         26.04        161.52       138.76 o                         
   4  15  10     118354.80     118130.87      1614.57 o                         
   7  15  10      14510.95      14940.62       426.64 o                         
  10  15  10      50903.05      54771.45       963.47 o                         
  13  15  10      15120.22      11219.66       463.66 o                         
 -31  16  10      65539.77      65730.94      1275.60 o                         
 -28  16  10       1182.70        530.99       278.15 o                         
 -25  16  10      67288.54      66075.90      1286.46 o                         
 -22  16  10      41492.32      41502.72       766.43 o                         
 -19  16  10     277215.59     290909.09      4378.99 o                         
 -16  16  10      85465.66      92121.03      1544.16 o                         
 -13  16  10      85247.69      89432.64      2332.40 o                         
 -10  16  10      33914.20      32665.85       664.26 o                         
  -7  16  10       4544.78       4922.63       365.55 o                         
  -4  16  10     595840.44     601979.06      9238.02 o                         
  -1  16  10     193236.73     193908.19      2922.54 o                         
   2  16  10      69682.40      71847.47      1055.83 o                         
   5  16  10      42267.45      44377.13       902.05 o                         
   8  16  10        130.83       -167.64       167.64 o                         
  11  16  10      66256.84      68642.71      1485.35 o                         
  14  16  10      27251.56      29083.28       796.14 o                         
 -33  17  10      22172.69      21909.67       729.28 o                         
 -30  17  10      34194.89      36705.25       882.21 o                         
 -27  17  10       7985.87       6581.63       385.91 o                         
 -24  17  10     103255.55     105251.95      1702.70 o                         
 -21  17  10     196995.06     206061.02      3206.24 o                         
 -18  17  10     157517.72     150422.25      2398.71 o                         
 -15  17  10      98112.23      96443.13      1680.02 o                         
 -12  17  10      21995.98      24427.04       571.51 o                         
  -9  17  10      20052.01      22159.86       525.61 o                         
  -6  17  10     388261.16     375348.50      5990.01 o                         
  -3  17  10        272.10        595.99       132.84 o                         
   0  17  10     380486.66     385641.34      5509.38 o                         
   3  17  10      42608.73      40761.25       707.11 o                         
   6  17  10      37677.38      41734.07       769.51 o                         
   9  17  10      14543.18      12642.22       487.30 o                         
  12  17  10      46057.69      46760.69       997.31 o                         
  15  17  10       2653.32       2502.25       337.49 o                         
 -35  18  10        243.07         -6.10       279.36 o                         
 -32  18  10        622.63       1461.49       304.10 o                         
 -29  18  10      62784.07      63119.10      1202.55 o                         
 -26  18  10      11244.52      10971.54       427.28 o                         
 -23  18  10      34650.57      35653.26       716.19 o                         
 -20  18  10       5872.18       5232.47       270.85 o                         
 -17  18  10     115972.45     113197.94      2636.40 o                         
 -14  18  10     204743.58     204473.73      2908.03 o                         
 -11  18  10       5602.15       4751.20       259.51 o                         
  -8  18  10     130673.56     140935.84      2438.08 o                         
  -5  18  10     121983.59     123073.06      1847.84 o                         
  -2  18  10        628.23        884.36       151.12 o                         
   1  18  10      66476.12      64071.56       973.52 o                         
   4  18  10      59264.18      59908.30       949.22 o                         
   7  18  10        190.53       -174.22       174.22 o                         
  10  18  10      13373.64      13227.27       574.01 o                         
  13  18  10       9578.29       9158.15       589.48 o                         
  16  18  10       1736.66        901.29       304.73 o                         
 -37  19  10        255.41       -303.78       468.05 o                         
 -34  19  10      27686.47      32812.86       954.30 o                         
 -31  19  10      46588.37      47828.91      1055.04 o                         
 -28  19  10      23615.38      24359.29       636.25 o                         
 -25  19  10      18836.35      18003.76       526.00 o                         
 -22  19  10      19158.45      18352.37       515.90 o                         
 -19  19  10      17204.44      14607.19       469.57 o                         
 -16  19  10      17194.67      18018.96       562.22 o                         
 -13  19  10     176690.06     169810.09      2797.58 o                         
 -10  19  10     200412.66     204172.45      3125.11 o                         
  -7  19  10     207134.88     198671.98      3330.25 o                         
  -4  19  10      45394.82      49742.59       894.05 o                         
  -1  19  10        734.42        627.66       147.35 o                         
   2  19  10       4288.88       5098.95       280.04 o                         
   5  19  10       1295.70        449.96       256.35 o                         
   8  19  10      52995.63      55847.00      1166.00 o                         
  11  19  10      13304.75      16250.55      1040.99 o                         
  14  19  10       4399.55       3223.92       361.48 o                         
  17  19  10      17186.98      17001.43       812.55 o                         
 -36  20  10      38886.29      43918.56      1264.47 o                         
 -33  20  10      23196.57      27605.99       811.12 o                         
 -30  20  10       1500.08       1391.52       318.02 o                         
 -27  20  10      26614.07      32366.49       795.55 o                         
 -24  20  10      22275.09      23912.61       701.44 o                         
 -21  20  10      30261.63      28717.94       787.88 o                         
 -18  20  10        209.36       -320.04       330.33 o                         
 -15  20  10       6137.53       5966.59       309.89 o                         
 -12  20  10      90339.88      81372.29      1408.39 o                         
  -9  20  10      10576.56       9630.28       574.06 o                         
  -6  20  10      72490.47      71822.01      1304.12 o                         
  -3  20  10      38343.48      36276.61       803.59 o                         
   0  20  10      51877.70      53554.97       926.65 o                         
   3  20  10       9656.36       8199.59       394.29 o                         
   6  20  10      14534.13      12166.41       859.28 o                         
   9  20  10       7714.99       6429.16       463.85 o                         
  12  20  10      74384.59      76000.96      1554.95 o                         
  15  20  10       7967.83       6664.61       464.80 o                         
 -35  21  10        640.10        458.20       315.16 o                         
 -32  21  10       6093.24       5153.27       393.53 o                         
 -29  21  10     172450.28     175376.27      2720.86 o                         
 -26  21  10       6408.85       4716.94       348.79 o                         
 -23  21  10      45238.52      42738.73      1035.88 o                         
 -20  21  10      92714.51      92729.51      2950.66 o                         
 -17  21  10      89715.90      80098.31      1426.63 o                         
 -14  21  10      41872.55      41508.99      1107.54 o                         
 -11  21  10      10583.75       6828.39       379.70 o                         
  -8  21  10      35356.37      36874.45       887.66 o                         
  -5  21  10      21276.88      21045.38       603.04 o                         
  -2  21  10        167.39          2.15       178.99 o                         
   1  21  10       4848.08       4689.05       285.46 o                         
   4  21  10       7636.28       8881.20       622.50 o                         
   7  21  10       1945.47       1029.70       321.62 o                         
  10  21  10      86267.42      94544.25      1806.69 o                         
  13  21  10      45844.50      47160.07      1162.34 o                         
  16  21  10        271.71        -62.99       362.24 o                         
 -37  22  10        510.71        596.34       446.21 o                         
 -34  22  10       4121.87       3567.06       358.17 o                         
 -31  22  10      21136.35      24596.54       783.26 o                         
 -28  22  10       3416.04       4282.81       406.91 o                         
 -25  22  10       4361.93       3169.78       338.74 o                         
 -22  22  10      19561.38      19807.29      1453.01 o                         
 -19  22  10       7604.82       7074.81       587.25 o                         
 -16  22  10      40470.08      37881.70       840.20 o                         
 -13  22  10        723.40        553.32       223.55 o                         
 -10  22  10        229.01        -65.03       200.25 o                         
  -7  22  10      42330.87      43797.77      1152.51 o                         
  -4  22  10       8037.16       8383.52       394.96 o                         
  -1  22  10      51651.85      51054.07       933.00 o                         
   2  22  10      89743.19      88427.75      1423.94 o                         
   5  22  10      17387.62      16979.00       705.44 o                         
   8  22  10        252.93        893.30       353.61 o                         
  11  22  10      68094.34      72613.97      1524.49 o                         
  14  22  10        261.57        404.35       352.87 o                         
 -36  23  10      21757.71      23918.32       948.63 o                         
 -33  23  10      25174.72      25102.01       826.97 o                         
 -30  23  10      78395.37      74198.15      1639.62 o                         
 -27  23  10       7918.85       8348.42       477.16 o                         
 -24  23  10       1979.68       1680.37       307.63 o                         
 -21  23  10      10976.20      10324.10       822.57 o                         
 -18  23  10      79344.20      72814.23      1578.90 o                         
 -15  23  10       6661.20       4374.99       410.68 o                         
 -12  23  10       7752.37       6075.81       463.80 o                         
  -9  23  10         25.19         23.88       225.63 o                         
  -6  23  10       8002.17       7092.41       385.77 o                         
  -3  23  10     114732.84     108244.29      1879.03 o                         
   0  23  10     183716.12     195703.92      2940.41 o                         
   3  23  10        844.18        327.71       265.12 o                         
   6  23  10      18039.86      14858.67       712.76 o                         
   9  23  10      16575.85      21443.91       806.70 o                         
  12  23  10       1628.79       1830.83       384.68 o                         
 -35  24  10      19179.51      20985.80       879.71 o                         
 -32  24  10         38.34         15.01       340.61 o                         
 -29  24  10      26734.17      25362.61       880.87 o                         
 -26  24  10       9989.74       9507.23       514.35 o                         
 -23  24  10     161208.75     161804.80      3314.02 o                         
 -20  24  10      16402.57      13129.46       640.14 o                         
 -17  24  10      10744.00       9675.47       508.51 o                         
 -14  24  10      62745.46      58081.46      1279.01 o                         
 -11  24  10     122941.16     123551.94      2278.69 o                         
  -8  24  10       1110.58       1274.91       287.47 o                         
  -5  24  10      26635.79      26064.42       737.51 o                         
  -2  24  10      20065.94      20444.10       633.32 o                         
   1  24  10      39737.88      39504.46       990.70 o                         
   4  24  10      19623.01      22037.84       919.11 o                         
   7  24  10      81078.02      82412.45      1804.32 o                         
  10  24  10        133.50       1247.87       372.69 o                         
  13  24  10      12777.54      10674.21       814.13 o                         
 -34  25  10        546.73       -163.03       390.48 o                         
 -31  25  10         22.16       -173.80       393.42 o                         
 -28  25  10      34302.75      31037.43      1082.26 o                         
 -25  25  10      10010.32       9429.63       583.26 o                         
 -22  25  10       5061.28       4343.41       410.71 o                         
 -19  25  10      17826.98      13223.52       623.58 o                         
 -16  25  10     206130.66     223297.75      3829.13 o                         
 -13  25  10       6488.16       5472.71       415.89 o                         
 -10  25  10       9389.91       7926.72       465.04 o                         
  -7  25  10     114673.74     114396.89      1995.37 o                         
  -4  25  10      36301.45      37199.83       918.21 o                         
  -1  25  10       1297.94        577.63       241.30 o                         
   2  25  10      11214.87      11042.05       697.47 o                         
   5  25  10      28550.03      26134.74      1028.74 o                         
   8  25  10       2757.17       1730.96       405.34 o                         
  11  25  10      18006.09      20221.36       898.27 o                         
 -36  26  10          0.98       -367.38       401.20 o                         
 -33  26  10         15.61       -137.92       394.43 o                         
 -30  26  10        257.58        424.08       391.86 o                         
 -27  26  10      64420.28      61365.52      1595.36 o                         
 -24  26  10          0.37        -48.79       305.05 o                         
 -21  26  10      22036.72      21657.71       807.73 o                         
 -18  26  10       9835.43       5337.70       422.69 o                         
 -15  26  10       5613.57       4908.78       400.48 o                         
 -12  26  10      71011.98      67113.50      1471.19 o                         
  -9  26  10     140894.03     142191.95      2406.70 o                         
  -6  26  10        131.57       -267.15       267.15 o                         
  -3  26  10       2844.66       2688.48       287.36 o                         
   0  26  10      15575.89      13630.38       769.58 o                         
   3  26  10      16169.26      12010.20       904.11 o                         
   6  26  10      38627.45      39721.82      1308.72 o                         
   9  26  10      38493.73      41074.14      1136.06 o                         
 -35  27  10      27146.11      29697.87      1230.28 o                         
 -32  27  10      21474.15      20922.96       998.78 o                         
 -29  27  10      11228.86       8909.56       636.64 o                         
 -26  27  10       5367.42       3970.83       441.50 o                         
 -23  27  10       4324.62       4929.68       440.34 o                         
 -20  27  10      48367.12      49712.35      1226.35 o                         
 -17  27  10       7604.11       5978.11       437.65 o                         
 -14  27  10     158466.38     165334.84      2981.83 o                         
 -11  27  10        111.53       -264.18       264.18 o                         
  -8  27  10          2.31       -210.98       260.05 o                         
  -5  27  10       8804.11       6637.26       402.29 o                         
  -2  27  10       1962.14        739.11       335.31 o                         
   1  27  10       8028.50       6776.35       518.54 o                         
   4  27  10         79.97       -195.78       377.92 o                         
   7  27  10       5370.48       4740.22       514.55 o                         
 -34  28  10       2723.85       2230.80       484.69 o                         
 -31  28  10       1096.50        858.80       423.63 o                         
 -28  28  10      34436.41      34701.00      1079.61 o                         
 -25  28  10      41418.02      42060.36      1164.66 o                         
 -22  28  10       8336.82       6997.09       632.38 o                         
 -19  28  10      50184.37      52483.88      1286.98 o                         
 -16  28  10      27396.31      26969.89       895.87 o                         
 -13  28  10        621.48       -271.54       271.54 o                         
 -10  28  10      11355.76      11231.15       641.00 o                         
  -7  28  10        549.40        443.33       267.55 o                         
  -4  28  10      26809.45      26761.84       818.10 o                         
  -1  28  10      90088.24      97710.15      2056.66 o                         
   2  28  10      23356.09      27422.76      1095.92 o                         
   5  28  10       1641.12       1644.63       472.50 o                         
 -33  29  10      18596.01      17767.22      1310.01 o                         
 -30  29  10       2772.81       2016.29       431.87 o                         
 -27  29  10       3541.90       3147.68       431.05 o                         
 -24  29  10      42735.97      49136.57      1289.18 o                         
 -21  29  10      49790.50      50414.21      1293.35 o                         
 -18  29  10       3988.17       3587.95       397.99 o                         
 -15  29  10     103040.69     107541.84      2131.35 o                         
 -12  29  10       2455.57       1316.87       314.39 o                         
  -9  29  10         83.93        -71.28       280.09 o                         
  -6  29  10        739.27        429.68       281.32 o                         
  -3  29  10         46.69       -309.04       309.04 o                         
   0  29  10       4074.39       3369.01       453.37 o                         
   3  29  10        367.78        243.33       415.88 o                         
   6  29  10       5994.44       6380.59       558.08 o                         
 -32  30  10        300.03        169.94       382.38 o                         
 -29  30  10      23805.44      22195.13       971.15 o                         
 -26  30  10      40411.75      41568.88      1202.97 o                         
 -23  30  10      16074.99      20693.27       862.18 o                         
 -20  30  10        700.17        925.57       342.45 o                         
 -17  30  10        713.57       2737.43       385.08 o                         
 -14  30  10       2546.72       2852.89       367.55 o                         
 -11  30  10         78.76        172.01       294.81 o                         
  -8  30  10      80439.19      79030.23      1568.52 o                         
  -5  30  10      16611.99      15140.78       743.24 o                         
  -2  30  10       4877.32       4398.56       483.65 o                         
   1  30  10      31458.58      31439.12      1185.16 o                         
   4  30  10      29218.10      29794.91      1198.77 o                         
 -31  31  10        534.56         98.13       385.73 o                         
 -28  31  10        145.53         44.32       400.74 o                         
 -25  31  10      67878.75      67614.02      1613.31 o                         
 -22  31  10      13705.88      13064.20       980.61 o                         
 -19  31  10      48515.94      45013.26      1222.46 o                         
 -16  31  10        841.10       1287.15       360.06 o                         
 -13  31  10      12430.45       9020.41       531.61 o                         
 -10  31  10       9526.48      11888.78       948.46 o                         
  -7  31  10       5154.20       4665.47       435.89 o                         
  -4  31  10       4034.80       3495.29       446.64 o                         
  -1  31  10      16354.85      14748.67      1626.99 o                         
   2  31  10       6646.59       5860.43       593.30 o                         
 -33  32  10       9889.17       8390.35       790.87 o                         
 -30  32  10        433.34       -389.84       389.84 o                         
 -27  32  10      56838.49      63151.95      1587.55 o                         
 -24  32  10        483.98        699.98       371.74 o                         
 -21  32  10      47491.59      49664.84      1329.91 o                         
 -18  32  10       1665.69       2221.73       364.63 o                         
 -15  32  10         36.58       -295.23       295.23 o                         
 -12  32  10      44284.69      46231.58      1222.51 o                         
  -9  32  10      13201.49      10829.47       659.82 o                         
  -6  32  10       1725.77       2094.26       414.27 o                         
  -3  32  10      11979.84       8833.19       607.20 o                         
   0  32  10       6024.57       6098.22       604.02 o                         
 -32  33  10        455.46       -563.46       563.46 o                         
 -29  33  10      12654.72       9434.09       648.60 o                         
 -26  33  10       8403.27       7918.98       595.44 o                         
 -23  33  10        373.97        580.81       382.21 o                         
 -20  33  10       5293.30       2917.72       433.73 o                         
 -17  33  10      63991.17      63547.67      1526.22 o                         
 -14  33  10        470.04       -314.45       314.45 o                         
 -11  33  10      34751.06      35360.59      1205.62 o                         
  -8  33  10       1400.11        723.90       463.57 o                         
  -5  33  10       5469.88       5854.67       539.95 o                         
  -2  33  10      20763.40      21117.64      1064.82 o                         
 -28  34  10        227.60       -180.69       391.77 o                         
 -25  34  10      69063.05      74132.62      1769.90 o                         
 -22  34  10      30783.69      29312.29      1102.59 o                         
 -19  34  10       7558.89       6951.22       536.27 o                         
 -16  34  10       2035.59        223.79       372.65 o                         
 -13  34  10       7364.97       6509.57       580.73 o                         
 -10  34  10       1024.03        -11.80       446.19 o                         
  -7  34  10       2282.18       2186.97       481.88 o                         
  -4  34  10      16889.57      15042.83       865.33 o                         
 -27  35  10      12551.79      11621.99       682.09 o                         
 -24  35  10       1564.76        800.73       417.14 o                         
 -21  35  10       5733.86       3732.83       485.78 o                         
 -18  35  10       1424.49       1024.47       397.37 o                         
 -15  35  10       2328.16        944.18       381.73 o                         
 -12  35  10       4933.75       4248.74       521.65 o                         
  -9  35  10       9899.06       8796.17       775.67 o                         
  -6  35  10        790.30        566.42       478.68 o                         
 -26  36  10      12496.26       8747.17       605.94 o                         
 -23  36  10       1238.22        491.08       400.45 o                         
 -20  36  10       1489.59        706.23       389.76 o                         
 -17  36  10      13176.60      10731.69       633.88 o                         
 -14  36  10       2824.78       2497.08       483.49 o                         
 -11  36  10      10514.29       9101.61       786.37 o                         
 -22  37  10        804.59          4.99       370.53 o                         
 -19  37  10        290.01        -12.76       366.72 o                         
 -16  37  10        833.22         29.96       434.26 o                         
 -13  37  10        862.13        141.05       538.54 o                         
   0   1  11     174591.42     198334.00      2881.10 o                         
  -2   2  11      85525.98     104635.75      1376.06 o                         
   1   2  11      95918.64     110994.18      1495.16 o                         
  -4   3  11     509604.19     516475.06      6179.64 o                         
  -1   3  11       2945.98       6925.61       144.00 o                         
   2   3  11     440683.31     421832.00      5336.88 o                         
  -6   4  11     479907.38     460849.03      7252.97 o                         
  -3   4  11      67774.97      64239.25       876.15 o                         
   0   4  11     454918.84     454285.50      5185.61 o                         
   3   4  11     625082.44     633677.50      8629.59 o                         
  -8   5  11     147919.72     152188.00      2131.67 o                         
  -5   5  11     943885.81     927256.69     12062.70 o                         
  -2   5  11       7585.14       7563.75       135.98 o                         
   1   5  11      65374.41      57238.82       973.36 o                         
   4   5  11      57120.38      51944.60       755.59 o                         
 -10   6  11     357780.12     359012.22      5214.29 o                         
  -7   6  11     436931.38     407448.47      7037.54 o                         
  -4   6  11        749.21       3379.41       222.59 o                         
  -1   6  11     117048.92     118850.53      1409.64 o                         
   2   6  11       1047.54       1250.63        95.01 o                         
   5   6  11        362.85        805.13       135.79 o                         
 -12   7  11      12686.81      15380.86       338.30 o                         
  -9   7  11      28122.42      28924.27       552.23 o                         
  -6   7  11     106662.47     125480.77      1770.10 o                         
  -3   7  11     602103.06     612260.81      7318.78 o                         
   0   7  11      11192.67      11619.05       211.41 o                         
   3   7  11       3891.89       4789.05       221.24 o                         
   6   7  11       1988.24       1375.07       115.83 o                         
 -14   8  11        958.41       1063.89       118.19 o                         
 -11   8  11       5310.00       4184.98       321.81 o                         
  -8   8  11     382722.06     366338.72      5312.93 o                         
  -5   8  11     162499.34     158253.62      1962.87 o                         
  -2   8  11     232240.27     229575.91      3141.18 o                         
   1   8  11      14873.58      15030.73       282.45 o                         
   4   8  11        468.25        691.24       119.11 o                         
   7   8  11       2380.46       3097.11       213.25 o                         
 -16   9  11      15170.77      13752.11       371.87 o                         
 -13   9  11       2319.73       2884.69       154.69 o                         
 -10   9  11      83024.09      71672.10      1171.77 o                         
  -7   9  11     279123.31     285491.88      3898.32 o                         
  -4   9  11     661502.12     648044.56      8932.00 o                         
  -1   9  11          2.42        171.56       116.78 o                         
   2   9  11        776.38       1815.37       106.87 o                         
   5   9  11      99127.82      96165.92      1286.95 o                         
   8   9  11     364631.06     374054.19      5146.00 o                         
 -18  10  11         31.73        -52.06       169.87 o                         
 -15  10  11      28790.35      31027.43       592.20 o                         
 -12  10  11      23238.11      21617.62       478.50 o                         
  -9  10  11          8.45        -72.32        91.29 o                         
  -6  10  11      58791.07      52516.44       808.35 o                         
  -3  10  11      85289.80      85446.60      1477.02 o                         
   0  10  11       1814.12       1622.64       157.09 o                         
   3  10  11       4949.51       4116.80       186.32 o                         
   6  10  11      12322.99      10945.60       460.51 o                         
   9  10  11      94076.19      93152.79      1473.64 o                         
 -20  11  11     129800.53     130748.90      1978.21 o                         
 -17  11  11     127517.02     127118.04      1906.96 o                         
 -14  11  11      15779.52      17410.34       438.57 o                         
 -11  11  11       1085.81       1410.59       169.73 o                         
  -8  11  11     220994.22     204400.27      3428.05 o                         
  -5  11  11      16664.66      15750.68       333.76 o                         
  -2  11  11    1219710.25    1181657.62     23160.54 o                         
   1  11  11      32869.17      31437.19       498.56 o                         
   4  11  11       4112.99       3266.11       190.93 o                         
   7  11  11       4721.69       4813.47       252.56 o                         
  10  11  11     527731.12     510608.22      6994.94 o                         
 -22  12  11      80564.50      77878.80      1445.69 o                         
 -19  12  11     334655.91     347243.47      4535.30 o                         
 -16  12  11       8450.87       8152.99       411.70 o                         
 -13  12  11       2731.99       3155.31       170.87 o                         
 -10  12  11       3144.89       3083.15       214.60 o                         
  -7  12  11          1.45        -51.94       125.95 o                         
  -4  12  11     158588.08     165034.14      2493.04 o                         
  -1  12  11      67690.51      66268.06      1078.02 o                         
   2  12  11      25671.98      26554.46       472.54 o                         
   5  12  11     229431.16     221552.61      2809.33 o                         
   8  12  11        240.97       -176.03       197.59 o                         
  11  12  11         38.36         40.57       186.85 o                         
 -24  13  11       3925.21       2630.81       227.66 o                         
 -21  13  11     169547.84     168775.83      2336.83 o                         
 -18  13  11      28414.51      29198.07       588.52 o                         
 -15  13  11      18726.75      20935.91       513.45 o                         
 -12  13  11        200.67        737.41       305.41 o                         
  -9  13  11      52404.43      56468.64      1023.13 o                         
  -6  13  11     329881.25     328645.22      4209.48 o                         
  -3  13  11     101196.55     107210.98      1567.47 o                         
   0  13  11      51782.12      50102.34       751.38 o                         
   3  13  11       7033.48       4790.24       207.72 o                         
   6  13  11       2959.40       2928.70       208.21 o                         
   9  13  11       4058.24       4362.55       242.63 o                         
  12  13  11      35900.93      31644.10       717.90 o                         
 -26  14  11       3395.55       2802.79       338.41 o                         
 -23  14  11      41985.75      41206.44       767.39 o                         
 -20  14  11       2698.71       2797.62       426.61 o                         
 -17  14  11     292836.69     289638.28      4511.11 o                         
 -14  14  11     105589.47     108060.33      1596.32 o                         
 -11  14  11       3769.34       3589.98       269.56 o                         
  -8  14  11      87368.59      92092.56      1702.23 o                         
  -5  14  11      39571.53      51071.16       824.63 o                         
  -2  14  11     281655.00     280834.31      5026.94 o                         
   1  14  11       8034.99       8495.01       277.44 o                         
   4  14  11      87918.43      90055.61      1270.34 o                         
   7  14  11     204573.48     201124.19      2737.31 o                         
  10  14  11      13751.24      14723.82       481.48 o                         
  13  14  11       1373.60        807.63       212.84 o                         
 -28  15  11       4862.37       3157.23       316.10 o                         
 -25  15  11       2525.56       1826.94       342.40 o                         
 -22  15  11       9033.14       9307.52       589.96 o                         
 -19  15  11     387102.28     391405.94      5785.06 o                         
 -16  15  11     221062.94     213158.11      3245.40 o                         
 -13  15  11      27130.85      26338.08       621.16 o                         
 -10  15  11       2974.67       1885.99       153.53 o                         
  -7  15  11     263430.59     271883.66      4384.55 o                         
  -4  15  11      88877.17      92829.89      1509.18 o                         
  -1  15  11      32036.72      31126.43       574.95 o                         
   2  15  11      80916.29      83621.62      1187.41 o                         
   5  15  11      19466.88      16828.38       566.51 o                         
   8  15  11      51696.45      52624.24      1021.74 o                         
  11  15  11      59833.50      57073.78      1076.69 o                         
  14  15  11      59295.89      65203.61      1269.91 o                         
 -30  16  11       5823.85       4372.39       394.31 o                         
 -27  16  11      12242.96      11099.04       492.78 o                         
 -24  16  11     120524.12     125164.32      1967.17 o                         
 -21  16  11       5198.30       6098.99       310.14 o                         
 -18  16  11     106035.50     106952.73      2144.16 o                         
 -15  16  11     149477.08     149603.67      2348.99 o                         
 -12  16  11     108292.63     112248.26      1665.26 o                         
  -9  16  11     107258.97     109269.02      1748.65 o                         
  -6  16  11     390680.34     410202.38      7987.39 o                         
  -3  16  11     274008.12     279144.44      3652.23 o                         
   0  16  11       3467.26       3270.15       211.43 o                         
   3  16  11      27316.62      26913.50       535.45 o                         
   6  16  11       6029.54       4977.74       253.54 o                         
   9  16  11      27850.59      26870.24       611.44 o                         
  12  16  11      21004.82      20225.12       630.25 o                         
  15  16  11       5007.10       3990.14       385.68 o                         
 -32  17  11      12645.49      14140.63       592.22 o                         
 -29  17  11      14895.94      17892.03       630.26 o                         
 -26  17  11      53150.32      51695.98      1022.44 o                         
 -23  17  11        773.65         54.72       199.52 o                         
 -20  17  11     198892.94     205570.83      3191.77 o                         
 -17  17  11      10318.02      12056.04       650.36 o                         
 -14  17  11       6087.99       6496.38       524.26 o                         
 -11  17  11      76629.95      73787.56      1266.60 o                         
  -8  17  11     105157.35     104253.88      1927.75 o                         
  -5  17  11     135105.05     133529.78      2673.83 o                         
  -2  17  11     345998.19     366539.28      4885.35 o                         
   1  17  11       5593.76       5377.37       314.72 o                         
   4  17  11      19207.51      16981.18       456.06 o                         
   7  17  11       5365.50       5610.19       289.79 o                         
  10  17  11      15573.62      16768.28       553.36 o                         
  13  17  11       3938.13       3942.54       351.08 o                         
  16  17  11       3594.00       3575.68       355.85 o                         
 -34  18  11       1596.85        697.77       289.48 o                         
 -31  18  11      35216.03      32700.26       795.53 o                         
 -28  18  11       6536.79       4719.56       303.28 o                         
 -25  18  11      73632.18      78231.55      1365.29 o                         
 -22  18  11      36274.88      32658.08       824.83 o                         
 -19  18  11     150043.30     149251.97      2398.76 o                         
 -16  18  11      88126.52      88189.41      1471.43 o                         
 -13  18  11      18776.21      20606.72       547.27 o                         
 -10  18  11      66921.82      68578.74      1261.05 o                         
  -7  18  11      50452.38      46813.03      1013.13 o                         
  -4  18  11     166149.75     171524.39      2497.02 o                         
  -1  18  11      35081.77      36525.34       641.82 o                         
   2  18  11      22791.58      24537.18       510.45 o                         
   5  18  11        377.50        158.88       294.90 o                         
   8  18  11       5306.19       4591.66       298.81 o                         
  11  18  11       3230.06       2496.36       311.78 o                         
  14  18  11      89119.90      90659.80      1748.13 o                         
  17  18  11        723.62       -208.05       257.71 o                         
 -36  19  11        681.76        644.63       433.86 o                         
 -33  19  11      10560.88       7605.55       438.15 o                         
 -30  19  11       6192.58       4801.72       341.92 o                         
 -27  19  11     101869.73     100436.90      1569.55 o                         
 -24  19  11      12680.87      10309.44       646.55 o                         
 -21  19  11      55949.08      55642.07      1001.33 o                         
 -18  19  11      32875.41      31323.42       790.86 o                         
 -15  19  11     149745.20     150236.27      2395.91 o                         
 -12  19  11      36255.42      36937.04      1186.87 o                         
  -9  19  11      20570.88      20417.37       628.04 o                         
  -6  19  11     176947.03     187005.72      3160.98 o                         
  -3  19  11       9981.39       8494.16       331.78 o                         
   0  19  11       9673.96       8339.32       307.35 o                         
   3  19  11      17616.67      15606.43       432.66 o                         
   6  19  11          1.20       -189.57       189.57 o                         
   9  19  11      17386.64      17822.18       701.43 o                         
  12  19  11      58004.93      66110.38      1309.31 o                         
  15  19  11       3182.37       1816.64       354.10 o                         
  18  19  11        528.44       -271.05       453.83 o                         
 -35  20  11         42.37       -322.36       322.36 o                         
 -32  20  11       4596.59       4177.41       372.21 o                         
 -29  20  11      44135.50      52703.54      1100.17 o                         
 -26  20  11      21158.09      19945.62       670.87 o                         
 -23  20  11       4209.79       4080.50       312.53 o                         
 -20  20  11      15543.85      14696.65       753.74 o                         
 -17  20  11      39166.94      42435.48      1031.91 o                         
 -14  20  11      38014.48      36333.73       784.50 o                         
 -11  20  11      17597.18      12946.08       522.13 o                         
  -8  20  11      40931.39      39473.48       923.05 o                         
  -5  20  11      51871.02      52513.39      1040.67 o                         
  -2  20  11        378.68        672.80       179.97 o                         
   1  20  11       3011.72       2296.01       224.71 o                         
   4  20  11      48048.65      45444.79       874.59 o                         
   7  20  11      10124.13       8079.90       466.82 o                         
  10  20  11      62884.17      62912.48      1467.89 o                         
  13  20  11      17864.25      18410.29       822.49 o                         
  16  20  11        766.23        498.70       359.85 o                         
 -37  21  11        374.35        613.64       456.64 o                         
 -34  21  11      20934.69      23523.61       756.47 o                         
 -31  21  11      74289.20      74663.88      1419.75 o                         
 -28  21  11      17560.42      15154.06       620.49 o                         
 -25  21  11      25029.99      23402.69       697.41 o                         
 -22  21  11      28621.12      30457.49       836.34 o                         
 -19  21  11         16.32        250.52       288.77 o                         
 -16  21  11       7817.30       6509.45       358.13 o                         
 -13  21  11       7829.45       6421.66       378.40 o                         
 -10  21  11      55548.98      58291.40      1627.10 o                         
  -7  21  11       1195.61        633.47       216.20 o                         
  -4  21  11      66062.09      65134.25      1233.79 o                         
  -1  21  11      65960.04      67260.09      1237.90 o                         
   2  21  11     167755.09     172074.44      2448.43 o                         
   5  21  11       7275.85       6256.72       375.93 o                         
   8  21  11     122292.94     137745.50      2639.97 o                         
  11  21  11       1870.15       1718.94       353.00 o                         
  14  21  11       2334.66       1170.36       352.30 o                         
 -36  22  11      44862.35      49008.61      1471.51 o                         
 -33  22  11       5394.47       3952.09       403.43 o                         
 -30  22  11       1435.13       1157.35       411.54 o                         
 -27  22  11        890.73        665.25       294.89 o                         
 -24  22  11      24433.29      23388.42       749.54 o                         
 -21  22  11      58676.79      57150.30      1921.72 o                         
 -18  22  11      11582.29      10144.64       813.44 o                         
 -15  22  11      47816.86      44343.96      1045.47 o                         
 -12  22  11       4315.76       3932.84       309.80 o                         
  -9  22  11     144883.38     139470.94      2478.89 o                         
  -6  22  11       5640.08       4258.67       339.94 o                         
  -3  22  11       2418.00       1294.23       297.48 o                         
   0  22  11      38494.75      36557.22       768.28 o                         
   3  22  11       6370.95       4330.38       297.39 o                         
   6  22  11       5895.55       4871.69       417.35 o                         
   9  22  11      58931.27      57544.21      1404.81 o                         
  12  22  11       7702.04       7381.59       541.51 o                         
  15  22  11       1918.98       1929.62       446.58 o                         
 -35  23  11       1172.51        981.83       366.70 o                         
 -32  23  11       8435.04       7245.18       469.69 o                         
 -29  23  11      47795.81      51674.40      1565.46 o                         
 -26  23  11        460.98        -36.62       273.96 o                         
 -23  23  11          1.83       -256.96       256.96 o                         
 -20  23  11      55858.85      56782.73      1325.79 o                         
 -17  23  11       7886.17       6275.79       529.32 o                         
 -14  23  11      67555.25      69247.11      1506.58 o                         
 -11  23  11         67.37        220.79       230.66 o                         
  -8  23  11       4451.65       3610.50       322.45 o                         
  -5  23  11     220392.17     220830.06      4190.67 o                         
  -2  23  11      51015.56      50845.85      1018.56 o                         
   1  23  11       2613.39       2410.94       296.76 o
[truncated: 720,253 more chars]
